# Supplementary material for: Differential pathogenesis of closely related 2018 Nigerian outbreak clade III Lassa virus isolates
Source: PLoS Pathog. 2021 Oct 11;17(10):e1009966. doi: 10.1371/journal.ppat.1009966 (PMC8530337; doi:10.1371/journal.ppat.1009966)
Supplement: S1 Appendix — (CSV) [file ppat.1009966.s001.csv]

Accession	Name
AF181854.1	803213
AF246121.2	AV
GU830839.1	BA366
AF333969.1	CSF
KM821794.1	G1180-SLE-2010
KM821796.1	G1190-SLE-2010
KM821798.1	G1200-LIB-2010
KM821800.1	G1442-SLE-2011
KM821802.1	G1529-SLE-2011
KM821804.1	G1618-SLE-2011
KM821806.1	G1646-SLE-2011
KM821808.1	G1647-SLE-2011
KM821810.1	G1727-SLE-2011
KM821812.1	G1774-SLE-2011
KM821814.1	G1792-SLE-2011
KM821815.1	G1897-SLE-2011
KM821816.1	G1932-SLE-2011
KM821818.1	G1959-SLE-2011
KM821820.1	G1960-SLE-2011
KM821822.1	G2141-SLE-2011
KM821824.1	G2147-SLE-2011
KM821826.1	G2165-SLE-2011
KM821828.1	G2184-SLE-2011
KM821830.1	G2197-SLE-2011
KM821832.1	G2222-SLE-2011
KM821833.1	G2230-SLE-2012
KM821835.1	G2259-SLE-2012
KM821837.1	G2263-SLE-2012
KM821839.1	G2280-SLE-2012
KM821841.1	G2295-SLE-2012
KM821843.1	G2315-SLE-2012
KM821845.1	G2318-SLE-2012
KM821847.1	G2363-SLE-2012
KM821848.1	G2384-SLE-2012
KM821850.1	G2392-SLE-2012
KM821852.1	G2405-SLE-2012
KM821854.1	G2427-SLE-2012
KM821856.1	G2431-SLE-2012
KM821857.1	G2511-SLE-2012
KM821859.1	G2554-SLE-2012
KM821861.1	G2557-SLE-2012
KM821863.1	G2565-SLE-2012
KM821865.1	G2587-SLE-2012
KM821867.1	G2612-SLE-2012
KM821869.1	G2615-SLE-2012
KM821871.1	G2723-SLE-2012
KM821872.1	G2789-SLE-2012
KM821874.1	G2868-SLE-2012
KM821876.1	G2903-SLE-2012
KM821877.1	G2906-SLE-2012
KM821878.1	G2934-SLE-2012
KM821880.1	G2944-SLE-2012
KM821882.1	G3010-SLE-2013
KM821884.1	G3016-SLE-2013
KM821885.1	G3034-SLE-2013
KM821886.1	G3076-SLE-2013
KM821887.1	G3101-SLE-2013
KM821889.1	G3106-SLE-2013
KM821890.1	G3110-SLE-2013
KM821892.1	G3148-SLE-2013
KM821894.1	G3151-SLE-2013
KM821895.1	G3157-SLE-2013
KM821897.1	G3170-SLE-2013
KM821899.1	G3206-SLE-2013
KM821900.1	G3222-SLE-2013
KM821902.1	G3229-SLE-2013
KM821904.1	G3234-SLE-2013
KM821906.1	G3248-SLE-2013
KM821907.1	G3253-SLE-2013
KM821909.1	G3278-SLE-2013
KM821910.1	G3283-SLE-2013
KM821773.1	G502-SLE-2009
KM821775.1	G503-SLE-2009
KM821777.1	G610-SLE-2009
KM821779.1	G636-SLE-2009
KM821781.1	G676-SLE-2009
KM821783.1	G692-SLE-2009
KM821785.1	G693-SLE-2009
KM821787.1	G733-SLE-2010
KM821789.1	G771-SLE-2010
KM821790.1	G806-SLE-2010
KM821792.1	G808-SLE-2010
X52400.1	GA391
KM821912.1	ISTH0009-NIG-2011
KM821914.1	ISTH0012-NIG-2011
KM821916.1	ISTH0047-NIG-2011
KM821918.1	ISTH0073-NIG-2011
KM821920.1	ISTH0230-NIG-2011
KM821922.1	ISTH0531-NIG-2011
KM821924.1	ISTH0595-NIG-2011
KM821925.1	ISTH0964-NIG-2011
KM821927.1	ISTH1003-NIG-2011
KM821929.1	ISTH1038-NIG-2011
KM821931.1	ISTH1048-NIG-2011
KM821933.1	ISTH1058-NIG-2011
KM821935.1	ISTH1064-NIG-2011
KM821937.1	ISTH1069-NIG-2011
KM821939.1	ISTH1096-NIG-2012
KM821941.1	ISTH1107-NIG-2012
KM821943.1	ISTH1111-NIG-2011
KM821945.1	ISTH1121-NIG-2012
KM821947.1	ISTH1129-NIG-2012
KM821949.1	ISTH1137-NIG-2011
KM821951.1	ISTH2010-NIG-2012
KM821953.1	ISTH2016-NIG-2012
KM821955.1	ISTH2020-NIG-2012
KM821957.1	ISTH2025-NIG-2012
KM821959.1	ISTH2031-NIG-2012
KM821961.1	ISTH2037-NIG-2012
KM821963.1	ISTH2042-NIG-2012
KM821965.1	ISTH2046-NIG-2012
KM821967.1	ISTH2050-NIG-2012
KM821969.1	ISTH2057-NIG-2012
KM821971.1	ISTH2061-NIG-2012
KM821972.1	ISTH2064-NIG-2012
KM821974.1	ISTH2065-NIG-2012
KM821976.1	ISTH2066-NIG-2012
KM821977.1	ISTH2069-NIG-2012
KM821979.1	ISTH2094-NIG-2012
KM821980.1	ISTH2121-NIG-2012
KM821982.1	ISTH2129-NIG-2012
KM821984.1	ISTH2217-NIG-2012
KM821986.1	ISTH2271-NIG-2012
KM821988.1	ISTH2304-NIG-2012
KM821990.1	ISTH2312-NIG-2012
KM821992.1	ISTH2316-NIG-2012
KM821994.1	ISTH2334-NIG-2012
KM821996.1	ISTH2358-NIG-2012
KM821998.1	ISTH2376-NIG-2012
AY628203.1	Josiah
KM822000.1	LASV003-NIG-2008
KM822002.1	LASV006-NIG-2008
KM822004.1	LASV035-NIG-2009
KM822006.1	LASV042-NIG-2009
KM822008.1	LASV045-NIG-2009
KM822010.1	LASV046-NIG-2009
KM822012.1	LASV049-NIG-2009
KM822014.1	LASV052-NIG-2008
KM822016.1	LASV056-NIG-2008
KM822018.1	LASV058-NIG-2008
KM822020.1	LASV063-NIG-2009
KM822101.1	LASV1000-NIG-2009
KM822103.1	LASV1008-NIG-2009
KM822105.1	LASV1011-NIG-2009
KM822107.1	LASV1015-NIG-2009
KM822109.1	LASV1016-NIG-2009
KM822022.1	LASV221-NIG-2010
KM822023.1	LASV224-NIG-2010
KM822025.1	LASV225-NIG-2010
KM822027.1	LASV229-NIG-2010
KM822029.1	LASV237-NIG-2010
KM822031.1	LASV239-NIG-2010
KM822033.1	LASV241-NIG-2011
KM822035.1	LASV242-NIG-2010
KM822037.1	LASV245-NIG-2011
KM822039.1	LASV246-NIG-2010
KM822041.1	LASV250-NIG-2011
KM822043.1	LASV251-NIG-2010
KM822045.1	LASV253-NIG-2011
KM822047.1	LASV254-NIG-2011
KM822049.1	LASV256-NIG-2010
KM822051.1	LASV263-NIG-2011
KM822053.1	LASV267-NIG-2010
KM822055.1	LASV271-NIG-2010
KM822057.1	LASV274-NIG-2010
KM822059.1	LASV711-NIG-2009
KM822060.1	LASV716-NIG-2009
KM822062.1	LASV719-NIG-2009
KM822063.1	LASV736-NIG-2009
KM822065.1	LASV737-NIG-2009
KM822066.1	LASV738-NIG-2009
KM822067.1	LASV746-NIG-2009
KM822069.1	LASV966-NIG-2009
KM822071.1	LASV967-NIG-2009
KM822072.1	LASV969-NIG-2009
KM822074.1	LASV971-NIG-2009
KM822076.1	LASV975-NIG-2009
KM822078.1	LASV976-NIG-2009
KM822080.1	LASV977-NIG-2009
KM822082.1	LASV978-NIG-2009
KM822084.1	LASV979-NIG-2009
KM822086.1	LASV981-NIG-2009
KM822088.1	LASV982-NIG-2009
KM822089.1	LASV988-NIG-2009
KM822091.1	LASV989-NIG-2009
KM822093.1	LASV990-NIG-2009
KM822095.1	LASV991-NIG-2009
KM822097.1	LASV992-NIG-2009
KM822099.1	LASV993-NIG-2009
KM822111.1	LM032-SLE-2010
KM822113.1	LM222-SLE-2010
KM822115.1	LM395-SLE-2009
KM822117.1	LM765-SLE-2012
KM822118.1	LM771-SLE-2012
KM822120.1	LM774-SLE-2012
KM822122.1	LM776-SLE-2012
KM822124.1	LM778-SLE-2012
KM822126.1	LM779-SLE-2012
AY628201.1	Macenta
GU481068.1	Nig08-04
GU481070.1	Nig08-A18
GU481072.1	Nig08-A19
GU481074.1	Nig08-A37
GU481076.1	Nig08-A41
GU481078.1	Nig08-A47
AY179173.1	NL
KM822128.1	Pinneo-NIG-1969
KM822130.1	Z0947-SLE-2011
KM822132.1	Z0948-SLE-2011
M33879.1	Mopeia 800150
MH157052.1	Lassa virus/H.sapiens-wt/NGA/2018/ISTH_1392
MH157052.1	Lassa virus/H.sapiens-wt/NGA/2018/ISTH_1392
MH157050.1	Lassa virus/H.sapiens-wt/NGA/2018/ISTH_1643
MH157050.1	Lassa virus/H.sapiens-wt/NGA/2018/ISTH_1643
MH157046.1	Lassa virus/H.sapiens-wt/NGA/2018/ISTH_0026
MH157046.1	Lassa virus/H.sapiens-wt/NGA/2018/ISTH_0026
MH157045.1	Lassa virus/H.sapiens-wt/NGA/2018/ISTH_1375
MH157045.1	Lassa virus/H.sapiens-wt/NGA/2018/ISTH_1375
MH157044.1	Lassa virus/H.sapiens-wt/NGA/2018/ISTH_0541
MH157044.1	Lassa virus/H.sapiens-wt/NGA/2018/ISTH_0541
MH157041.1	Lassa virus/H.sapiens-wt/NGA/2018/ISTH_1381
MH157041.1	Lassa virus/H.sapiens-wt/NGA/2018/ISTH_1381
MH157039.1	Lassa virus/H.sapiens-wt/NGA/2018/ISTH_0611
MH157039.1	Lassa virus/H.sapiens-wt/NGA/2018/ISTH_0611
MH157038.1	Lassa virus/H.sapiens-wt/NGA/2018/ISTH_1079
MH157038.1	Lassa virus/H.sapiens-wt/NGA/2018/ISTH_1079
MH157037.1	Lassa virus/H.sapiens-wt/NGA/2018/ISTH_1024
MH157037.1	Lassa virus/H.sapiens-wt/NGA/2018/ISTH_1024
MH157035.1	Lassa virus/H.sapiens-wt/NGA/2018/ISTH_0097
MH157035.1	Lassa virus/H.sapiens-wt/NGA/2018/ISTH_0097
MH157034.1	Lassa virus/H.sapiens-wt/NGA/2018/ISTH_1177
MH157034.1	Lassa virus/H.sapiens-wt/NGA/2018/ISTH_1177
MH157032.1	Lassa virus/H.sapiens-wt/NGA/2018/ISTH_0959
MH157032.1	Lassa virus/H.sapiens-wt/NGA/2018/ISTH_0959
MH157030.1	Lassa virus/H.sapiens-wt/NGA/2018/ISTH_0998
MH157030.1	Lassa virus/H.sapiens-wt/NGA/2018/ISTH_0998
MH157028.1	Lassa virus/H.sapiens-wt/NGA/2018/ISTH_0664
MH157028.1	Lassa virus/H.sapiens-wt/NGA/2018/ISTH_0664
MH053589.1	Lassa virus/H.sapiens-wt/NGA/2016/ISTH_1609
MH053589.1	Lassa virus/H.sapiens-wt/NGA/2016/ISTH_1609
MH053588.1	Lassa virus/H.sapiens-wt/NGA/2016/ISTH_0919
MH053588.1	Lassa virus/H.sapiens-wt/NGA/2016/ISTH_0919
MH053586.1	Lassa virus/H.sapiens-wt/NGA/2015/ISTH_0574
MH053586.1	Lassa virus/H.sapiens-wt/NGA/2015/ISTH_0574
MH053584.1	Lassa virus/H.sapiens-wt/NGA/2016/ISTH_0779
MH053584.1	Lassa virus/H.sapiens-wt/NGA/2016/ISTH_0779
MH053582.1	Lassa virus/H.sapiens-wt/NGA/2016/ISTH_0199
MH053582.1	Lassa virus/H.sapiens-wt/NGA/2016/ISTH_0199
MH053580.1	Lassa virus/H.sapiens-wt/NGA/2016/ISTH_1070
MH053580.1	Lassa virus/H.sapiens-wt/NGA/2016/ISTH_1070
MH053578.1	Lassa virus/H.sapiens-wt/NGA/2016/ISTH_0141
MH053578.1	Lassa virus/H.sapiens-wt/NGA/2016/ISTH_0141
MH053577.1	Lassa virus/H.sapiens-wt/NGA/2016/ISTH_1591
MH053577.1	Lassa virus/H.sapiens-wt/NGA/2016/ISTH_1591
MH053576.1	Lassa virus/H.sapiens-wt/NGA/2016/ISTH_1123
MH053576.1	Lassa virus/H.sapiens-wt/NGA/2016/ISTH_1123
MH053575.1	Lassa virus/H.sapiens-wt/NGA/2016/ISTH_1006
MH053575.1	Lassa virus/H.sapiens-wt/NGA/2016/ISTH_1006
MH053574.1	Lassa virus/H.sapiens-wt/NGA/2015/ISTH_0821
MH053574.1	Lassa virus/H.sapiens-wt/NGA/2015/ISTH_0821
MH053573.1	Lassa virus/H.sapiens-wt/NGA/2015/ISTH_0543
MH053573.1	Lassa virus/H.sapiens-wt/NGA/2015/ISTH_0543
MH053572.1	Lassa virus/H.sapiens-wt/NGA/2016/ISTH_0565
MH053572.1	Lassa virus/H.sapiens-wt/NGA/2016/ISTH_0565
MH053567.1	Lassa virus/H.sapiens-wt/NGA/2016/ISTH_0133
MH053567.1	Lassa virus/H.sapiens-wt/NGA/2016/ISTH_0133
MH053564.1	Lassa virus/H.sapiens-wt/NGA/2016/ISTH_0146
MH053564.1	Lassa virus/H.sapiens-wt/NGA/2016/ISTH_0146
MH053562.1	Lassa virus/H.sapiens-wt/NGA/2016/ISTH_0104
MH053562.1	Lassa virus/H.sapiens-wt/NGA/2016/ISTH_0104
MH053561.1	Lassa virus/H.sapiens-wt/NGA/2016/ISTH_0701
MH053561.1	Lassa virus/H.sapiens-wt/NGA/2016/ISTH_0701
MH053560.1	Lassa virus/H.sapiens-wt/NGA/2016/ISTH_1150
MH053560.1	Lassa virus/H.sapiens-wt/NGA/2016/ISTH_1150
MH053559.1	Lassa virus/H.sapiens-wt/NGA/2015/ISTH_0682
MH053559.1	Lassa virus/H.sapiens-wt/NGA/2015/ISTH_0682
MH053557.1	Lassa virus/H.sapiens-wt/NGA/2016/ISTH_1306
MH053557.1	Lassa virus/H.sapiens-wt/NGA/2016/ISTH_1306
MH053555.1	Lassa virus/H.sapiens-wt/NGA/2016/ISTH_0089
MH053555.1	Lassa virus/H.sapiens-wt/NGA/2016/ISTH_0089
MH053554.1	Lassa virus/H.sapiens-wt/NGA/2016/ISTH_0035
MH053554.1	Lassa virus/H.sapiens-wt/NGA/2016/ISTH_0035
MH053553.1	Lassa virus/H.sapiens-wt/NGA/2015/ISTH_0681
MH053553.1	Lassa virus/H.sapiens-wt/NGA/2015/ISTH_0681
MH053552.1	Lassa virus/H.sapiens-wt/NGA/2016/ISTH_0777
MH053552.1	Lassa virus/H.sapiens-wt/NGA/2016/ISTH_0777
MH053551.1	Lassa virus/H.sapiens-wt/NGA/2016/ISTH_1474
MH053551.1	Lassa virus/H.sapiens-wt/NGA/2016/ISTH_1474
MH053545.1	Lassa virus/H.sapiens-wt/NGA/2016/ISTH_0572
MH053545.1	Lassa virus/H.sapiens-wt/NGA/2016/ISTH_0572
MH053544.1	Lassa virus/H.sapiens-wt/NGA/2016/ISTH_0753
MH053544.1	Lassa virus/H.sapiens-wt/NGA/2016/ISTH_0753
MH053538.1	Lassa virus/H.sapiens-wt/NGA/2016/ISTH_1398
MH053538.1	Lassa virus/H.sapiens-wt/NGA/2016/ISTH_1398
MH053537.1	Lassa virus/H.sapiens-wt/NGA/2016/ISTH_1472
MH053537.1	Lassa virus/H.sapiens-wt/NGA/2016/ISTH_1472
MH053536.1	Lassa virus/H.sapiens-wt/NGA/2016/ISTH_1610
MH053536.1	Lassa virus/H.sapiens-wt/NGA/2016/ISTH_1610
MH053533.1	Lassa virus/H.sapiens-wt/NGA/2016/ISTH_1069
MH053533.1	Lassa virus/H.sapiens-wt/NGA/2016/ISTH_1069
MH053531.1	Lassa virus/H.sapiens-wt/NGA/2016/ISTH_1207
MH053531.1	Lassa virus/H.sapiens-wt/NGA/2016/ISTH_1207
MH053528.1	Lassa virus/H.sapiens-wt/NGA/2016/ISTH_0703
MH053528.1	Lassa virus/H.sapiens-wt/NGA/2016/ISTH_0703
MH053527.1	Lassa virus/H.sapiens-wt/NGA/2016/ISTH_0543
MH053527.1	Lassa virus/H.sapiens-wt/NGA/2016/ISTH_0543
MH053526.1	Lassa virus/H.sapiens-wt/NGA/2016/ISTH_0759
MH053526.1	Lassa virus/H.sapiens-wt/NGA/2016/ISTH_0759
MH053523.1	Lassa virus/H.sapiens-wt/NGA/2016/ISTH_0031
MH053523.1	Lassa virus/H.sapiens-wt/NGA/2016/ISTH_0031
MH053522.1	Lassa virus/H.sapiens-wt/NGA/2016/ISTH_1026
MH053522.1	Lassa virus/H.sapiens-wt/NGA/2016/ISTH_1026
MH053518.1	Lassa virus/H.sapiens-wt/NGA/2016/ISTH_1462
MH053518.1	Lassa virus/H.sapiens-wt/NGA/2016/ISTH_1462
MH053514.1	Lassa virus/H.sapiens-wt/NGA/2016/ISTH_0610
MH053514.1	Lassa virus/H.sapiens-wt/NGA/2016/ISTH_0610
MH053513.1	Lassa virus/H.sapiens-wt/NGA/2015/ISTH_0547
MH053513.1	Lassa virus/H.sapiens-wt/NGA/2015/ISTH_0547
MH053511.1	Lassa virus/H.sapiens-wt/NGA/2015/ISTH_0687
MH053511.1	Lassa virus/H.sapiens-wt/NGA/2015/ISTH_0687
MH053506.1	Lassa virus/H.sapiens-wt/NGA/2016/ISTH_1496
MH053506.1	Lassa virus/H.sapiens-wt/NGA/2016/ISTH_1496
MH053502.1	Lassa virus/H.sapiens-wt/NGA/2016/ISTH_1423
MH053502.1	Lassa virus/H.sapiens-wt/NGA/2016/ISTH_1423
MH053501.1	Lassa virus/H.sapiens-wt/NGA/2016/ISTH_1311
MH053501.1	Lassa virus/H.sapiens-wt/NGA/2016/ISTH_1311
MH053498.1	Lassa virus/H.sapiens-wt/NGA/2015/ISTH_0736
MH053498.1	Lassa virus/H.sapiens-wt/NGA/2015/ISTH_0736
MH053497.1	Lassa virus/H.sapiens-wt/NGA/2016/ISTH_0009
MH053497.1	Lassa virus/H.sapiens-wt/NGA/2016/ISTH_0009
MH053493.1	Lassa virus/H.sapiens-wt/NGA/2016/ISTH_0176
MH053493.1	Lassa virus/H.sapiens-wt/NGA/2016/ISTH_0176
MH053491.1	Lassa virus/H.sapiens-wt/NGA/2016/ISTH_0017
MH053491.1	Lassa virus/H.sapiens-wt/NGA/2016/ISTH_0017
MH053490.1	Lassa virus/H.sapiens-wt/NGA/2016/ISTH_0314
MH053490.1	Lassa virus/H.sapiens-wt/NGA/2016/ISTH_0314
MH053488.1	Lassa virus/H.sapiens-wt/NGA/2016/ISTH_1250
MH053488.1	Lassa virus/H.sapiens-wt/NGA/2016/ISTH_1250
MH053487.1	Lassa virus/H.sapiens-wt/NGA/2016/ISTH_1568
MH053487.1	Lassa virus/H.sapiens-wt/NGA/2016/ISTH_1568
MH053485.1	Lassa virus/H.sapiens-wt/NGA/2016/ISTH_0447
MH053485.1	Lassa virus/H.sapiens-wt/NGA/2016/ISTH_0447
MH053484.1	Lassa virus/H.sapiens-wt/NGA/2016/ISTH_0702
MH053484.1	Lassa virus/H.sapiens-wt/NGA/2016/ISTH_0702
MH053483.1	Lassa virus/H.sapiens-wt/NGA/2016/ISTH_1174
MH053483.1	Lassa virus/H.sapiens-wt/NGA/2016/ISTH_1174
MH053482.1	Lassa virus/H.sapiens-wt/NGA/2016/ISTH_1541
MH053482.1	Lassa virus/H.sapiens-wt/NGA/2016/ISTH_1541
MH053480.1	Lassa virus/H.sapiens-wt/NGA/2015/ISTH_0789
MH053480.1	Lassa virus/H.sapiens-wt/NGA/2015/ISTH_0789
MH053478.1	Lassa virus/H.sapiens-wt/NGA/2016/ISTH_0187
MH053478.1	Lassa virus/H.sapiens-wt/NGA/2016/ISTH_0187
MH053476.1	Lassa virus/H.sapiens-wt/NGA/2016/ISTH_0717
MH053476.1	Lassa virus/H.sapiens-wt/NGA/2016/ISTH_0717
MH053475.1	Lassa virus/H.sapiens-wt/NGA/2015/ISTH_0831
MH053475.1	Lassa virus/H.sapiens-wt/NGA/2015/ISTH_0831
MH053474.1	Lassa virus/H.sapiens-wt/NGA/2016/ISTH_0621
MH053474.1	Lassa virus/H.sapiens-wt/NGA/2016/ISTH_0621
MH053472.1	Lassa virus/H.sapiens-wt/NGA/2016/ISTH_1604
MH053472.1	Lassa virus/H.sapiens-wt/NGA/2016/ISTH_1604
MH053470.1	Lassa virus/H.sapiens-wt/NGA/2016/ISTH_0419
MH053470.1	Lassa virus/H.sapiens-wt/NGA/2016/ISTH_0419
MH053468.1	Lassa virus/H.sapiens-wt/NGA/2016/ISTH_1546
MH053468.1	Lassa virus/H.sapiens-wt/NGA/2016/ISTH_1546
MH053463.1	Lassa virus/H.sapiens-wt/NGA/2016/ISTH_0917
Sample.33	Lassa virus/H.sapiens-wt/NGA/2018/NML_33
Sample.46	Lassa virus/H.sapiens-wt/NGA/2018/NML_46
Sample.57	Lassa virus/H.sapiens-wt/NGA/2018/NML_57
Sample.55	Lassa virus/H.sapiens-wt/NGA/2018/NML_55
Sample.61	Lassa virus/H.sapiens-wt/NGA/2018/NML_61
