# Supplementary material for: Differential pathogenesis of closely related 2018 Nigerian outbreak clade III Lassa virus isolates
Source: PLoS Pathog. 2021 Oct 11;17(10):e1009966. doi: 10.1371/journal.ppat.1009966 (PMC8530337; doi:10.1371/journal.ppat.1009966)
Supplement: S2 Appendix — (XML) [file ppat.1009966.s002.xml]

<?xml version="1.0" encoding="UTF-8" standalone="no"?><beast beautitemplate='Standard' beautistatus='' namespace="beast.core:beast.evolution.alignment:beast.evolution.tree.coalescent:beast.core.util:beast.evolution.nuc:beast.evolution.operators:beast.evolution.sitemodel:beast.evolution.substitutionmodel:beast.evolution.likelihood" required="BEAST v2.5.1" version="2.5">


    <data id="All_LASV_aligned" name="alignment">
                        <sequence id="seq_AF181854.11" taxon="AF181854.1" totalcount="4" value="--------------------atttaggattgcgc-ttt-tagag-atctttgtgtgattgggcctcactgggtcatggggcaaatcataacattcttccaagaggtgcctcatgtcatagaggaggtcatgaacattgtcctaattgccctcagtctcctggcgatactaaaggggatttacaatgttgctacctgtggtctctttgggttgatctcctttcttctcttatgtggcagatcatgttcagtaac---ctataaaggtgtttatgagctacaaactctagaactgaacatggcaaaccttaatatgacgatgcccttgtcttgtacgaagaacaacagccatcattacatcatggttggaaatgaaacaggcctagagctgaccttaacaaacacaagcatcattaaccacaagttttgcaacctttctgatgcacataaaaagaatctctatgaccatgctctgatgagcatcatctcaactttccacttatctattccaaactttaatcagtatgaagcaatgagttgtgacttcaatggagggaaaataagtgttcagtacaacctcagtcactcctttgctgtggatgcagccaaccactgtgggaccattgccaatggtgttctgcagacctttatgaggatggcttggggtggcagttacatagcacttgattccggaaaagggaactgggattgtataatgacttcctatcaatacttgataattcaaaacaccacttgggaagatcactgccagttttctcgcccatctcctattggttacttaggactattgtcacagagaactagagatatctatatcagtcgaagacttctcggaactttcacttggaccctttctgattctgaaggtaatgaagcacctggtgggtattgtctaactagatggatgttaattgaagcagaactgaaatgctttgggaacacagcagttgcaaagtgcaacgaaaaacatgatgaagaattttgtgacatgttgagattgtttgatttcaacaaacaagctataaagaggctgaaaacagaagcacagatgagtattcagctgataaacaaggcagtgaatgcattaatcaatgaccaactgattatgaagaaccatctaagggacatcatgggaattccttattgcaactacagtagatattggtatctaaatcacactgtgacagggaagacatcactgccaagatgttggcttgtgtcaaatggttcctacctaaacgaaacacatttttctgatgacattgaacaacaagcagacaacatgataacagaaatgttgcagaaagagtacatggacaggcaggggaaaacacctttagggttagtggacctttttgtctttagcactagcttttacctcataagcatctttctccatctggtcaagatcccaactcacaggcacatcgtggggaaaccttgccctaagccacacagactcaaccacatgggcatctgctcatgtggtc-tgtataaacatcccggtgttccagtaaaatggaagagataagag---gacccacccatg-------------------------------------------------------ggcccccgtgacccaccgccaataggcggtgggtcacgggggcgtccgt--ttacaggacgaccttggggcttgaggttctaaataccatgtctctgggaagaacagctcttaaaactggtatgttgagccctcctgacacagctgcatcaaacattatgcaatccatcagggcacaatgtggggtgatttcttctttgcctcctcttttcttcttctcaacaaccactccagtgtgcatgtggcacaagtctttgcactggtcccaaacagcattttcaaacttcctagagtcaaccttgcttaatgaaatatcaataagctttatgtccctccttccttgagagtctaagagtttcttgatatcatctgaaccttggcaagtcaacaccatattgcgaggaagagcttcaataactgcactagtcaaaccaggttgagcagggaaaagatctgccacatcaatcccatgagaatacttggcgtcttgcttgaactgtttcagatctgttggttctctaaagaaatgtatgtaacagcctgacataggttgataaagagctatctccacagggtcttctggacgaccttcaatgtctatccaagttttggcacttgg-gtcaagctgcatcatt--gagtctttaagagtcatcagctgtgaataagtcaaccctgttggaaaccctgcggactgcaaagacttattggacccagcagttcccactttt---tgtggcttcccatctgactcgagatccacagtagtattctcccaagccctgcccacaatggaggttcttgaggctatgtagggccagccatcaccagagagacagattttataaagtatgttctcataagggttcctctcaccaggtgtatctgagacaaacattcccaaagatcttttcacctttaaaatggacttcaagataccatccattgtctgaggcgtaaccttaatggtttccaacatgttgcccccatcgagcatacaggccccagcctttactgcagctcccaagctaaaattgtaaccagaaatgttcaaggagctcttcttagtgtccaccatgttcagtatcggatgactttgggaaagcctgtccaggtcggaactgttagggtacttagctgtgtatatcagtcccaagtccgtcagtgctaggacagcatcatttaggtcaacttgaccctgtttagtaagacatgctaatgtcaaactaggcatggtgccgaactggttgtttaagagatctggatttttgacatcccacaccctaacaactccgtctcttccaggttgggtgccctgtgctccaccaaccatgccaatcatgttcagcaatgcccttctctgctcaagctgctgtgtacttaaattccccatgtacacacccgagcttagtggtctttctgttctgatgacttttgacttcagtttctctaagtcagctgccaatgtcagcaagtcatctgaggtcagtgttccaactctcaaaatgctcttttgttgtgttgatttgagttcaacaaggttgttgactgcctgattcaggtctctaagacgttttaaatcaccatcatctcttttctgtttgcgcattagacgttgcacattgttgacctcagagaagtcaaggccgtgaaggagggcctgggcatccttaacaacttgaagctttatgttagaacaataacctgaaagctctctcctcaatgactgtgtccaaaggaatgatttcacctccttggaagcactcatcctgatctgagtaccctg-a--------a---------acttactagttgaaatatatc-----------acccagtaaat------caat------aaa-aggcgcaatccagta---------------------"/>
                        <sequence id="seq_AF246121.21" taxon="AF246121.2" totalcount="4" value="-cgcaccggggatcctaggcatttt-ggttgcgcaatt-caggc-ttctttcac-----------------aatatggggcaaatagtgacattctttcaagaggtgcctcatgtgatagaagaggtgatgaacattgttcttatagcattgtctatattggcagtgttgaaaggtctctacaacattgccacatgcggcctcatcggcttgatcactttcctcttattatgtggaaggtcttgctcatccaacctctacaagggggtctatgaacttcaatctctggacctgaacatggagacactcaacatgaccatgcccctctcctgcacaaagaacaatagtcatcactacataagggttggcaatgacacagggctggaactgaccttgaccaacacgagcatactcaatcacaaattctgcaacctatcagatgctcacaagaaagacctatatgatcacgcactcatgagcataatctcaactttccacctgtctatacccaatttcaaccaatacgaagcaatgagttgtgacttcaatgggggcaaaatcagtgtgcagtacaatctaagccattcttatgctatagatgcagctaatcattgcggcacagtcgcgaatggcatcttgcagactttcatgagaatggcatggggtgggagctatattgctcttgactcaggccgtggaaactgggactgtattatgactagctatcaatatctgattattcagaacacaacctgggaaaatcactgtcagttctcaagaccatctcctattggttatcttggtctcctctcacagaggactagagacatttacattagcaggaggttgctgggcacattcacgtggacactgtcagactctgagggtaatgctacaccaggaggttattgtctgaccaggtggatgttaattgaagctgagttgaaatgctttggaaacacagcagtagcaaagtgtaatgaaaagcatgatgaagaattttgcgacatgctcagactttttgattttaataagcaggctataagtagattgaaatctgaagcacaaatgagcatccaactgatcaacaaagcagtgaatgctttgatcaacgatcaattaattatgaagaaccacttgcgagacatcatggggattccatattgtaattacagcaagtattggtacctcaatcatacaataactggcaaaacctcattacctaaatgttggcttgtatctaatggttcatacttgaatgaaacccatttttctgacgacatcgagcaacaagctgacaatatgatcacagagatgctacaaaaggaatacatggagaggcaagggaaaacgcctttgggtttagttgatctgtttgtgtttagcacaagtttttatctaattagtatcttcctccgactagtcaagattccaacccatagacacattgtgggcaaaccatgtcctaagccccacaggttgaaccacatgggcatttgttcttgcggct-tatacaagcagcctggcgtccccgtgagatggaagagata------ggcctccagcagg-------------------------------------------------------agcccccgtgacccaccgcctgttggcggtgggtcacgggggcgtccat--ttacaggacgactcttggtgttgatgttctaaacaccatgtctctgggtagcacagctctgagcaccagtgtgttcaaccctcctgagacagcagcatcaaacatgatgcaatccatcaatgcacagtgaggggtgatctcttctttgccacctctcttcttcttctcaacaacaacacctgtgtgcatgtgacacaaatctttatattgatcccaaacagcattttcaaactttcttgaatcaatcttactaagagcaatgtcaatcagttttatatcctttctcccttgtgattcaagaagcttctttatgtcttcggacccttggcaagtgataaccatattccgggggagcgcctcaataacagcactggtcagacctggttgtgcagcaaacagatctgcgatgtcaattccatgagaatattttgcatcttgtttaaattgtttgagatcagtgggctctctgaaaaagtgtatataacacccagagataggctgatagagagcaacttccaccgggtcctctggcctcccttctatgtccatccacgtcttggcatttgg-gtcaagctgcaacatt--gcatctttaagggtcataagttgggagtaagttagtccagccgagaagcctgcagattggagagatttgttggagttaccactgccaattttc---tgtggtttcccatctgtttcaaggtccactacagtgttttcccaagcccttcctactattgatgtcctagatgcaatgtatggccacccgtcacctgataagcagattttgtagagtatgttttcataggggtttctctcacccggagtatctgagacgaacatcccaagagccctcttgaccttcaagatggattttaaaatgccatccattgattgaggcgaaaccttgattgtttctaacatgttgccaccatccagcatgcaggcacctgctttcactgcggcacccagactaaaattgtagcctgagatgttcagggagctcttcttggtgtcaatcatgtttaaaatgggatgactttgagttaacctatctaaatctgatgtgttaggatatttagctgtataaatcaagcccagatctgtgagtgcttgtaccacatcatttaagtcaacttgtccctgctttgtcagacatgctaatgtcaggctcggcattgtcccaaattgattgttcaacaattctgcattcttcacatcccagactcttaccactccatctctcccagcctgtgacccctgactgccgtttgtcatcccaatcaaatttagaagtgccctcctctgatcgagctgctgtgaacttaggtttcccatgtagacacctgaactcaagggcctttctgttcttgtaacttttgatttcagcttttctaaatcagccgccagagtcagtaaatcgtccgaacttagggtcccaactctcagcacacttttctgttgtgtcgatttcagctcaacaagattgttgacagcttgattcagatccctaagacgctttaggtcactatcatctctcctttgtttgcgcatcagccgctggacattgctgacctcagagaagtcaagcccatgcaagagagcttgagcgtccttcaccacttgaagtttgatattggaacagtaacccgacaactccctcctcagagattgtgtccataagaaagatttcacttctttggaggcactcattgttg----agttactga-a------ttgt---------gatgaaggctg-tgagtggt-----cactaaagt-gatcaat-----gc-----------a-aagcgcaatccaatagcctaggatccactgtgcg--"/>
                        <sequence id="seq_AF333969.11" taxon="AF333969.1" totalcount="4" value="--------------------attttggattgcgcattt-ctaga--gccaacgaaaagagcacttcacccaagtatgggtcagatagtgacattctttcaggaagttcctcatgtcattgaggaaattatgaacattgtcctcatcaccttatctctgcttgcaatcttgaagggtgtgtacaatttggccacgtgtggccttattggtctgataacattccttttcctctgtggaaggtcatgttcgatga---cctacaaagggagttatcaacttgaaacccttgagctgaacatggagacgcttaacatgactatgcctctgtcctgcacaaaaaatactagtcaccactacataagggtgggtaatgaaacagggcttgagctgaccttaaccaatacaagcatcataaaccacaagttctgcaatctctctgatgcacacaaaaagaatctctacgaccactctctcatgagcattatctctacctttcatctgtccatccctaactttaatcagtatgaagccatgagttgtgacttcaatggaggtaagattagcatccaatacaatttgagccacacctatgcaggagatgcagccaaacattgtggcactttggcaaatggtatactgcaaaccttcatgaggatggcttggggtgggagttacattgcacttgactcaggtcgaggaaactgggattgtataatgactagctaccaatacttaatcattcagaatacaacctgggaggaccattgtcaattttcaagaccatcacccattggctatcttgggctcctctctcaaaggaccagagaaatttacatcagtagaagactgctaggaacatttacatggacattgtcagattctgaaggcaatgaaaatccagggggttactgcttaaccagatggatgttaattgaagctgaactgaaatgttttgggaatactgcagtagctaaatgcaatgagaaacatgatgaggaattttgtgacatgctgaggctttttgatttcaacaaacaagccattcagagattgaaggctgaggctcaaatgagtattcagcttattaacaaagcagtcaatgccctcataaatgaccagcttataatgaaaaatcatctcagagacattatgggcataccatattgcaactatagcaaatattggtatcttaatcatacgaccacgggtagaacttcactaccaagatgctggcttgtatcaaacgggtcctatctcaatgaaactcgtttctcagacgacatagaacaacaagctgacaacatgataacagaaatgttgcagaaagagtacatcgatagacaaggaaagaccccactaggcttggttgacttgtttgtgttcagcacaagcttctatttgatcagtatttttctacacttaatcaagataccaactcatagacacattgtaggtgggccatgccccaaacctcacaggctaaaccacaagggcatttgctcttgtgggc-tatataaacggccaggagtgtctgtgaggtggaagagata------agccccccatg---------------------------------------------------------ggcccccgtgacccaccgccaaatggcggtgggtcacgggggcgtccat--ttacaggacgactctgggtgttgaagttctaaagaccatgtctctgggcaacacagccctcaagactcttccatcgaatccacccatcacagctgcatcaaacatgatacagtccattagtgcacaatgtggtgttatctcctccttgccacctttcttcttcttctcaactacgatgcctgtgtgcatgtgacataggtctttgtactgatcccagacagcattttcaaacttcctagaatctgctttactgagagaaatgtctaccaaccttatatcctttctcccttgcgactctaggagtttcttgatatcctccgacccctggcatgtgataaccatatttcgtggaagtgcttctatcactgcacttgtcagaccaggttgtgcggcaaacaaatcacctatgtcgattccatgtgagtatttagcatcttgtttgaactgctttagatcagtcggttctctgaagaagtggatgtaacaacctgagtttggctggtatagggctatctcgaccggatcatctggcctcccttcaatgtccatccaggttttggcatttgg-gtccagttgcaacata--gaatctttgagagtcatgagctgggagtaggtcagtcctgctgggaagccagctgactgtagagatctgttggattcattgctcccgggtttt---ttgggcttgttatctgactctaaatccactacagtgttttcccaggctctaccagtgattgaggtccttgacgcaatgtaaggccacccatctcctgataggcagattttgtatagtatattctcataagggtttctctcacctggagtgtctgacacaaacatccctaggctccttttaacctttaggatcgatttcaagatcccatctatagattggggtgaaaccttgattgtctccagcatgttgccaccatctagcatacaggcccctgcttttactgcagcacccagactaaaattgtagccagagatgttgatagagctctttttggtgtcaatcatgtttagtataggatgactctgggaaagtctatctaagtcagatgaatttgggtacttcgcggtgtaaatcagtcccaaatctgtcagggcctgaacagcatcattcaagtctacctgtccttgtttagttaaacaagctagagtcaaacttggcattgtcccaaactgattatttaatagttctggatttctcacgtcccagacccttacgataccatcccttccggcacttgttccttgactgctaccaaccataccgatcatgtttaacaaggctctcctctggtcaagctgctgggtgctcaggttccccatgtaaactcctgaactcaacggcctttcagtgcgaattacctttgattttaacttctctaagtcagcagccaaggtcagcagatcatcagaactgagagttccaacttttagaatgcttttctgttgtgtggatttcagctcgacaaggttattgactgcctgatttaagtctctgaggcgtttcaggtcactatcatccctyttctgcttgcgcatcaatcgttgcacattgctgacttcagaaaagtcaaggccatgtaagagggcttgagcatccttgaccacttgtaattttatgttggagcagtagccggatagctctcttctcagagactgagtccataggaatgacttcacttctttcgaagcgctcattgttg------tcaccaa-a------ctgtgggtctt------------a-gtgcacttgggctcacaaggat-gaatagc-----act---------ca-aagcgcaatccaata---------------------"/>
                        <sequence id="seq_AY179173.11" taxon="AY179173.1" totalcount="4" value="--------------------atttttggttgcgctatt-caagt-gtcccattt-----------------aaaatgggacaaatagtcacattcttccaggaagtgcctcatgtaatagaagaggtgatgaacattgtcctcattgcgctgtctatactagctgtgctgaagggtctgtacaactttgcgacatgtggcctcgttggtttagttgctttcctcttgttgtgtggcaggtcttgcacaagcagtctttacaaaggggtttatgagctccagactctggaactaaacatggagacactcaatatgaccatgcctctctcttgcacaaagaacaacagtcatcattacataagggtgggcaatgagacaggactagaactgaccttgaccaacaccagtattattaatcataaattttgcaatctatctgatgctcacaagaagaacctttatgaccacgctcttatgagcataatctcaactttccacttgtccatcccaaacttcaatcagtatgaggcaatgagctgtgatttcaacggaggaaagattagtgtgcagtacaacctgagccacagctatgctgtggatgcagccaaacattgtggcacagttgcaaatggtgtcttacagactttcatgaggatggcttggggtggaagctacattgctcttgattcaggccatggtagatgggactgtattatgactagttatcaatatctaataattcagaatacaacctgggaagatcactgccaattctcaagaccatctcccattggttatctcgggctcctctcacagaggactagagacatttatattagtagaagactactaggcacatttacatggacactgtcagactctgaaggcaaggacacaccagggggatattgtctgaccagatggatgctaattgaagctgagctaaaatgcttcgggaacacagctgtggcaaaatgtaatgagaaacatgatgaggaattttgtgacatgctgaggctgtttgacttcaataaacaagccattcaaaggctgaaaactgaagcacaaatgagcattcagttgatcaataaagcagtgaatgctttgataaatgaccaactaataatgaagaatcatttgcgggacataatgggaattccatactgtaattacagcaggtattggtaccttaaccacacaactactggaaaaacatcactgcccaaatgttggcttgtatcaaatggttcatacctgaacgagacccgcttttctgacgatattgaacaacaagctgacaacatgatcactgagatgttacagaaagagtacatggaaaggcaggggaagacaccattgggtctagttgacctctttgtgttcagcacaagtttctatctcattagcatcttccttcacctagttaaaataccgactcataggcatattgtgggcaagtcatgtcccaagcctcacaggttgaatcacatgggcatatgttcctgcggac-tctataaacagcccggtgtgcctgtaaaatggaagaggtg------agactcccatcag-------------------------------------------------------ggcccccgtgacccaccgcctattggcggtgggtcacgggggcgtccat--ttacaggacgactctaggtgtcgatgttctgaacaccatgtctctgggtagcactgctctcaggaccaatgttttcagtcctcctgatactgctgcatcaaacatgatgcagtccatcagtgcacagtgaggggttatttcctctttgccgcctcttttcttcttttcaacaacgacacctgtgtgcatgtggcataggtctttgtactgatcccagactgcattctcatactttctggagtcagctttgttgagggcaatatcaattaacttgatgtcttttcttccttgtgactcaaggagtttccttatgtcatcggacccctgacaggtaatgaccatgttccgggggagtgcatctataacagcactggtcaagcccggttgtgcagcaaagaggtctgtgatatcaatcccatgtgagtatttagcatcttgcttgaactgcttcaaatcagtaggttcacggaagaagtgtatgtagcagcctgaacttggttgataaagggcaatttccaccggatcttcaggtcttccttcaatgtccatccaagtcttagcatttgg-gtcaagttgcagcatt--gcatctttgagggtcataagctgagagtaggtaagcccagcggtaaaccctgccgattgcagggatttgttggaattgttgctgccagctttc---tgtggcttttcatctgattccagatcaacaacagtgttttcccaggctcttcctgttattgaggttcttgatgcaatatatggccacccgtcccctgacagacaaatcttgtagagtatgttttcataagggttcctttcaccaggggtgtctgaaatgaacatcccaagagccttcttgacctttaaaatggatttgaggatgccatccattgtctgaggtgacaccttgattgtctccaacatattgccaccatccagcatgcaagctcctgccttcacagctgcacccaagctaaagttataacctgagacattcaaagagcttttctttgtatcaatcatatttaggatggggtgactttgagtcagcctatccaggtctgaagtattgggatactttgctgtgtagatcaaacccaaatctgtcaatgcttgtactgcatcattcaagtcaacttgcccttgttttgttaaacatgctagtgtcaggcttggcatggtcccgaattgattgttgagcaactctgcatttttcacatcccaaactctcaccaccccatctctcccagcccgagctccttgattgctaccattcattcctatcatacttagaagagctcgcctttggtcaagttgctgtgagctcaggttgcccatatagacacctgcactcaatggcctttctgtcctggtcacttttgatctcaacttctctagatcagcagctaagactagcaagtcatctgaggttagagtcccaactcttagcacactcttttgttgagttgatttcaattcaacaaggttgttgaccgcttgatttaggtccctcaaccgcttcaaatcactatcatcccttctctccttgcgcatcagccgttgaacattactgacttcggagaagtcaagtccatgcagaagagcttgggcatctttcaccacctgcagtttgatgttggagcagtaaccggacaattccctcctcaaagattgtgtccacaagaaggactttacttcctttgaggcactcatcgcca----gattgttgt-g------ttgaatacacgcagcagggagctg-aggctatc-----tgccaaaaatgacaaaa-----gc-----------a-aagcgcaatccaatt---------------------"/>
                        <sequence id="seq_AY628201.11" taxon="AY628201.1" totalcount="4" value="-cgcacagtggatcctaggcatttttggttgcgcaatt-caagt-atttccctt-----------------aaaatggggcaaatagtcacatttttccaggaagtccctcatgtaatagaggaggtcatgaacattgtacttattgcactgtccatactagctgtgctgaaaggtttgtacaatgttgcaacatgtggccttattggcttggtcacctttctcttcctatgtggtaggtcttgttcaacctctctttacaagggagtttatgagcttcagaccttggagttgaacatggaaacactgaatatgacaatgcccctctcttgcacaaagaacaacagtcaccattacataatggtgggtaatgagacaggactagaactgactttgaccaacacaagtattataaatcacaagttctgcaatctatctgatgcccacaaaaagaatctctatgaccacactcttatgagcataatctcaactttccatctgtctatacccaatttcaatcagtatgaagcaatgagttgtgactttaatgggggtaagatcagtgtgcaatacaacctgagtcacagttatgctgtagatgcagctaatcattgtggtacagtggcaaatggtgttttgcagaccttcatgaggatggcttggggcggaagttacattgcccttgattcaggtcgtggcaactgggactgcatcatgactagttaccaatatcttgtaattcagaacacaacctgggaagaccattgtcagttctcaagaccatctcccatcggctatcttgggctcctttcacagagaaccagagatatttacatcagcaggagattgctgggaacattcacatggacactatcagattctgaaggtaaggacacaccaggggggtactgtttgaccaggtggatgctgattgaagctgagttaaagtgctttggcaacacagccgtggcaaagtgtaatgagaaacatgatgaagagttttgtgacatgctgaggctatttgacttcaacaaacaagccatccaaagattgaaagccgaggctcagatgagtatacagctgatcaacaaagcagtaaatgctctgataaatgatcagctaataatgaagaaccatttgcgagacattatggggatcccatactgcaattacagcaaatactggtatctcaaccacacagtcactggaaagacatcattgcccaaatgttggcttgtatcaaatggatcatacctaaatgagacccacttctctgatgatatcgaacagcaagctgacaatttaatcactgagatgttacaaaaggaatacatggaaagacaaggcaaaacaccattaggtttggttgacctctttgtgttcagtacaagcttttaccttataagcatcttcctccacctagtcaaaataccaacacatagacacattgtaggcaaaccatgtcctaaacctcataggctgaaccatatgggtatatgttcctgtggtg-tttacaaacaacctggtgtacctgtgagatggaaaaggta------agaccc-taccag-------------------------------------------------------ggcccccgtgacccaccgcctgttggcggtgggtcacgggggcgtccgt--ttacaggacgactttgggcgttgatgttctaaacaccatgtctctgggtagcactgctctcagaactgatgtgttcaatcctcctgacactgctgcatcaaacatgatacagtccattagggcacagtgaggggttatttcctctttgccacccttcttcttcttttcaacaacaacacctgtatgcatgtggcataaatctttgtattgatcccagactgcattctcatattttctagaatctgtcttgctgagagcaatatcaatcaacttgatatccttccttccttgtgactcaaggagctttcttatgtcatcagacccctgacaggtcatgaccatgtttcgggggagtgcctctataacagcactggtcaaacctggctgtgcagcaaaaaggtctgtaacatcaattccgtgtgaatacttagcatcttgcttgaactgttttaggtcagtgggttcacggaagaagtgaatgtaacagcctgaacttggctgatatagggcaatttctactggatcttcaggtctcccctcaatgtccatccaggtcttagcatttgg-gtcaagctgtagcatt--gcatctttgagagtcatgagctgagaataggaaagcccagcagtgaaccctgcagactgtaagcatttgttggagttgttgctcccaattttt---tgtggcttctcgcctgattccaaatcaacaacagtgttttcccatgcccttcctgttattgaagtcctagatgcaatgtatggccacccatcccctgacaaacagatcttgtaaagtatgttctcataagggtttctctcaccgggagtatctgaaataaacatcccaagagctttcttgacctttaagatggacttgagaataccatccattgtttggggtgacactttgattgtctctaacatgttgccaccatccaacatacaagctcctgctttcacagctgcacctaagctgaagttataacctgagatattcagagagcttttcttggtgtcaatcatgtttagaatagggtggctctgggttagtctatccaggtctgaggtgttgggatactttgctgtgtagatcaagcccaggtctgtcaatgcctgaacaacatcgttcagatcaacttgtccctgttttgttaaacaagctagtgtcaaactcggcatggtcccaaactggttgttaagcagctctgcatttttcacatcccaaatcctcaccactccgtctctcccagtctgagccccttgattcccaccactcatccctatcatattcaaaagagctcgtcgttgatcaagttgttgtgagcttagattacccatgtaaacaccagcgctcaatggcctttctgtcctggtcacctttgacttcagcttctccaggtcagcagctaaaattaacaagtcatctgaagttaatgtcccaactctcagcacactcttttgttgagttgatttcagctcaacaagattgttaactgcctggtttaggtctctcagtcgtttcaggtcgttgtcgtcccttctttgcttgcgcatcaaccgctggacattgctgacctcagagaagtcgagtccatgcagaagagcttgagcatctttaaccacttgtaactttatgttagagcagtaacccgacaactccctcctcagagactgtgtccacagaaaggattttatctcctttgagacactcatcgctg----aattggtgt-g------ttgtatgta-acagcagagtgtcg-aaattatc-----tgctgtagt-aattggt-----ac-----------a-aagcgcaatccaatagcctaggatccactgtgcg--"/>
                        <sequence id="seq_AY628203.11" taxon="AY628203.1" totalcount="4" value="gcgcacagtggatcctaggcatttttggttgcgcaatt-caagt-gtcctattt-----------------aaaatgggacaaatagtgacattcttccaggaagtgcctcatgtaatagaagaggtgatgaacattgttctcattgcactgtctgtactagcagtgctgaaaggtctgtacaattttgcaacgtgtggccttgttggtttggtcactttcctcctgttgtgtggtaggtcttgcacaaccagtctttataaaggggtttatgagcttcagactctggaactaaacatggagacactcaatatgaccatgcctctctcctgcacaaagaacaacagtcatcattatataatggtgggcaatgagacaggactagaactgaccttgaccaacacgagcattattaatcacaaattttgcaatctgtctgatgcccacaaaaagaacctctatgaccacgctcttatgagcataatctcaactttccacttgtccatccccaacttcaatcagtatgaggcaatgagctgcgattttaatgggggaaagattagtgtgcagtacaacctgagtcacagctatgctggggatgcagccaaccattgtggtactgttgcaaatggtgtgttacagacttttatgaggatggcttggggtgggagctacattgctcttgactcaggccgtggcaactgggactgtattatgactagttatcaatatctgataatccaaaatacaacctgggaagatcactgccaattctcgagaccatctcccatcggttatctcgggctcctctcacaaaggactagagatatttatattagtagaagattgctaggcacattcacatggacactgtcagattctgaaggtaaagacacaccagggggatattgtctgaccaggtggatgctaattgaggctgaactaaaatgcttcgggaacacagctgtggcaaaatgtaatgagaagcatgatgaggaattttgtgacatgctgaggctgtttgacttcaacaaacaagccattcaaaggttgaaagctgaagcacaaatgagcattcagttgatcaacaaagcagtaaatgctttgataaatgaccaacttataatgaagaaccatctacgggacatcatgggaattccatactgtaattacagcaagtattggtacctcaaccacacaactactgggagaacatcactgcccaaatgttggcttgtatcaaatggttcatacttgaacgagacccacttttctgatgatattgaacaacaagctgacaatatgatcactgagatgttacagaaggagtatatggagaggcaggggaagacaccattgggtctagttgacctctttgtgttcagcacaagtttctatcttattagcatcttccttcacctagtcaaaataccaactcataggcatattgtaggcaagtcgtgtcccaaacctcacagattgaatcatatgggcatttgttcctgtggac-tctacaaacagcctggtgtgcctgtgaaatggaagagatg------agacccttgtcag-------------------------------------------------------ggcccccgtgacccaccgcctattggcggtgggtcacgggggcgtccat--ttacagaacgactctaggtgtcgatgttctgaacaccatatctctgggcagcactgctctcaaaaccgatgtgttcagtcctcctgacactgctgcatcaaacatgatgcagtccattagtgcacagtgaggggttatttcctctttaccgcctcttttcttcttttcaacaacgacacctgtgtgcatgtggcataagtctttatactggtcccagactgcattttcatacttcctggaatcagttttgctgagggcaatatcaattagtttaatgtcttttcttccttgtgattcaaggagtttccttatgtcatcggacccctgacaggtaatgaccatattccgggggagtgcatcaatgacagcactggtcaagcccggttgtgtagcgaagaggtctgtgacatcaatcccatgtgagtacttagcatcctgcttgaactgctttaaatcagtaggttcacggaagaagtgtatgtagcagcctgaacttggttgatagagggcaatttccactggatcttcaggtcttccttcaatgtccatccaggtcttagcatttgg-gtcaagttgcagcatt--gcatccttgagggtcatcagctgagaataggtaagcccagcggtaaaccctgccgactgcagggatttactggaattgttgctgtcagctttc---tgtggcttcccatctgattccagatcaacgacagtgttttcccaggcccttcctgttattgaggttcttgatgcaatatatggccatccatctcctgacaaacaaatcttgtagagtatgttttcataaggattcctttcaccaggggtgtctgaaatgaacattccaagagccttcttgacctttaaaatggatttgaggataccatccattgtctgaggtgacaccttgattgtctccaacatattgccaccatccagcatgcaagctcctgccttcacagctgcacccaagctaaaattataacctgagatattcaaagagcttttcttggtgtcaatcatatttaggatgggatgactttgagtcagcctgtctaagtctgaagtgttgggatactttgctgtgtagatcaaacccaaatctgtcaatgcttgtactgcatcattcaagtcaacctgcccctgttttgtcagacatgccagtgtcagacttggcatggtcccgaactgattattgagcaactctgcatttttcacatcccaaactctcaccactccatctctcccagcccgagccccttgattaccaccactcattcctatcatattcaggagagctcttctttggtcaagttgctgtgagcttaggttgcccatatagacacctgcacttaatggcctttctgttctgatcacctttgactttaacttctctagatcagcggctaagattaataagtcatctgaggttagagtcccaactctcagtatactcttttgttgagttgattttaattcaacaagattgttgaccgcttgatttaggtccctcaaccgtttcaaatcattgtcatcccttctctccttgcgcatcaaccgttgaacattactgacttcggagaagtcaagtccatgtaaaagagcctgggcatctttcaccacctgtagtttgatgttggagcagtaaccagataattccctcctcaaagattgtgtccacaaaaaggattttatttcctttgaggcactcatcgcca----gattgttgt-g------ttgtatgcacgcaacaaagaactg-agactatc-----tgccaaaat-gacaaaa-----gc-----------a-aagcgcaatccaatagcctaggatccactgtgcg--"/>
                        <sequence id="seq_GU481068.11" taxon="GU481068.1" totalcount="4" value="--------------------atttaggattgcgc-ttcaaagag-acctttgtgtgactgagctttatcaaaccatgggacaaatagtaacattctttcaggaagttcctcatgtcatagaagaggtaatgaatattgtcctaattgctcttagtctcctggcgatactgaaggggatttacaatgttgccacttgtggcctttttgggctgatctcctttcttcttctgtgtggaagatcatgctcaacaac---ctacaaaggtgtctatgagctacaaactctggagttggacatggcaaacctcaacatgactatgcctctatcttgtacaaaaaacagcagccatcactatatcatggttgggaatgaaacaggcctagaactgaccttgacaaacacaagtataatcaatcacaagttctgcaacctttctgatgcacacaagaagaatctttatgatcatgccttgatgagcatcatttcaactttccacttatccattccaaatttcaatcagtatgaagcaatgagttgtgactttaatggagggaaaataagtgtgcaatacaatctcagtcatgcttatgctgtagatgcagccaaccactgtgggaccattgccaacggtgtcctacagactttcatgagaatggcttggggcggcagttacatagcacttgattctggaaaagggaactgggattgcataatgacttcctatcagtacttgattatccaaaacaccacctgggaagatcactgtcagttttcccgcccgtcccctattggatacctaggactgttatcacaaaggactagagatatttacattagtcggagacttcttggaactttcacctggaccctctctgactctgagggcaatgaggcacccggtggatactgccttactagatggatgctaattgaagctgaattgaagtgctttgggaacacagccattgcgaagtgtaatgagaagcacgatgaggaattctgtgacatgttgagacttttcgacttcaacaaacaagccataaaaaggctaaaagcagaagcacagatgagcatccaattgataaataaagcagtaaatgcactaatcaatgaccaattgatcatgaagaaccacttgagggatatcatggggattccctattgcaattacagcaagtactggtatctgaaccatactgtgacagggaaaacatcattgccaaggtgttggcttatttcaaatggttcttacctaaatgagacacatttctccgatgatattgaacagcaagcagataacatgataacagaactgctgcaaaaggagtatatggacaggcaggggaaaacacccttagggttagtggatctttttgttttcagcactagcttttatctcataagtatcttcctccacttagtcaaaatcccgacccataggcacattgtagggagaccttgccccaagccacacagactcaaccacatgggcatatgctcatgtggtt-tgtacaaacatcctggtgtaccagtcaagtggaagagatagaa-atagacccattaacg-------------------------------------------------------ggcccccgtgacccaccgccgaaaggcggtgggtcacgggggcgtccat--ttacaggacgactttgggacttgaagttctgaacaccatatctcttgggagaacagctctcaagattggtatattgagtcctcctgacacagctgcgtcaaacattatgcaatccattaaagcacaatgtggagtgatctcctctttgcctcctctcttctttttctcaacaaccactccagtgtgcatgtgacacaaatctttacactgatcccagacagcattttcaaatctcctagaatcagccttatttaatgagatgtcaatgagcttgatgtcccttctcccctgagaatccaagagttttttaatgtcgtctgaaccttggcacgtcaacaccatgttgcgggggagagcctcaatgactgcactggttagaccaggctgagcagaaaagagatctgtcacatcaatcccatgagaatatttggcatcttgtttgaactgttttaaatccgttggttctctgaagaaatgtatataacagcctgacataggttggtaaagagctatctcaacagggtcttctggacgaccttcaatgtctatccaggttttggcgcttgg-gtcaagttgcatcatt--gaatctttgagtgtcatcagttgagaataggtcagccctgttgggaacccagcagattgcagagatttgttggatccagcagtacccactttc---tgtggtttcccatctgactcaaggtctacagtggtattctcccaagctctacccacaatggaggttcttgaagctatgtagggccagccgtccccagagagacaaattttgtaaagtatgttttcataagggtttctttcaccaggtgtgtctgaaacaaacattcccagggacctttttacctttagaatagacttcagaatgccatccattgtctgaggcgtcaccttgatagtttccaacatgttacccccatcgagcatgcaagctccggccttcactgcagctcccaaactaaaattataaccagaaatatttagggagctcttcttggtatctaccatattcagtataggatggctctgggaaagtctgtctaggtcggaactattggggtatttagctgtgtatattaatcccaagtctgttagcgccagaacggcgtcatttaagtcaacctgaccctgtttagtgagacatgctagcgttaaactaggcatggtgccaaattggttgttgaggaggtccgggtttttgacatcccacactctgacaactccgtctcttccaggttgggttccctgagcaccaccgaccatgcctatcatactcaacaacgccttcctctgctcaagttgttgtgtgctcaagttccccatatacacacctgaacttaatggtctctccgtcctaataacctttgacttcaatttctctagatcagctgctaaagtcagcaagtcgtctgaggtcaatgttccaaccctcagaacactcttttgttgtgttgacttgagctcgacaaggttgttaactgcctgatttaggtctctaagacgttttaggtcaccgtcatctcttttctgtttgcgcatcaagcgctggacattgctgacctcagagaagtcgagaccatgcagaagggcctgagcatccttgaccacttggagttttatattagagcaatagcctgaaagctctctcctcaatgactgtgtccaaaggaatgatttcacttccttggaagcactcatcctggttgatgttgatcg-g--------a---------actcactggttg-aaagtgtt-----------atccagtaaatc---aacagt------agt-aggcgcaatctaaaa---------------------"/>
                        <sequence id="seq_GU481070.11" taxon="GU481070.1" totalcount="4" value="--------------------atttaggattgcgcattt-ttgaa-agccttattaggatttcatacgatc-agaatgggacaaattgtgacattcttccaagaagtccctcatgttatcgaggaagtgatgaatatcgtcctcatagcattgtcaattttggcaatcttgaaaggactctataatattgccacatgtggcctaataggccttgtcacattcctcctactttctggaaggtcatgttcaatga---cctacaaaggagtttatgaactacaaacccttgaactggacatgaatactctgaacatgaccatgccgctatcctgtacaaagaacagcagccaccactacatcatggtgggaaacgaaacaggacttgagcttaccttaaccaacactagcttgctcaatcacaaattctgtaacctgtcagatgctcataggaagaatctttatgatcatgctctcatgagcattgtttctacattccatttatccattcccaacttcaatcagtatgaggcaatgagctgcgattttaacggtggtaagatcactgtgcaatacaatctaagtcacagttatgcagttgatgcagcaaaccattgtggcacagtggcaaacggtgtgctacaaacatttatgaggatggcttggggaggtagttacattgcccttgattccggacgtgggaattgggattgtataatgaccagttaccattacttgatcatccagaacacaacttgggaagatcactgtcagttttccagaccatccccaattgggtatcttgggcttctctcacagagaactagagatatatacattagtagaagattactaggaacgtttacttggacactttctgactcagaaggaaatgagacaccgggaggttattgcctcactaggtggatgttgattgaggctgaactaaagtgtttcgggaacacagctgtagctaagtgcaatgagaaacatgatgaagagttttgtgayatgctaaggctatttgatttcaataagcaagctataaagaggctgaagacagaggcccaaatgagcatacagctgatcaacaaggcggtcaatgctctaataaacgatcagctgatcatgaagaatcatctaagagacatcatgggaataccatactgcaattacagcaagtattggtacctcaaccacacctcaacagggaggacctcattaccaagatgttggcttgtttcaaatgggtcatatctcaatgaaactcacttttcagatgacattgagcagcaagctgataatatgataactgaaatgttgcaaaaagaatacttagatagacaaggaaagacaccattgggattggtagatctttttgttttcagtacaagcttttacttaatcagtattttcctccatctggtcaagataccaacccatagacacattgtggggaagccttgtcccaaacctcataggctgaaccacatgggcatctgctcttgtggtc-tatacaaacaaccaggagtacctgtcagatggaagagata------gagatcccata-g-------------------------------------------------------ggcccccgtgacccaccgccaattggcggtgggtcacgggggcgtccat--ttacaggacgactttaggtgtcgaagtcctgaacaccatgtctctagggagtacagccctcaggacctttgcatcaactcctcctgagactgcggcatcaaacatgatgcagtccatcaatgcacaatgaggagttatttcctccttgcctcctctctttttcttctccacaacaatcccggtgtgcatgtgacataggtctttgaactggtcccacacagcgttctcaaattttcttgaatccaccttactgagggaaatgtcaatcagctttatatctcttctcccctgtgactccagaagtttcctgatgtcttctgatccttgacaggtgatgaccatgttcctaggaagagcctctatcactgcacttgtcaaccctggctgtgcagcaaacaaatccgttacatcaataccatgtgaatattttgcatcctgtttaaactgcttcaagtctgttggttccctaaagaagtgtatataacagcctgaaactggttgatacagagctatttcaactggatcttctggtcttccctcaatatccatccaggtctttgcgtttgg-gtcaagctgaagcatt--gaatcctttaaggtcattaattgagagtaagtcagtcctgcagcaaaccctgcagattgcagtgacttatttgaacccccattcccggtcttt---tgtggtttgttatctgtctctaagtcaaccacagtgttttcccaagctctccccacaattgaagtccttgatgcaatgtaaggccacccatctcctgagaggcagattttgtacagtatgttttcataagggttcctctcacctggtgtgtctgagatgaacattcccaggcttctcttgactttcaggattgacttcaagatgccatccatggtttgaggtgagacctttatagtctccaacatgttgcctccatcaagcatgcaagcccctgccttgacagcagctcctaagctaaagttgtaaccagagatgttaagggagctcttcttggtgtcaatcatattcaatattggatggctctgggccagcctgtccagatcagatgagttagggtattttgctgtgtaaattaaccccaagtctgtcaaggcctgaacagcatcattcaaatccacttgcccttgtttagtcagacatgctagagtcagacttggcattgttccaaactgattgttgagcagctccgcatttttgacatcccaaactctcacaatgccatcactagtggcattcctccccccattcccaccagtcatgccgatcatgttaaggagggctttcctctgatcaagctgctgtgaacttaaattccccatgtagattcctgagctcaggggtctttctgtcctaacaacctttgatttcagtttttctaggtcagcagctaaaatcaatagatcatctgaacttagggttccaattctcaaaacacttttctgttgagttgactttagctcaacaaggttgttgactgcttgattgaggtctcttagccgtttgagatcactatcatctcttttttgtttgcgcatcaagcgctgaacattactgacctcagagaagtctaagccatgaaggagagcttgagcatccttcaccacctggagttttatattagagcaatagccagatagctctcttctcagagactgagtccataggaatgatttcacttccttggaggcactcatttttgtggtcactgtatg-a------ctgtcagaaattgacagattccca-acacagtt-gct-cacaagtgt-gagtagt-----gc-----------a-aagcgcaatccaata---------------------"/>
                        <sequence id="seq_GU481072.11" taxon="GU481072.1" totalcount="4" value="--------------------atttaggattgcgcattt-ttgga-aaccttattggaaattcatataatc-aggatgggacaaattgtgacattcttccaggaagtccctcatgttatcgaggaagtgatgaatatcgtcctcatagcattgtcaattttggcaatcctaaaaggactctacaacattgctacatgtggcttgataggccttgtcacattcctcttactttctggaaggtcatgttcaatga---cctacaaaggagtttatgaactacagacccttgaactgaacatgaacactctgaatatgactatgccgctatcttgtacaaagaacaatagtcaccactacatcatggtgggaaacgagacagggcttgagctcaccttaaccaacacaagcttgctccatcacaaattctgcaacctatcagatgctcataagaaaaatctttatgatcacactctcatgagcattatctccacattccatttgtccattcctaactttaatcagtatgaggcaatgagttgtgattttaatggtggcaagatcactgtgcaatacaatctgagtcatagctatgcaattgatgcagcaaaccattgtggcacagtggcaaacggtgtgttgcaaacatttatgaggatggcttggggaggtagttacattgcccttgattccggacgtgggaaatgggattgtataatgaccagttatcaatacttaatcatccagaacacaacctgggaagatcattgtcaattttccagaccatccccaattggatatcttgggctcctctcacagagaactagagacatatacattagtagaagactactaggaacatttacttggacactttctgactcagaaggaaatgagacaccaggaggttactgtctcactagatggatgttgattgaggctgaactaaagtgtttcgggaatacagctgtagctaagtgcaatgaaaaacacgatgaagagttttgtgacatgctaaggctatttgacttcaataagcaagctataaggaggttaaaggcagaggcccaaatgagcatacagctgatcaacaaagcagttaatgctctaataaacgatcagctgatcatgaagaatcatctaagggacatcatgggaataccatactgcaattacagcaagtactggtatctcaatcacacctcaacagggaggacctcattaccgagatgttggcttgtttcaaatgggtcatatctcaatgaaactcacttttcagatgacattgagcagcaagctgataacatgataactgaaatgttgcaaaaagaatacctggacagacaaggaaagaccccattgggattggtagatctttttgtcttcagtacaagtttttacttaatcagtattttcctccatctggtcaaaataccaacccatagacacattgtagggaagccttgccccaaacctcataggttgaaccacatgggcatctgctcttgtggtc-tatataaacagccaggagtacccgttagatggaagagata------aagatcccaca-g-------------------------------------------------------ggcccccgtgacccaccgccaattggcggtgggtcacgggggcatccgt--ttacaggacgactttgggtgtcgaagttctgaacaccatatctctggggagcacagccctcaggacctttgcatcaactcctcctgagactgcagcatcaaacatgatgcagtccattaatgcacaatgaggtgttatttcctccttgcctcccctctttttcttctccacaacaatcccggtgtgcatgtgacataaatccttgaattgatcccacacagcattctcaaattttcttgagtccaccttactaagggaaatgtcaatcagttttatatccctcctcccctgtgactccagaagttttctgatgtcttctgacccttgacaggtgatgaccatgtttctaggaagagcctctatcactgcacttgttaaccctggctgtgcagcaaacaaatctgtcacatcaataccatgtgaatattttgcatcctgtttaaactgctttaagtctgtcggttccctgaagaagtgtatatagcagcctgaacttggttgatacagagctatttcaactggatcttctggtcttccctcaatatccatccaagtctttgcatttgg-gtcaagctgaagcatt--gaatcctttaaggtcatcagttgagaataagtcagtcctgcagcaaaccctgcagattgcaatgacttatttgaacccccattgccggtcttt---tgcggtttgttgtctgactctaagtcaaccacggtgttctcccaagctcttcccacaattgaagtccttgatgcaatgtaaggccacccatctcctgagaggcagattttgtacagtatgttttcataagggttcctttcacctggcgtatctgagatgaacattcccaggcttctcttgactttcaagattgacttcaagatgccatccatggtttgaggtgagacctttatagtctctagcatattgcctccatcaagcatgcaggccccagccttgacggcggctcctaaactaaaattgtaaccagagatgttaagggagctcttcttagtatcaatcatgttcaatatcggatggctctgggccagcctgtccaaatcagatgaattagggtattttgcggtgtaaatcaatcccaaatctgtcaaagcctgaacagcatcattcaaatccacttgcccttgtttggtcaaacatgctagagttagacttggcattgtcccaaactgattgttaagcagctctgcattcttgacgtcccaaactctcacaataccatcactagtggtattccttcccccattcccaccagtcatgccaatcatgttgaggagggccttcctctgatcaagctgctgtgaacttagattccccatataaattcctgagctcaggggtctttctgtcctaacaacctttgacttcagtttttccaggtcagcagccaaaaccaatagatcgtctgaacttagggttccaaccctcagcacactcttttgttgagttgactttagttcaacaaggttgttgactgcttgattgaggtctcttagccgtttaagatcaccatcgtcccttttttgtttgcgcatcaagcgttgaacattactgacctcagagaagtccaaaccatgaaggagagcttgagcatcctttaccacctggagttttatattggagcaatagccagataactctcttctcagagactgagtccacaggaatgatttcacttctttggaagcactcattattgtggttactgtatg-a------ctgtcagagaatggcagatcctca-acacagtt-gttccacaagtat-gagcagt-----gc-----------a-aagcgcaatccaata---------------------"/>
                        <sequence id="seq_GU481074.11" taxon="GU481074.1" totalcount="4" value="--------------------atttaggattgcgc-ttt-tagag-atctttgtgtgagtgggcttcattaagccatgggacaaatcataacatttttccaggaagtacctcatgtcatagaggaagtgatgaacattgtcctgattgccctcagccttctggcaatactgaaggggatctacaatgttgctacctgtggcctctttggattggtgtccttcctcctcttatgtggaagatcatgttcaacaac---ttacaagggtgtttatgagctacaaactctggagctagacatggcaagccttaatatgacaatgcccttatcttgcacgaagaacaacagccaccattacattatggtcggaaatgagactggcttggagctgactttaacaaatacaagtatcatcaaccacaaattttgtaacctctctgatgcacataaaaagaatctttatgatcatgctttaatgagtatcatttcaaccttccacttatccattcctaactttaatcagtatgaagcaatgagttgtgacttcaatggggggaagataagtgttcagtacaaccttagccacacttatgctgtagatgcagccaaccactgtgggactatcgccaatggcgttcttcagacttttatgaggatggcttggggtggcagttatatagcacttgattccggaaaggggagttgggactgtataatgacttcctaccaatatttgataatccaaaacaccacttgggaagatcactgccagttttctcgcccatcccctatcggttacctagggctactgtcacaaaggaccagggacatttacatcagtcgaagacttcttgggacttttacttggactctctctgattctgagggtaatgaaacaccgggtgggtattgtctaacaagatggatgctgattgaggccgagttgaaatgctttgggaacacagcagttgcgaaatgcaatgagaaacatgatgaagagttttgtgacatgttaagattgtttgactttaacaaacaagctataaggaggctaaagacagaagcacagatgagtatccagctgataaacaaagcagtgaacgcactgatcaatgaccagctgatcatgaagaatcatttgagagatatcatggggattccttactgcaattacagcaagtactggtatctaaatcatactgtaacagggaagacatcgttgccaaggtgctggcttgtgtcaaatggttcctacctgaatgagacacatttttctgatgacattgaacaacaagcagacaacatgataacagaactgctgcaaaaggagtacatagacaggcaagggaaaacacctttagggttagtagatctttttgtcttcagcaccagcttttatctcattagcatcttcctccacctggttaaaatcccaacccacagacatgtcataggaaaaccctgccctaaaccacacagactcaaccacatgggcatatgttcatgtggtc-tatacaaacatcccggtgtgccagtcaagtggaaaagataggagacagacccacccatg-------------------------------------------------------ggcccccgtgacccaccgccgaaaggcggtgggtcacgggggcgtccat--ttacaggacgaccttgggacttgaggttctaaacaccatatccctggggagaactgcccttaaaactggtatattgagtcctcctgacacagctgcatcatacattatgcagtccattaaagcacagtgcggggtgatttcttctttgcctcctcttttcttcttttcgacaaccactccagtgtgcatatggcatagatctttgcactgatcccaaacagcattttcaaatctcctagagtcagccttgctcagtgcaatgtcaataagctttatatcccttcttccttgggaatctaagagtctcttaatatcatctgaaccttgacaggttagcaccatattgcgagggagggcctcaatgactgcgctggtcaaaccaggttgagcagggaaaagatctgccacatcaatcccatgagaatatttggcatcttgcttgaactgtttcaagtctgttggttctctgaagaagtgtatgtaacagcctgacataggttggtaaagggctatctccacagggtcttctggacgaccttcaatgtctatccaggttttggcactcgg-gtcaagctgcatcatt--gagtctttgagtgtcatcaactgagaataagtcagccctgttgggaaccccgctgactgcaaagacttgtttgacccagcagtgcccacttta---tgcggttttccatctgactcgagatccacagtggtattctcccaagccctacctacaatagaagtccttgaagctatgtagggccatccgtcaccggaaagacagatcttgtaaagtatattctcataagggttcctctcaccaggtgtgtccgaaacaaacattcccaaagatttttttacctttaaaatagacttcaagatgccatccattgtctgaggtgtaaccttgatggtctccaacatgttccccccatcaagcatacaggctccagctttcactgcagctcctaagctgaagttgaaaccagaaatgttcaaggagctcttcttagtgtccaccatattcagtataggatggctttgggaaagtctgtccaggtcggagctatttgggtacttggctgtgtatattaggcccaggtctgtcagtgctaagacggcatcattcaaatcaacttgaccttgtttggtgagacatgccaatgtcagactaggcatggtgccgaactggttgttcaaaaggtccggattcttaacatcccaaaccctaacaactccgtctcttccaggttgggtgccctgagccccaccaaccatacctatcaagttcagcaatgctctcctctgctcaagctgctgtgtactcaaattccccatataaacacctgagcttagtggcctttctgttctaatgaccttcgactttagtttctctaagtcagctgccaatgtcagcaggtcatctgaggtcaaggtcccaactctcaagatactcttttgctgtgtcgatttgagttctacaagattgttgacagcctgattcaaatctctgagacgttttagatcactatcatccctcttttgtttgcgcattaagcgctgcacattgctgacttcagaaaagtcaagaccatgaaggagagcctgagcatccttaacaacttgaagttttatattggagcaataacctgaaagctccctcctcaaagactgtgtccagagaaatgacttcacttccttagaagcactcatcttggtctggacacttgg-g--------g---------atttactggttg-aaagtatc-----------actcagtaagt------caat------gaa-aagcgcaatccaatac--------------------"/>
                        <sequence id="seq_GU481076.11" taxon="GU481076.1" totalcount="4" value="--------------------atttaggattgcgc-ttt-tagag-attcttgtgtgagtgggcttcattaagccatgggacaaatcataacatttttccaggaagtgcctcatgtcatagaggaagtgatgaacattgtcctgattgctctcagccttctggcaatactgaaagggatctacaatgttgctacctgcggcctctttggattggtgtcctttctcctcttatgtggaagatcatgctcaacaac---ctacaagggtgtctatgagctacaaactctagagctaaacatggcaagccttaatatgacaatgcccttatcttgcacaaagaacaacagccaccattacatcatggtcggaaatgagactggcttggagctaactttaacaaatacaagtattatcaatcacaagttttgtaacctttctgatgcacataaaaggaatctctatgaccatgctttaatgagtatcatttcaaccttccacttatctattcccaattttaatcagtatgaagcaatgagctgtgacttcaatggggggaagataagtgttcaatacaaccttagccacacttatgctgtagatgcagccaagcactgtgggactatcgccaatggcgttcttcagacttttatgaggatggcttggggtggcagttacatagcacttgattccggaaaggggagttgggattgtataatgacttcctatcaatatttgataatccaaaacaccacctgggaagatcactgccagttttctcgcccatcccctatcggttatctggggctactgtcacaaaggaccagggacatttacatcagtcgaagacttcttgggactttcacttggactctctctgactctgaaggtaatgaaacgccgggtgggtattgtctaacaagatggatgctgattgaggctgaattgaagtgctttgggaacacagcagttgcgaaatgcaatgagaaacatgatgaagagttttgtgacatgttgagactgtttgactttaataaacaagctataaggaggctgaaggcagaagcacagatgagtatccaactgataaacaaagcagtgaacgcactgatcaatgaccagcttattatgaagaatcacttgagagatatcatgggaattccttactgcaattacagcaagtactggtatctaaatcacactgtaacagggaagacatcgttgccaaggtgctggcttgtgtcaaatggttcctacctgaatgagacacatttttctgatgacattgaacaacaagcagacaacatgataacagaactgttgcaaaaggaatacatagacaggcaagggaaaacacccttagggttggtagatctttttgtcttcagcaccagcttttatctcattagcatcttcctccacctggtcaaaatcccaacccacagacatgtcatagggaaaccctgccctaaaccacacagactcaaccatatgggcatatgctcatgtggtc-tatacaagcatcctggtgtgccagtcaagtggaaaagataggagacagacccacccatg-------------------------------------------------------ggcccccgtgacccaccgccgaaaggcggtgggtcacgggggcgtccat--ttacaggacgaccttggggcttgaggttctaaacaccatgtccctggggagaactgctctcaaaactggtatattgagtcctcctgacacagctgcatcatacattatgcaatccattaaagcacaatgcggggttatttcttctttgcctcctcttttcttcttttcgacaaccactccagtatgcatatggcataggtctttgcactgatcccaaacagcattttcaaatctcctagagtcagccttgctcagtgcaatgtcaataagctttatgtcccttcttccttgggaatccaagagtctcttaatgtcatctgaaccttgacaggtcagcaccatattgcgagggagggcttcaatgactgcgctggtcaaaccaggttgagcagggaaaagatctgccacatcaatcccatgagaatatttggcatcttgcttgaattgttttaagtctgttggttctctgaagaagtgtatgtaacagcccgacataggttggtaaagagctatttccacagggtcttctggacgaccttcaatgtctatccaggtcttggcacttgg-gtcaagctgcatcatt--gagtctttaagtgtcatcaactgagaataagtcagccctgttgggaaccccgctgactgcaaagacttgttggacccagcagtgcccactttt---tgcggctttccatctgactcgagatccacagtagtattctcccaagctctacccacaatagaagtccttgaagctatgtaaggccagccgtcacctgaaagacagatcttgtaaagtatgttctcataagggttcctctcaccaggtgtatctgaaacaaacattcccaaagatttttttacctttaaaatggacttcaagatgccatccattgtctgaggtgtaaccttgatggtctccaacatgttccctccatcaagcatacaagccccagctttcactgcagctcctaagctgaagttgtaaccagagatgttcaaggagcttttcttagtgtccaccatatttagtataggatggctttgggaaagtctatccaggtcggagctatttgggtacttagctgtgtatattagacccaagtctgttagtgctaagacggcatcattcaaatcaacttgaccttgtttggtgagacatgctaatgtcagactaggcatggtgccaaactggttgttcaaaagatccggattcttaacatcccacaccctaacaactccgtctcttcctggttgggtgccttgagccccaccagccatgcctatcatgttcagcaatgctcttctctgctcaagctgctgtgtgttcaaattccccatataaacacctgagcttagtggcctttctgttctaatgaccttcgactttagcttctctaagtcagctgccaatgtcagcaggtcatctgaggtcaaggtcccaactctcaagatactcttttgttgtgtcgatttgagttctacaagattgttgacagcctgattcaaatctctgagacgtttcagatcactatcgtcccttttctgtttgcgcatcaagcgctgcacattgctaacttcagaaaagtcaagaccatggaggagagcctgagcatccttaacaacttgaagttttatgttggagcaataacctgaaagctccctcctcaatgactgtgtccagagaaatgacttcacttccttagaagcgctcatcttgatctggacaccagg-g--------g---------atttactggttg-aaagtatc-----------actcagtaagt------caat------gaa-aagcgcaatccaata---------------------"/>
                        <sequence id="seq_GU481078.11" taxon="GU481078.1" totalcount="4" value="--------------------atttaggattgcgc-ttt-tagag-atctttgtgtgagtgggcttcatcaaaccatggggcaaatcataacatttttccaggaagtacctcatgtcatagaagaagtgatgaacattgtcctgattgccctcagccttctggcaatattgaaagggatctacaatgttgctacctgtggcctctttggattggtgtcctttcttctcttgtgtggaagatcgtgctcaacaac---ttacaaaggtgtttatgagctacaaactctagagctagacatggcaagccttaatatgacaatgcccttatcttgcacaaagaataacagccaccattacatcatggtcggaaatgagactggcttagagctgaccttaacaaatacaagtatcatcaatcacaaattttgtaacctttctgatgcacataaaaagaatctttatgaccatgctttaatgagtatcatctcaacctttcatttatccattcctaactttaatcagtatgaagcaatgagttgtgacttcaatggggggaagataagtgttcagtacaaccttagccacgcttatgctgtagatgcagctaaccattgtgggactattgccaatggcgttcttcagactttcatgaggatggcttggggtggcagttacatagcacttgattccggaaaagggagttgggattgtataatgacttcctaccaatatttgataatccagaacaccacttgggaagatcactgccagttttcacgcccatcccccatcggttatctggggctactgtcacaaaggaccagggacatttacatcagtcgaagactccttgggacttttacttggaccctctctgattctgaaggcaatgaaacaccgggtgggtattgtctaacaagatggatgctgattgaggccgagttgaagtgctttggaaacacagcagttgcgaaatgcaatgagaaacatgatgaagagttctgtgacatgttaagattgtttgacttcaacaaacaagctataaggaggctgaagacagaagcacagatgagtatccaattgataaacaaagcagtgaacgcactgatcaatgaccagctgattatgaagaatcatttaagagatatcatgggaattccttactgcaattacagcaagtattggtatttaaatcacactgtgacagggaagacatcgttgccaagatgctggcttgtgtcaaatggttcctacctgaatgagacacatttttctgatgacattgaacaacaagcagacaacatgataacagaactgctgcagaaggagtacatggacaggcaagggaaaacacccttagggttggtagatctttttgtcttcagcaccagtttttatctcattagcatcttccttcacctggtcagaatcccaactcacagacatgtcatagggaaaccctgccctaaaccacacagactcaaccacatgggcatatgttcatgtggtc-tgtacaaacatcctggtgtaccagtcaaatggaaaagataggagacagacccatccatg-------------------------------------------------------ggcccccgtgacccaccgccgaaaggcggtgggtcacgggggcgtccac--ttacaggacgactttggggcttgaggttctaaacaccatgtctctggggaggactgctcttaaaactggtatattgagtcctcctgacacagctgcatcatacattatgcagtccatcagagcacagtgtggggtaatttcttctttgcctccccttttcttcttttcgacaaccactccagtgtgcatatggcatagatctttgcactgatcccaaacagcattttcaaatctcctagagtcagccttgctcagtgcaatgtcaatgagctttatgtctctccttccttgggaatccaagagtcgcttaatatcatctgaaccctgacaggtcagtaccatattgcgagggagggcctcaatgactgcactggtcaatccaggttgagcagggaaaagatctgttacatcaatcccatgagaatatttggcatcttgcttgaactgttttaagtctgttggttctctgaagaaatgtatatagcagcccgacataggttggtaaagagctatttccacagggtcttctggacgaccttcaatgtctatccaggttttggcacttgg-atcaagctgcatcatt--gagtctttaagtgtcatcaactgagaataagtcagccctgttggaaaccccgctgactgcaaagacttgttggacccagcagttcccaccttt---tgtggttttccatctgactcgagatctacagtagtattctcccaagctctacccacaatggaagtccttgaggctatgtagggccagccgtcaccggaaagacagatcttgtaaagtatgttctcataagggttcctctcaccaggtgtatctgaaacaaacattcctaaggatttttttacctttaaaatagacttcaagatgccatccattgtctgaggtgtaaccttgatggtctccaacatgttccccccatcaagcatacaagctccagctttcactgcagctcctaagctaaagttgtaaccagaaatgttcaaggagctcttcttagtgtccaccatgttcaatataggatggctttgagaaagtctgtccaagtcggaactgttagggtacttagctgtgtatattagacccaggtctgttagtgctaagacggcatcatttaaatcaacttgaccttgtttagtgagacatgctaatgtcagactgggcatggtgccgaactggttattcaaaagatctggattcttaacatcccacaccctaacaactccgtctcttccaggttgggtgccctgagctccaccaaccatgcctatcatgttcagcaatgctcttctttgctcaagctgctgtgtgctcaaattccccatataaacacctgagcttagtggcctttctgttctgatgaccttcgactttagcttctctaagtcagctgccaatgtcagcaggtcatctgaggtcaaggtcccaactctcaagatactcttttgttgtgttgatttaagttctacaagattgttgacagcctgattcagatctctgaggcgtttcagatcactatcatctcttttttgtttgcgcatcaagcgctgcacattgctaacttcagaaaagtcaaggccatgaaggagagcctgagcatccttgacaacttgaagctttatattggagcagtaacctgaaagctccctcctcaatgactgtgtccagagaaatgacttcacttccttggaagcactcatcttggtctggatactttg-g--------g---------gtttactggttg-aaagtgtt-----------gctcagtgagt------caat------gaa-aggcgcaatccaata---------------------"/>
                        <sequence id="seq_GU830839.11" taxon="GU830839.1" totalcount="4" value="--------------------atttttggttgcgctgat-caaat-atctttcct-----------------attatgggacagattgtgacattcttccaagaggtgcctcatgtgatagaggaggtgatgaacattgtgctcattgcattgtctgtgcttgcagtactgaaaggcctgtacaatgtagcaacatgtggcctcattggcctcattgcctttcttctactttgtggcagatcctgtacaacaaccctttataagggggtgtatgaacttcaagctctggaattgaacatggaaacactcaacatgaccatgcctctctcctgcacaaaaaacaacagtcaccattatataatggtgggcaatgagacaggattggaattgactttgaccaacacaagcattatcaaccacaagttctgtaacctctctgatgctcacaaaaagaatctttacgatcacgctctcatgagcataatctcaactttccacttgtccattcccaacttcaatcagtatgaggcaatgagttgtgacttcaatgggggaaagatcagtgtgcagtacaatctgagtcacacttatgctgtggacgcagccaatcattgtggcacagtcgctaatggtgttttgcagacctttatgaggatggcctggggtgggagctatattgctcttgactcaggccgtggtagttgggactgcattatgaccagttatcagtatttgataattcaaaacacaacctgggaagaccactgtcaattctcaagaccatcccccattggttatcttgggctcctatcacagagaacaagagatatctacattagtaggagactgttaggcacattcacctggacattgtcagattctgaaggcaaagatacaccaggaggatactgcttgaccaggtggatgttgattgaggctgagttgaaatgctttggtaacacagctgtggcaaaatgcaatgaaaaacacgatgaagaattctgtgacatgcttaggttgtttgatttcaacaagcaagccattcaaagattgaaagctgaggcacaaatgagcatacaattaattaacaaagcagtgaatgctctaataaatgaccagctaattatgaagaatcatttgcgtgacatcatgggaataccatactgtaattatagtaagtattggtatctcaatcacacaatcactgggaggacttccctaccaaaatgctggcttgtgtccaatggttcatacctgaatgaaactcacttctctgatgatatagagcagcaagctgacaatatgatcactgaaatgctgcaaaaggaatatatagagagacaggggaagacaccattaggtctagttgacctctttgtgtttagcacgagtttttatctcataagtattttcctacacttaatcaagataccaactcatagacacattgtgaacaaaccgtgtcctaaaccccacaggctgaatcacatgggtgtgtgttcatgcggtc-tctacaagcagcctggcgttcctgtgagatggaagagatg------agcatcccaccag-------------------------------------------------------ggcccccgtgacccaccgcctattggcggtgggtcacgggggcgtccat--ttacaggacgactttgggtgttgatgttctaaagaccatgtctctgggcagcactgctctcaaaacctgtgtgcttaatcctcccgacactgctgcatcaaacatgatgcaatccatcagtgcacagtgaggggtcatctcctctttgccacctcttttcttcttttcaacaacaacacctgtgtgcatgtgacacaggtctttgtattggtcccagactgcattttcatactttctggagtcagccttgctgagggcaatatcaatcagttttatgtccttccttccctgtgattcaaggagctttcttacatcttcagatccctggcaggtgatgaccatgtttcgagggagtgcttctataactgcactggtcagacctggctgtgcagcaaacaagtctgtgacatcaatgccatgagaatatttggcatcttgtttgaactgctttaagtcagtaggctcacgaaagaagtgaatatagcagccagagctcggttggtaaagagcaacttctacaggatcttcgggccttccctcaatatccatccaagtctttgcatttgg-gtcaagctgcagcatt--gcatccttaagagtcatgagttgagaatatgtgagtccagcagtgaagcctgctgattgtaaagatttattggaaccattgttcccaaccttc---tgtggtttcccgtctgattctaaatcaactatggtgttctcccaagctcttcctgttattgatgttctcgatgcaatgtatggccatccatctcctgacaagcaaattttgtaaagtatgttttcataagggtttctttcaccaggagtgtctgagacaaacattccaagagtccttttcactttcaagatagatttgagaataccatccattgtttgaggtgatactttgattgtttctagcatgttgccaccatccaacatgcaggctcctgccttcacagcggcacccaagctgaagttataacccgagatgttcaatgagctcttcttggtgtcaatcatattcaggatagggtggctttgagccaatctgtctaagtcagaggtgttggggtactttgctgtgtaaatcaaaccaaggtctgtaagtgcctgaaccgcatcattcaaatcaacctgcccctgcttcgtcaaacacgccagcgtcagacttggcatagtcccgaactggttattaagtagctctgcgttctttacatcccagactctcaccactccgtctctcccagcctgaactccttgattaccaccattcattcctatcatgtttaagagagctcgtctctgttcgagctgctgtgaactcagattccccatatagacacctgcacttagtggcctttctgttctggtgacttttgtcttcagtttctctagatcggcagccaggatcagcagatcgtctgaagttagggtcccaactcttaagacactcttttgttgagttgacttcagctcaacaagattattaactgcctgattcagatctctgagtctcttcaaatcattatcatctctcctttgtttgcgcatcagacgctggacattgcttacctcagagaagtcaagtccatgcaggagagcttgggcatccttcacaacctgcaatttgatgttggagcagtagcctgacagctccctcctcagagattgtgtccataagaaggatttcacctcttttgaaacactcattgccg----aattagtgt-g------tgttgtgcaaacac-----aacaa-tgactacc-----cacagaagt-gatcaaa-----ga-----------a-aagcgcaatccaatt---------------------"/>
                        <sequence id="seq_KM821773.11" taxon="KM821773.1" totalcount="4" value="---------ggatcctaggcatttttggttgcgcaatt-caagt-gtcctatttc----------------aaaatgggacagatagtgacattcttccaggaagtacctcatgtaatagaagaggtgatgaacattgttctcattgcactgtctatactagcagtgctgaaaggtctgtataattttgcaacatgtggcctcgttggtctactcaccttcctcctattgtgtggcaggtcttgcacaaccggactttacaaaggggtttatgagcttcaaactctggaactaaacatggagacactcaatatgaccatgcctctctcctgcacaaagaacaacagtcatcattatataatggtgggtaatgagacaggactagaactgactttgactaacacgagcatcattaatcataaattttgcaatctgtctgatgcccacaaaaagaacctttatgaccacgctcttatgagcataatttcaactttccacttgtccatccccaacttcaatcagtatgaggcaatgagctgcgattttaatgggggaaagattagtgtacagtacaacctgagccacagttatgctggggatgcggctgatcattgtggcactgttgcaaatggtgtcttgcagactttcatgaggatggcctggggtgggagctacattgctcttgactcaggtcgtggcaggtgggactgtattatgactagttatcaatatttgataatccaaaatacaacctgggaagatcactgccagttctcaagaccatctcccatcggttatctcgggctcctctcacaaagaactagagacatttacattagtagaaggctactaggcacattcacatggacactgtcagattctgaaggcaaggacacaccaggaggatattgtctgactagatggatgctgattgaggctgaattaaaatgcttcgggaacacagctgtagcaaaatgtaatgagaagcatgatgaggaattttgtgacatgctgaggctgtttgacttcaacaaacaagccattcaaaggttaaaagctgaagcacagatgagcattcaattgatcaacaaggcagtaaatgctttgataaatgaccaacttgtaatgaagaaccacttacgggacatcatgggaattccatactgtaattacagcaggtattggtatctcaaccacacaaccactggaagaacatcactgcctaaatgttggcttgtgtcaaatggctcatacttaaacgagacccacttttctgatgatattgagcaacaagctgacaacatgatcactgagatgttacagaaggaatatatggaaaggcagggaaagacaccattaggtctggttgacctctttgtgttcagcacaagtttctatcttattagcatcttccttcacctggtcaagataccaactcataggcatattgtgggcaagtcgtgtcccaaacctcatagattgaatcacatgggcatatgttcctgtggac-tctacaaacagcccggtgtacctgtgaaatggaagagatg------agacccctgtcag-------------------------------------------------------ggcccccgtgacccaccgcctattggcggtgggtcacgggggcgtccat--ttacaggacgactctgggtgttgatgttctgaataccatatctctaggcagcactgctctcaaaacagatgtgttcagtcctcctgacactgctgcatcaaacatgatgcagtccattagtgcacagtgaggggttatttcctctttaccgcctcttttcttcttttcaacaacgacacctgtgtgcatgtggcacaagtccttatactgatcccagactgcattttcatacttcctggaatcagttttgttgagggcaatatcaattagtttgatgtcttttctaccttgtgattcaaggagtttccttatgtcatcggacccctgacaggtaatgaccatattccgggggagtgcatctatgacagcactggtcaagcccggttgtgcagcgaagaggtctgtaacatcaatcccatgtgagtacttagcatcctgcttgaactgctttaaatcagtaggttcacggaaaaagtgtatgtagcagcctgaacttggctgatagagggcaatttccactgggtcttcaggtcttccttcgatgtccatccaagtcttagtgtttgg-gtcaagctgcagcatc--gcatccttgagggtcatcagctgagaataggtaagcccagcggtaaaccctgccgactgcagggatttattggaattgttgctgccagctttc---tgtggcttcccatctgattctaggtcaacgacagtgttttcccaggctcttcctgttattgaagttcttgatgcaatatatggccatccatctcctgacaaacaaatcttgtagagtatgttttcataaggattcctttcaccaggggtgtctgagatgaacatcccaagagccttcttgacctttaagatggatttgaggataccatccattgtctgaggtgacactttgattgtctccaacatattgccaccatccagcatgcaagctcctgctttcacagctgcacccaagctaaaattataaccagagatattcaaggaactcttcttggtgtcaatcatgtttaagatggggtgactttgagtcagcctatctaagtctgaagtattgggatactttgctgtgtagatcagacccaaatctgtcagtgcttgcactgcatcattcaagtcaacctgcccctgttttgtcagacatgccagtgttagacttggcatagtcccaaactgattattaagcaactctgcatttttcacatcccaaactctcaccactccatccttcccagcccgaaccccttgattaccaccactcattcctatcatactcagaagagcccgtctttggtcaagttgctgtgagctcaagttgcccatatagacacctgcactcaatggcctttctgtcctgatcacctttgatttcaacttctctagatcagcagctaagattaataagtcatctgaggttagagtcccaactctcagtatactcttttgttgagttgattttaactcaacaaggttgttgaccgcttgatttaggtccctcaaccgtttcaagtcattgtcatcccttctctccttgcgcattaaccgttgaacattactgacttcggagaagtcaagaccatgcagaagagcctgggcatcttttaccacctgtagtttgatgttggagcagtaaccagacaattccctcctcaatgattgtgtccacagaaaggactttatttcctttgaggcactcatcacca----gattgttgt-g------ctggatgcacgcagcagaaagcaa-aaactatc-----tgccaaaat-gataaaa-----gc-----------a-aagcgcaatccaatagcctaggatccactgtgcg--"/>
                        <sequence id="seq_KM821775.11" taxon="KM821775.1" totalcount="4" value="-----ccggggatcctaggcatttttggttgcgcaatt-taagt-gttttgttt-----------------aaaatgggacagatagtgacattcttccaggaagtgcctcatgtaatagaagaggtgatgaacattgttctcattgcactgtctatattagcagtgctgaaaggtctgtacaattttgcaacatgtggctttgttggcttggtcactttcctcctgttgtgtggcaggtcttgtacaaccagtctttacaaaggggtctatgagcttcagactctggaactaaacatggagacactcaatatgaccatgcctctctcttgcacaaagaacaacagtcatcattacataagggtgggtaatgacacaggactagaactgaccttgaccaacacgtccattattaatcataagttttgcaatttgtctgatgcccacaaaaagaacctttatgaccacgctcttatgagcataatttcaactttccacttgtctatccccaacttcaatcagtatgaggcaatgagctgcgattttaatgggggaaagattagtgtgcagtacaacctgagtcacagctatgctgtggatgcggccagccattgtggcactattgcaaatggtgttttgcagaccttcatgaggatggcttggggtgggagctacattgcccttgactcaggccgtgacaggtgggactgtattatgactagttatcaatatctgataattcaaaacacaacctgggaagatcactgccaattctcaagaccatctcccatcggttatctcgggcttctctcacaaaggaccagagacatctatattagtagaagactactaggcacattcacatggacactgtcagattctgaaggcaaggacacaccagggggatattgtctgaccagatggatgctaattgaagctgaactaaaatgcttcgggaacacagctgtagcaaagtgtaatgagaaacatgatgaggaattttgtgacatgctgaggctgtttgacttcaacaaacaagccattcaaaggttgaaagctgaagcacagatgagcattcagttgatcaacaaggcagtaaatgctttgataaatgaccaacttataatgaagaaccatctacgggacatcatgggaattccatactgtaattacagcaagtattggtaccttaatcacacaactactgggaaaacatcactacctaaatgttggcttgtgtcaaatggctcatacttgaacgagacccacttttctgatgatattgagcaacaagctgacaacatgatcactgagatgttacagaaggagtatatggagaggcagggaaagacaccattgggtctagttgacctctttgtgtttagcacaagtttctatctcattagtatcttccttcacctagtcaaaataccaacccataggcatattgtgggcaagtcgtgtcccaagccccacagattgaaccacatgggtatatgttcctgtggac-tctataaacagcccggtgtgcctgtgaaatggaagagatg------agacccttgtcag-------------------------------------------------------ggcccccgtgacccaccgcctattggcggtgggtcacgggggcgtccat--ttacagaacgactctaggtgttgatgttctgaacaccatatctctaggcagcactgccctcaaaactgatgtgttcagtcctcctgacactgctgcgtcaaacatgatgcagtccattagtgcacagtgaggggttatctcctctttaccgcctcttttcttcttttcaacaacaacacctgtgtgcatgtggcataagtctttgtactgatcccagactgcattttcatacttcctagaatcagccttgttgagggcaatatcaattagtttgatgtcttttctaccttgtgattcaaggagtttccttatgtcatcagccccctgacaggtaatgaccatattccgagggagtgcatctatgacagcactggtcaagcccggttgtgcagcaaagaggtctgtaacatcaatcccatgtgagtacttagcatcctgcttgaactgctttaagtcagtaggttcacggaagaagtgtatgtagcagcctgaacttggttgatagagggcaatttccactggatcttcaggtctcccttcaatgtccatccagatcttagcatttgg-gtcaagttgcagcata--gcatccttgagggtcatcagttgagaataggtaagcccagcggtgaaccctgccgactgcagggatttattggaattgttgcttccagctttc---tgtggcttcccatctgattctagatcaacgacagtgttttcccaggcccttcctgttattgaggttcttgatgcaatatatggccatccatctcctgacaaacaaatcttgtagagtatgttctcataaggattcctttcaccaggggtgtccgagatgaacatcccaagagccttcttgacttttaagatggatttgaggataccatctattgtctgaggtgacaccttgattgtctccaacatattgccaccatccagcatgcaagctcctgccttcacagctgcacccaagctaaagttataacctgaaatattcaaagagcttttcttggtgtcaaccatgtttaggatggggtgactttgagtcagcctatctaagtctgaagtattgggatactttgctgtgtagattagacccaaatctgtcaatgcttgaaccacatcattcaagtcaacctgcccctgttttgtcagacatgccagtgtaagacttggcatggtcccgaactgattattaagcaattctgcattttttacatcccaaactctcaccactccatctctcccagcccgagccccttgattaccaccactcattcctatcatattcagaagagctcgtctttggtcaagttgctgtgagctcaggttgcccatatagacacccgcactcaatggcctttctgtcctggtcacctttgatttcagcttctctagatcagcggctaagaccaataagtcatctgagcttagagtcccaactctcagtatgctcttttgttgagttgatttcaactcaacaaggttgttgaccgcttgatttaggtccctcagccgtttcaaatcattgtcatcccttctctccttgcgcatcaaccgttggacattactgacctcggagaagtcaagtccatgtaaaagagcctgggcatccttcaccacctgtagtttgatgttggagcagtaaccagataattccctccttagtgattgtgtccacagaaaggattttatttcctttgaggcactcatcgcca----gattgttgt-a------ttgaatgcacgcagcagaaagctg-aaactgtc-----tgccaaagt-gacaaga-----gc-----------a-aagcgcaatccaatagcctaggatccactgtgcg--"/>
                        <sequence id="seq_KM821777.11" taxon="KM821777.1" totalcount="4" value="--gcaccggggatcctaggcatttttggttgcgcaatt-caagt-gtcctattt-----------------aaaatgggacagatagtgacattcttccaggaagtgcctcatgtaatagaagaggtgatgaacattgttctcattgcactgtccatactggcagtgctgaaaggtctgtacaattttgcaacatgtggcctcgttggtttggttactttcctcctgttgtgtggcaggtcttgcacaactagtctttataaaggggtttatgagcttcagactctggaactaaatatggagacactcaatatgaccatgcctctctcctgcacaaagaacaacagtcatcattacataatggtgggtaatgagacaggactggaactgaccttgaccaacacaagcattattaatcataaattttgcaatctgtctgatgcccacaaaaagaacctctatgaccatgcccttatgagcataatttcaactttccacttgtccatccccaacttcaatcagtatgaggcaatgagctgcgacttcaatgggggaaagattagtgtgcagtacaacctgagtcacagctatgctggggatgcggccaaccactgtggcactgttgcaaatggtgtcttacagactttcatgaggatggcttggggtgggagttacattgctcttgactcaggccgtggccggtgggactgtattatgactagttatcaatatctgataatccaaaatacgacctgggaagatcactgccaattctcaagaccatcacccatcggttatctcgggctcctctcacagaggaccagagatatttatattagtagaagactactaggcacatttacatggacactgtcagattctgaaggtaaggacacaccagggggatattgtctgaccagatggatgctaattgaagctgaattaaaatgcttcggaaacacagctgtagcaaaatgtaatgagaagcatgatgaggaattttgtgacatgctaaggctgtttgacttcaacaaacaggctattcaaaggctgaaagctgaagcacaaatgagtattcagttgatcaacaaggcagtaaatgctttgataaatgaccaacttataatgaagaaccatctccgggacatcatggggattccatactgtaattacagcaagtattggtacctcaaccacacaactactgggaaaacatcactgcccaaatgttggcttgtatcaaatggctcatacttgaacgagacccacttttctgatgatattgaacaacaagctgacaacatgatcactgagatgttgcagaaggagtatatggagaggcaggggaagacaccattgggcctggttgacctctttgtgttcagcacaagtttctatctcattagcatcttccttcacctagttaaaataccaactcataggcatattgtaggcaagtcatgtcccaaacctcacagattgaatcatatgggcatatgttcttgtggac-tctataaacaacccggtgtgcctgtgaagtggaagagatg------agacccctgtcag-------------------------------------------------------ggcccccgtgacccaccgcctattggcggtgggtcacgggggcgtccat--ttacaggacgactctaggtgtcgatgttctgaacaccatatctctaggcagcactgctctcaaaaccgatgtgttcagtcctcctgacactgctgcatcaaacatgatgcagtccattagtgcacagtgaggggttatttcctctttgccgccctttttcttcttttcaacaacgacacctgtgtgcatgtggcataagtccttatactgatcccagactgcattttcatacttcctggaatcagttttgttgagggcaatatcaattagtttgatgtcttttctaccttgtgattcaaggagtttccttatgtcatcggacccctgacaggtaatgaccatattccgggggagtgcatcaatgacagcactggtcaaacccggctgtgcagcgaagaggtccgtaacatcaatcccatgtgagtacttagcatcctgcttgaactgctttaagtcagtaggctcacggaagaagtgtatgtagcagcctgaacttggttgatagagggcaatctccactggatcttcaggtcttccttcaatgtccatccaggtcttggcatttgg-gtcaagttgcaacatt--gcatccttgagggtcattagctgagaataggtaagcccagcggtaaaccctgccgactgcaaggatttgttggaattgttgctgccagctttc---tgtagcttcccatctgattccagatcaacgacagtgttttcccaggcccttcctgttattgaggttcttgatgcaatatatggccatccatctcctgacaaacaaatcttgtagagtatgttttcataaggattcctttcaccaggggtgtctgagatgaacatcccaagagccttcttgacctttaagatggatttgaggatgccgtccatcgtctgaggtgacaccttaattgtctccagcatgttgccgccatctagcatgcaagctcctgccttcacagctgcacccaggctgaaattatagcctgagatattcagagagcttttcttggtgtcaatcatgtttaggatggggtgactctgagtcagcctatctaagtctgaagtattgggatacttagctgtgtaaatcagacccaaatctgtcaatgcttgcactacatcattcaggtcaacctgcccctgctttgtcagacatgccagtgtcaaacttggcatggtcccgaactgattgttaagcaactctgcatttttcacatcccaaactctcaccactccatctctcccagcccgagccccttgattaccaccactcattcctatcatactcagaagagctcgtctctggtcaagttgctgtgagctcaggttgcccatatagacacctgcactcaatggcctttctgtcctggtcacctttgatttcaacttctctagatcagcggctaagattaataagtcatctgatgttagagtcccaactctcagtatactcttttgttgagttgattttaactcaacaaggttgttgaccgcttgatttaggtccctcaaccgtttcagatcattgtcatcccttctctccttgcgcatcagccgttgaacattgctgacttcggagaaatcaagtccatgtaaaagagcttgggcatctttcacaacctgtagtttgatgttggagcagtaaccagatagttcccttctcaatgattgtgtccacagaaaggactttatttcctttgaggcactcatcgcca----gattgttgt-g------ctgggtgcacgcagcagaaagctg-agactacc-----tgccaaaat-gacaaaa-----gc-----------a-aagcgcaatccaatagcctaggatccactgtgcg--"/>
                        <sequence id="seq_KM821779.11" taxon="KM821779.1" totalcount="4" value="gcgcacagtggatcctaggcatttttggttgcgcaatt-caagt-gtcctattt-----------------aaaatggggcaaatagtgacattcttccaggaagtgcctcatgtaatagaagaggtgatgaacattgttctcattgcactgtccatactggcagtgctgaaaggtctgtacaatcttgcaacatgtggcctcgttggtttggtcactttcctcctgttgtgtggtaggtcttgcacaaccagtctttacaaaggggtttatgagcttcagactctggaactaaacatggagacactcaacatgaccatgcctctctcctgcacaaagaacaacagtcatcattatataatggtgggtaatgagacaggactagaactgaccttgaccaacacgagccttattaatcacaaattttgcaacctgtctgatgcccacaaaaagaacctctatgaccacgctcttatgagcataatctcaactttccacttgtccatccccaacttcaatcagtatgaggcaatgagctgcgattttaatgggggaaagattagtgtgcagtacaacctgagtcacagctatgccgtggatgcagccagccattgtggcactgttgcaaatggtgtactacagactttcatgaggatggcttggggtgggagctacattgctcttgactcaggccgtggtggatgggactgtattatgactagttatcaatatctgataatccaaaatacaacttgggaagatcactgccaattctcgagaccatctcctatcggttatctcgggctcctctcacaaaggaccagagatatttatatcagtagaagactactaggcacattcacatggacattgtcagattctgaaggcaaggacacaccagggggatattgtttgaccagatggatgctgattgaggctgaactaaaatgcttcgggaatacagctgtggcaaaatgtaatgagaaacatgatgaggaattttgtgacatgctgaggctgtttgacttcaacaaacaagccattcaaaggttgaaagctgaagcacaaatgagcattcagttgatcaacaaagcagtaaatgctttgataaatgatcaacttataatgaagaaccatctacgggatatcatgggaatcccatactgtaattacagcaagtattggtacctcaaccacacaactactgggagaacatcactgcctagatgttggcttgtatcaaatggttcatacctgaacgagacccacttttctgatgatattgaacaacaagctgacaacatgatcactgagatgttacagaaggagtatatggaaaggcaggggaagacaccattgggcctagttgatctctttgtgtttagcacaagtttctatctcattagcatctttcttcacctagtcaaaataccaacgcataggcatattgtaggcaagtcgtgtcccaaacctcacagactgaatcacatgggcatttgttcctgtgggc-tttataaacagcctggtgtgcctgtaaaatggaagagatg------aaacccttgtcag-------------------------------------------------------ggcccccgtgacccacnnnnnnnnnncggtgggtcacgggggcgtccat--ttacaggacgactctaggtgtcgttgttctgaacaccatatctctgggcagcactgctctcaaaactgatgtgttcagcccccctgacactgctgcatcaaacatgatgcagtccattagtgcacagtgaggggttatttcctctttaccgcctcttttcttcttctcaacaacaatacctgtgtgcatgtggcataggtctttatattgatcccagactgcattttcatacttcctggaatcagtcttgctgagggcaatatcaattaatttgatgtcttttcttccttgtgattcaaggagttttcttatgtcatcagatccctgacaggtaatgaccatattccgggggagtgcatcaataacagcactggtcaagccaggttgtgcagcaaagaggtctgtgacatcaatcccatgtgagtacttagcatcctgcttgaactgctttaaatcagtaggttcacggaagaagtgtatgtagcaacctgaacttggttgatagagggctatttccactggatcttcaggtcttccttcaatgtccatccaggtcttagcatttgg-gtcaagttgcagcatt--gcatccttgagggtcatcagctgagaataggtgagcccagctgcaaaccccgccgactgcagggatttattggaattgttgctgccagctttc---tgtggcttcccatctgattccagatcaacaacagtgttttcccaggcccttcctgttattgaggttcttgatgcaatatatggccatccatctcctgataaacaaatcttgtagagtatgttttcataaggattcctttcaccaggggtgtctgaaatgaacatccctagagcctttttgacttttaaaatggatttgaggatactatccattgtctgaggtgacactttgattgtctccaacatgttgccaccatccagcatgcaggctcctgccttcacagctgcacccaagctaaaattataacctgagatattcaaagagcttttcttggtgtcaatcatatttaggatggggtgactttgagtcagcctgtctaagtctgaagtattgggatactttgctgtgtagatcaaacccaaatctgtcagtgcctgtactgcatcattcaagtcaacctgcccctgttttgtcagacatgccagtgtcaggcttggcatggttccgaactgattattgagcaactctgcattcttcacatcccaaactcttaccactccatctctcccagcccgagccccttgattgccaccactcatccctatcatattcagaagagctcttctttggtcaagttgctgtgagcttaggttgcccatatagacacctgcactcagtggcctttctgttctggtcacctttgacttcaacttctctagatcagcggccaagatcaacaagtcatctgaggttagagtcccaaccctcagtacactcttttgttgagttgattttaattcaacaagattgttcaccgcttgattcaggtctctcaaccgtttcaaatcattgtcatccctcctctccttgcgcatcaaccgttgaacattactgacttcggaaaagtcaagtccatgtaaaagggcctgagcatctttcaccacctgtagtttgatgttggaacagtaaccagataactccctcctcaaagattgtgtccacaaaaaggattttatttcctttgaggcactcattgcca----gattgttgt-a------ttgagtgcacgtgataaaa--ctg-aaactatt-----tgccaaaat-gacaaaa-----gc-----------a-aagcgcaatccaatagcctaggatccactgtgcg--"/>
                        <sequence id="seq_KM821781.11" taxon="KM821781.1" totalcount="4" value="gcgcaccggggatcctaggcatttttggttgcgcattt-caagt-gtcctattt-----------------aaaatgggacaaatagtgacattcttccaagaagtgccccatgtaatagaagaggtgatgaacattgttctcattgcactatctgtactagcagtgttgaaaggtctgtacaattttgcaacatgtggcattgttggcttggtcactttcctcctgttgtgtggcaggtcttgcacaactagcctttacaaaggggtttatgagcttcagaccctggaactaaacatggaaacactcaacatgaccatgcctctctcctgcacaaagaacaacagtcatcattatataatggtgggcaatgatacaggactagaactaaccttgaccaacacgagcattattaatcataaattttgcaatctgtctgatgcccacaaaaagaacctctatgaccacgctcttatgagcatcatctcaactttccacttgtccatccctaacttcaatcagtatgaggcaatgagctgcgattttaatgggggaaagattagtgttcagtacaacctgagtcacagctatgccggagatgcagccgaccattgtggcactgttgcaaatggtgtattacagactttcatgaggatggcttggggtgggagctacattgctcttgactcaggccgtggcaggtgggactgtattatgactagttatcaatatctgataatccaaaatacaacctgggaagatcattgccaattctcgagaccatctcctatcggttatctcgggctcctctcacaaaggaccagggatatttatattagtagaaggctactaggtacattcacatggacactgtcagactctgaaggcaaggacacaccagggggatattgtctaaccagatggatgctaattgaggctgaactaaagtgcttcgggaacacagctgtggcaaaatgtaatgagaaacatgatgaggaattttgtgacatgctgaggctgtttgacttcaacaaacaagccattcaaagattgaaagctgaagcacaaatgagcattcagctgatcaacaaagcagtgaatgctttgataaatgaccaacttataatgaagaaccatctacgggacatcatggggattccgtactgtaattacagcaagtattggtacctcaaccacacaactactgggaaaacatcactgcccaaatgttggcttgtatcaaatggttcatacctgaacgagacccacttttctgatgatattgaacaacaagctgacaacatgatcactgagatgttacagaaggagtatatggagaggcaggggaagacaccgttgggtctagttgacctctttgtgttcagtacaagcttctatctcattagcatctttcttcacctagttaaaataccaactcataggcatattgtaggcaagccgtgtcccaaacctcacaggttgaatcatatgggcatttgttcctgtggac-tctacaaacagcctggtgtgcctgtgaagtggaagagatg------agacccttgtcag-------------------------------------------------------ggcccccgtgacccaccgcctattggcggtgggtcacgggggcgtccat--ttacaggacgaccctaggtgttgatgttctaaacaccatatctctgggcagcactgctctcaaaactgatgtgttcagtcctcctgacaccgctgcatcaaacatgatgcagtccattagtgcacagtgaggggttatctcctctttgccgcctcttttcttcttctcaacaacaatacctgtgtgcatgtggcataggtctttgtactgatcccagactgcattttcatacttcctggaatcagtcttgctgagggcaatgtcaattagtttgatgtcttttcttccttgtgattcaaggagtttccttatatcatcagacccctggcaggtgatgaccaaattccgggggagtgcatcaatgacagcactggtcaagcccggttgtgcagcgaagagatctgtgacatcaatcccatgtgagtacttagcatcctgcttgaattgctttaagtcagtaggttcacggaagaagtgtatgtagcatcctgaacttggttgatagagggcgatctccactggatcttcaggtcttccttcaatgtccatccaggtcttagcatttgg-gtcaagttgcagcatt--gcatccttgagggtcatcagctgagaataggtaagcccagcggtaaatcctgccgactgcagagatttattggaaccgttgttgccagctttc---tgtggcttcccatctgactccagatcaacaacagtgttttcccaggcccttcctgttattgaggttcttgatgcaatgtatggccatccatctcctgacaagcaaatcttgtagagtatgttttcataaggattccgttcaccaggggtgtctgaaatgaacatcccaagagcctttttaacctttaaaatggatttgagaataccatccattgtctgaggtgacaccttgattgtctccaacatattgccaccatccagcatacaagctcctgccttcacagctgcacccaagctaaaattataacctgagatattcaaagagctttttttggtgtcaatcatatttaggatggggtgactttgagtcagcctgtccaagtctgaagtatttggatactttgctgtgtagatcaaacccaaatctgtcaatgcttgtactgcatcattcaagtcaacctgcccctgttttgtcagacatgccagtgtcagacttggcatggtcccgaactgattattgagcaactctgcatttttcacatcccaaactctgaccactccatctctcccagcccgagccccttgattactaccactcattcctatcatgttcagaagagctcttctttggtcaagttgctgtgagcttaggttgcccatatagacacctgcactcaatggcctttctgttctggtcaccttcgacttcaatttctctaaatcagcggccaagattagtaagtcatctgaggttagagtcccaactctcagtatactcttttgttgggttgattttaattcaacaagattgttgaccgcttgatttagatccctcaaccgtttcaaatcattgtcatccctcctctccttgcgcatcaaccgttgaacattgctgacttcagagaagtcaagtccatgtaaaagagcctgggcatctttcaccacctgcagctttatgttggagcagtaaccagataattccctcctcaaagattgtgtccacaaaaaggattttatttcctttgaggcactcatcgcca----agttattgt-g------ttgaatgcacgcaacaaaaa-ctg-agactatc-----tgccaaagt-gatatga-----gc-----------a-aagcgcaatccaatagcctaggatccactgtgcg--"/>
                        <sequence id="seq_KM821783.11" taxon="KM821783.1" totalcount="4" value="-cgcaccggggatcctaggcatttttggttgcgcaatt-caagt-gtcctattt-----------------gaaatgggacaaatagtcacattctttcaggaagtgccccatgtaatagaagaggtgatgaacattgttctcattgcactgtctatactagcagtgctgaaaggtctgtacaatcttgcaacatgtggcctcgttggcttggtcactttcctcctgttatgtggaaggtcttgtacaaccagcctttacaaaggggtttatgagcttcagactctggaactaaacatggaaacactcaacatgactatgcctctctcctgcacaaagaacaacagtcatcattatataatggtgggtaatgagacaggattagaactgaccttgaccaacacgagcattattaaccataaattttgcaatctgtctgatgcccacaaaaagaacctctatgaccacgcccttatgagcattatctcaactttccacttgtccatccccaacttcaatcagtatgaggcaatgagctgcgattttaatgggggaaagattagtgtgcagtacaacctgagtcatagctatgccggggatgcagccaaccattgtggcactgttgcaaatggtgtgttacagaccttcatgaggatggcttggggtgggagctacattgctcttgactcaggccgtggcaggtgggactgtatcatgactagttatcaatatctgataatccagaatacaacctgggaagatcactgcagtttctcgagaccatctcccatcggttatctcgggctcctctcacaaaggaccagagatatttatattagtagaaggctgctaggcacattcacatggacactgtcagattctgaaggcaaggacacaccagggggatattgtctgaccagatggatgctaattgaggctgaactaaagtgctttgggaatacagccgtggcaaaatgtaatgagaagcatgatgaggaattttgtgacatgctgaggctgtttgactttaacaaacaagccattcaaaggttgaaagctgaagcacaaatgagcattcagttgatcaacaaagcagtaaatgctttaataaatgaccaacttataatgaagaaccatctacgggacatcatggggattccatactgtaattacagcaagtattggtacctcaaccacacaactactgggaaaacatcactgcctaaatgttggcttgtatcaaatggttcatacctgaatgagacccacttttctgatgatattgaacaacaagctgacaacatgatcactgaaatgttacagaaggagtatatggagaggcagggaaagacaccattgggtctagttgacctctttgtgtttagcacaagtttctatctcatcagcatcttccttcacctagtcaaaataccaactcataggcatattgtgggcaagtcatgtcccaaacctcacaggttgaatcatatgggcatttgttcctgtggat-tctataaacaacctggtgtgcctgtgaaatggaagagatg------agacccttgtcag-------------------------------------------------------ggcccccgtgacccaccgcctattggcggtgggtcacgggggcgtccat--ttacaggacgactctaggtgtcgatgttctgaacaccatatctctaggcagcactgctctcaaaactgatgtgttcagtcctcctgacactgctgcatcaaacatgatgcagtccattagtgcacagtgaggggttatttcctctttgccgcctcttttcttcttctcaacaacaacacctgtgtgcatgtggcataagtctttatactgatcccagactgcattttcatacttcctggaatcagttttgctgagggcaatgtcaattagtttaatgtcctttcttccttgtgattcaaggagtttccttatgtcatcagacccctgacaggtgatgaccatattccgggggagtgcatcaatgactgcactggtcaaacccggttgtgcagcgaagaggtccgtgacatcaatcccatgtgagtacttagcatcctgcttgaactgctttaaatcagtaggttcacggaagaagtgtatgtaacatcctgaacttggttgatagagggcgacttccactggatcttcaggtcttccttcaatgtccatccaggtcttagcatttgg-gtcaagttgcagcatt--gcatccttgagggtcatcagctgagaataggtaagcccagcggtaaaccctgctgactgcagagatttattggaactgttgctgtcagctttc---tgtggcttcccatctgactccaaatcaacaacagtgttttcccaggcccttcctgttattgaggtccttgatgcaatgtatggccatccatctcctgacaaacaaatcttgtagagtatgttctcataaggattcctttcaccaggggtatctgaaatgaacatcccaagagccttcttgacctttaaaatggatttgagaataccatccattgtctgaggtgacaccttgattgtctccaacatgttgccaccatccagcatacaagctcctgccttcacagctgcacccaagctgaaattataacctgagatattcaaagagcttttcttggtgtcaatcatatttaggatggggtgactttgagtcagcctatctaagtctgaagtattgggatactttactgtgtagatcaaacctaaatctgtcaatgcttgtactgcatcattcaagtcaacctgcccctgttttgtcagacatgccaatgtcagacttggcatggtcccgaactgattattgagcaactctgcatttttcacatcccaaactctaaccactccatctctcccagcctgagccccttgattgctaccactcattcctatcatgttcagaagagctcttctttgctcaagttgctgtgagcttaggttgcccatatagacacctgcactcagtggcctctctgttctggtcacctttgatttcaacttttctagatcagcggccaagattaataagtcatctgaggttagagtcccaactctcagtacacttttttgttgagttgattttaattcaacaagattgttgaccgcttgatttaggtccctcaaccgttttaaatcattgtcatcccttctctccttgcgcatcaaccgttgaacattactgacttcagagaagtcaagtccatgtaaaagagcctgagcatctttcaccacctgtagtttgatgttagagcagtaaccagataattccctcctcaaggattgtgtccacaaaaaggattttatttcctttgaggcactcatcgcca----gattgttgt-g------ttgaatgcacgcaacaaaaagctg-agactatc-----tgccaaagt-gataaaa-----gc-----------a-aagcgcaatccaatagcctaggatccactgtgcg--"/>
                        <sequence id="seq_KM821785.11" taxon="KM821785.1" totalcount="4" value="---caccggggatcctaggcatttttggttgcgcaatt-caagt-gtcctattt-----------------aaaatgggacagatagtgacattcttccaggaagtgcctcatgtaatagaagaggtgatgaacattgttctcattgcactgtccatactggcagtgctgaaaggtctgtacaattttgcaacatgtggcctcgttggtttggttactttcctcctgttgtgtggcaggtcttgcacaactagtctttataaaggggtttatgagcttcagactctggaactaaatatggagacactcaatatgaccatgcctctctcctgcacaaagaacaacagtcatcattacataatggtgggtaatgagacaggactggaactgaccttgaccaacacaagcattattaatcataaattttgcaatctgtctgatgcccacaaaaagaacctctatgaccatgcccttatgagcataatttcaactttccacttgtccatccccaacttcaatcagtatgaggcaatgagctgcgacttcaatgggggaaagattagtgtgcagtacaacctgagtcacagctatgctggggatgcggccaaccactgtggcactgttgcaaatggtgtcttacagactttcatgaggatggcttggggtgggagttacattgctcttgactcaggccgtggccggtgggactgtattatgactagttatcaatatctgataatccaaaatacgacctgggaagatcactgccaattctcaagaccatcacccatcggttatctcgggctcctctcacagaggaccagagatatttatattagtagaagactactaggcacatttacatggacactgtcagattctgaaggtaaggacacaccagggggatattgtctgaccagatggatgctaattgaagctgaattaaaatgcttcggaaacacagctgtagcaaaatgtaatgagaagcatgatgaggaattttgtgacatgctaaggctgtttgacttcaacaaacaggctattcaaaggctgaaagctgaagcacaaatgagtattcagttgatcaacaaggcagtaaatgctttgataaatgaccaacttataatgaagaaccatctccgggacatcatggggattccatactgtaattacagcaagtattggtacctcaaccacacaactactgggaaaacatcactgcccaaatgttggcttgtatcaaatggttcatacttgaacgagacccacttttctgatgatattgaacaacaagctgacaacatgatcactgagatgttgcagaaggagtatatggagaggcaggggaagacaccattgggcctggttgacctctttgtgttcagcacaagtttctatctcattagcatcttccttcacctagttaaaataccaactcataggcatattgtaggcaagtcatgtcccaaacctcacagattgaatcatatgggcatatgttcttgtggac-tctataaacaacccggtgtgcctgtgaagtggaagagatg------agacccctgtcag-------------------------------------------------------ggcccccgtgacccaccgcctattggcggtgggtcacgggggcgtccat--ttacaggacgactctaggtgtcgatgttctgaacaccatatctctaggcagcactgctctcaaaaccgatgtgttcagtcctcctgacactgctgcatcaaacatgatgcagtccattagtgcacagtgaggggttatttcctctttgccgccctttttcttcttttcaacaacgacacctgtgtgcatgtggcataagtccttatactgatcccagactgcattttcatacttcctggaatcagttttgttgagggcaatatcaattagtttgatgtcttttctaccttgtgattcaaggagtttccttatgtcatcggacccctgacaggtaatgaccatattccgggggagtgcatcaatgacagcactggtcaaacccggctgtgcagcgaagaggtccgtaacatcaatcccatgtgagtacttagcatcctgcttgaactgctttaagtcagtaggctcacggaagaagtgtatgtagcagcctgaacttggttgatagagggcaatctccactggatcttcaggtcttccttcaatgtccatccaggtcttggcatttgg-gtcaagttgcaacatt--gcatccttgagggtcattagctgagaataggtaagcccagcggtaaaccctgccgactgcaaggatttgttggaattgttgctgccagctttc---tgtagcttcccatctgattccagatcaacgacagtgttttcccaggcccttcctgttattgaggttcttgatgcaatatatggccatccatctcctgacaaacaaatcttgtagagtatgttttcataaggattcctttcaccaggggtgtctgagatgaacatcccaagagccttcttgacctttaagatggatttgaggatgccgtccatcgtctgaggtgacaccttaattgtctccagcatgttgccgccatctagcatgcaagctcctgccttcacagctgcacccaggctgaaattatagcctgagatattcagagagcttttcttggtgtcaatcatgtttaggatggggtgactctgagtcagcctatctaagtctgaagtattgggatacttagctgtgtaaatcagacccaaatctgtcaatgcttgcactacatcattcaggtcaacctgcccctgctttgtcagacatgccagtgtcaaacttggcatggtcccgaactgattgttaagcaactctgcatttttcacatcccaaactctcaccactccatctctcccagcccgagccccttgattaccaccactcattcctatcatactcagaagagctcgtctctggtcaagttgctgtgagctcaggttgcccatatagacacctgcactcaatggcctttctgtcctggtcacctttgatttcaacttctctagatcagcggctaagattaataagtcatctgatgttagagtcccaactctcagtatactcttttgttgagttgattttaactcaacaaggttgttgaccgcttgatttaggtccctcaaccgtttcagatcattgtcatcccttctctccttgcgcatcagccgttgaacattgctgacttcggagaaatcaagtccatgtaaaagagcttgggcatctttcacaacctgtagtttgatgttggagcagtaaccagatagttcccttctcaatgattgtgtccacagaaaggactttatttcctttgaggcactcatcgcca----gattgttgt-g------ctgggtgcacgcagcagaaagctg-agactacc-----tgccaaaat-gacaaaa-----gc-----------a-aagcgcaatccaatagcctaggatccactgtgcg--"/>
                        <sequence id="seq_KM821787.11" taxon="KM821787.1" totalcount="4" value="---caccggggatcctaggcatttttggttgcgcaatc-caagt-atcccattc-----------------aaaatgggacagatagtgacattcttccaggaagtgcctcatgtaatagaagaggtgatgaacattgttctcattgcactgtctatactagcagtcctgaagggtctgtacaactttgcaacatgtggcatcgttggtttggtcagctttctcctgttgtgtggcaggtcttgcacaaccagtctttacaaaggggtttatgagcttcagactctggagctaaacatggagacacttaacatgaccatgcctctctcttgcacaaagaacaacagtcatcattatataatggtgggcaatgagacgggattggaactgaccttgaccaacacgagcattatcaatcataaattttgcaatctatctgatgcccataagaagaacctctatgaccacgcccttatgagtataatctcaaccttccacttgtccatccccaacttcaatcagtatgaagcaatgagctgtgatttcaatgggggaaagattagtgtacagtacaacctgagtcacagctatgctggggatgcagccaaccattgtggcacaattgcaaatggtgtcttacagactttcatgaggatggcctggggtgggagctacattgctcttgactcaggccgtgacaggtgggactgcataatgaccagttatcaatatctgataatccaaaacacaacctgggaagatcactgccaattctcaagaccatctcccatcggttatcttgggctcctctcacaaaggaccagagatatatatattagtaggagactactgggcacatttacatggacattgtcagattctgaaggtaaggacacaccaggagggtattgtctaaccagatggatgctgattgaggctgagctgaaatgctttgggaacacagctgtggcaaaatgcaatgagaaacatgatgaggaattttgtgatatgctaaggctgtttgacttcaacaaacaagccattcaaaggttaaaagctgaggcacaaatgagcattcagttgatcaacaaagcagtgaatgctttgataaacgaccaactaataatgaagaaccatctacgggacatcatgggaattccatactgtaattacagcaagtactggtacctcaaccacacaactactgggaaaacatcactgcctaaatgttggcttgtgtcgaatggttcatacttaaacgagactcacttttctgatgacattgaacaacaagctgacaatatgatcactgagatgttacagaaggaatacatggaaaggcaggggaagacaccattgggtctagttgacctctttgtgttcagcacaagtttctatctcattagcatcttccttcatttggtcaaaataccaactcataggcatgttgtaggcaagtcgtgtcccaagcctcacagattgaatcacatgggcatatgctcctgcggac-tctatggacagcctggtgtacctgtgaaatggaagagatg------agaccctcatcag-------------------------------------------------------ggcccccgtgacccaccgcctattggcggtgggtcacgggggcgtccac--ttacaggacgactcttggtgtcgatgttctgaataccatgtctctgggcagcactgctctcaaaactaatgagttcagtcctcctgacactgctgcatcaaacatgatgcagtccattagtgcacagtgaggggttatttcctctttaccgcctcttttcttcttttcaacaacgacacctgtgtgcatgtggcataagtctttatactgatcccagactgcattttcatacttcctggaatcaattttgctgagggcaatgtcaattaatttgatgtcctttcttccttgtgattcaaggagtttccttatatcatcggacccctgacaggtgataaccatattccgggggagtgcatctatgacagcactagttaagcccggttgtgcagcgaagaggtctgtgacatcaatcccatgtgagtatttagcatcttgcttgaactgctttaaatcagtaggctcacggaagaagtgtatgtagcagcctgaacttggttgatagagggcaatttccactggatcttcaggtcttccttcaatgtccatccaagtcttagcatttgg-atcaagttgcagcatt--gcatccttgagggtcataagctgagaataagtaagcccagcagtaaaccctgccgactgcagggatttgttggaattgttgctgccagctttc---tgtggcttcccatctgactctagatcaacgacagtgttttcccaggcccttcctgttattgaggttcttgatgcaatatatggccatccatcccctgacaaacaaatcttgtagagtatgttttcgtagggattcctttcaccaggggtgtctgaaatgaacatcccaagagccttcttgacctttaaaatggatttgaggatgccatccattgtctgaggtgacactttgattgtctccaacatattgccaccatccagcatacaagctcctgccttcacagctgcacccaagctaaaattataacctgagatgttcaaagagcttttcttggtgtcaatcatatttaggatggggtgactttgagtcagcctatccaagtctgaagtgttaggatactttgctgtgtagatcaaacccaaatctgtcaatgcttgcactgcatcatttaagtcaacctgcccttgttttgtcagacatgccagtgtcagacttggcatggtcccgaactgattattgagcaattctgcattttttacatcccaaactctcaccaccccatctctcccagtccgagccccttgattgccaccactcatccctatcatactcagaagagctcgcctttggtcaagttgctgtgagctcaggttgcccatatagacacctgcactcaatggcctttctgtcctgatcacttttgattttaatttctctagatcagcagccaagactaataactcatctgaggttagggtcccaactctcagtacactcttctgttgagttgattttaactcaacaaggttgttgaccgcttgatttaggtccctcagccgtttcaaatcattgtcatcccttctctctttgcgcatcaaccgttgaacattactgacttcggagaagtcaagtccgtgcaaaagagcttgggcatcttttaccacctgaagtttgatgttggagcagtaaccagacagttccctcctcagggattgtgtccacagaaaagactttatttcctttgaggcactcatcgcca----aattgctgt-g------ttggagacacgcagcagaaagttg-ggactatc-----tgccaaaat-gacaaaa-----gc-----------a-aagcgcaatccaatagcctaggatccactgtgcg--"/>
                        <sequence id="seq_KM821789.11" taxon="KM821789.1" totalcount="4" value="--gcrccggggatcctaggcatttttggttgcgcaatt-caagt-gtcctattt-----------------aaaatgggacagatagtgacattcttccaggaagtgcctcatgtaatagaagaggtgatgaacattgttctcattgcactgtccatactggcagtgctgaaaggtctgtacaattttgcaacatgtggcctcgttggtttggttactttcctcctgttgtgtggcaggtcttgcacaactagtctttataaaggggtttatgagcttcagactctggaactaaatatggagacactcaatatgaccatgcctctctcctgcacaaagaacaacagtcatcattacataatggtgggtaatgagacaggactggaactgaccttgaccaacacaagcattattaatcataaattttgcaatctgtctgatgcccacaaaaagaacctctatgaccatgcccttatgagcataatttcaactttccacttgtccatccccaacttcaatcagtatgaggcaatgagctgcgacttcaatgggggaaagattagtgtgcagtacaacctgagtcacagctatgctggggatgcggccaaccactgtggcactgttgcaaatggtgtcttacagactttcatgaggatggcttggggtgggagttacattgctcttgactcaggccgtgaccggtgggactgtattatgactagttatcaatatctgataatccaaaatacgacctgggaagatcactgccaattctcaagaccatcacccatcggttatctcgggctcctctcacagaggaccagagatatttatattagtagaagactactaggcacatttacatggacactgtcagattctgaaggtaaggacacaccagggggatattgtctgaccagatggatgctaattgaagctgaattaaaatgcttcggaaacacagctgtagcaaaatgtaatgagaagcatgatgaggaattttgtgacatgctaaggctgtttgacttcaacaaacaggctattcaaaggctgaaagctgaagcacaaatgagtattcagttgatcaacaaggcagtaaatgctttgataaatgaccaacttataatgaagaaccatctccgggacatcatggggattccatactgtaattacagcaagtattggtacctcaaccacacaactactgggaaaacatcactgcccaaatgttggcttgtatcaaatggttcatacttgaacgagacccacttttctgatgatattgaacaacaagctgacaacatgatcactgagatgttgcagaaggagtatatggagaggcaggggaagacaccattgggcctggttgacctctttgtgttcagcacaagtttctatctcattagcatcttccttcacctagttaaaataccaactcataggcatattgtaggcaagtcatgtcccaaacctcacagattgaatcatatgggcatatgttcttgtggac-tctataaacaacccggtgtgcctgtgaagtggaagagatg------agacccctgtcag-------------------------------------------------------ggcccccgtgacccaccgcctattggcggtgggtcacgggggcgtccat--ttacaggacgactctaggtgtcgatgttctgaacaccatatctctaggcagcactgctctcaaaaccgatgtgttcagtcctcctgacactgctgcatcaaacatgatgcagtccattagtgcacagtgaggggttatttcctctttgccgccctttttcttcttttcaacaacgacacctgtgtgcatgtggcataagtccttatactgatcccagactgcattttcatacttcctggaatcagttttgttgagggcaatatcaattagtttgatgtcttttctaccttgtgattcaaggagtttccttatgtcatcggacccctgacaggtaatgaccatattccgggggagtgcatcaatgacagcactggtcaaacccggctgtgcagcgaagaggtccgtaacatcaatcccatgtgagtacttagcatcctgcttgaactgctttaagtcagtaggctcacggaagaagtgtatgtagcagcctgaacttggttgatagagggcaatctccactggatcttcaggtcttccttcaatgtccatccaggtcttggcatttgg-gtcaagttgcaacatt--gcatccttgagggtcattagctgagaataggtaagcccagcggtaaaccctgccgactgcaaggatttgttggaattgttgctgccagctttc---tgtagcttcccatctgattccagatcaacgacagtgttttcccaggcccttcctgttattgaggttcttgatgcaatatatggccatccatctcctgacaaacaaatcttgtagagtatgttttcataaggattcctttcaccaggggtgtctgagatgaacatcccaagagccttcttgacctttaagatggatttgaggatgccgtccatcgtctgaggtgacaccttaattgtctccagcatgttgccgccatctagcatgcaagctcctgccttcacagctgcacccaggctgaaattatagcctgagatattcagagagcttttcttggtgtcaatcatgtttaggatggggtgactctgagtcagcctatctaagtctgaagtattgggatacttagctgtgtaaatcagacccaaatctgtcaatgcttgcactacatcattcaggtcaacctgcccctgctttgtcagacatgccagtgtcaaacttggcatggtcccgaactgattgttaagcaactctgcatttttcacatcccaaactctcaccactccatctctcccagcccgagccccttgattaccaccactcattcctatcatactcagaagagctcgtctctgatcaagttgctgtgagctcaggttgcccatatagacacctgcactcaatggcctttctgtcctggtcacctttgatttcaacttctctagatcagcggctaagattaataagtcatctgatgttagagtcccaactctcagtatactcttttgttgagttgattttaactcaacaaggttgttgaccgcttgatttaggtccctcaaccgtttcagatcattgtcatcccttctctccttgcgcatcagccgttgaacattgctgacttcggagaaatcaagtccatgtaaaagagcttgggcatctttcacaacctgtagtttgatgttggagcagtaaccagatagttcccttctcaatgattgtgtccacagaaaggactttatttcctttgaggcactcatcgcca----gattgttgt-g------ctgggtgcacgcagcagaaagctg-agactacc-----tgccaaaat-gacaaaa-----gc-----------a-aagcgcaatccaatagcctaggatccactgtgcg--"/>
                        <sequence id="seq_KM821790.11" taxon="KM821790.1" totalcount="4" value="gcgcaccggggatcctaggcatttttggttgcgcaatt-caagt-gtcctattt-----------------aaaatgggacaaatagtgacattcttccaggaagtgccccatgtaatagaagaggtgataaacattgttctcattgcactgtccatactagcagtgctgaaaggtctgtacaatcttgcaacatgtggcctcgttggcttggtcactttcctcctgttgtgtggcaggtcttgcacaannnnnnnnnnnnnnnnnnnnnnnnnnnntcagactctggaactgaacatggaaacactcaatgcgaccatgcctctctcctgcacaaaaaacagcagtcatcattacataagggtgggcaatgagacaggactagaactgaccttgaccaacacgagcattattgatcataaattttgcaatctgtctgatgcccacaaaaagaacctctatgaccacgctcttatgagcattatctctactttccacttgtccatccctaacttcaatcagtatgaggcaatgagctgcgatttcaatgggggaaagattagtgtgcagtacaacctgagtcacagctacgccggggatgcagccaaccattgtggcactgttgcaaatggtgtactacagactttcatgaggatggcttggggtgggagctacattgctcttgactcaggccgtgacaggtgggactgtattatgactagttatcaatacctgataattcaaaatacaacctgggaagatcactgccagttctcgagaccatctcccatcggttatcttgggctcctctcacaaaggactagagatatttacattagtagaaggctactaggcacattcacatggacactgtcagattctgaaggcaaggacacaccagggggatattgtctgaccagatggatgctaattgaggctgaactaaagtgcttcgggaacacagctgtggcaaaatgtaatgagaagcatgatgaagaattttgtgacatgctgaggctgtttgacttcaacaagcaggctattcaaaggttgaaggctgaagcacaaatgagcattcagttgatcaacaaagcagtaaatgctttgataaatgaccaacttataatgaagaaccatctacgggacatcatggggattccatactgtaattacagcaagtattggtacctcaaccacacaattactgggaaaacatcactgcccagatgttggcttatatcaaatggttcatacttgaacgagacccacttttctgatgacattgaacaacaagctgacaacatgatcactgagatgttacagaaggagtatatggagaggcaggggaagacaccattgggtctagttgacctctttgtgttcagcacaagtttctatctcattagcatcttccttcacctagtcaagataccaactcataggcatattgtaggcaagccgtgtcccaaacctcacaggttgaatcatatgggcatctgttcctgtggac-tctataaacagcctggtgtgcctgtgaaatggaagagatg------agacccttgtcag-------------------------------------------------------ggcccccgtgacccaccnnnnnntngnnnnnnnnnncgggggcgtccat--ttacaagacgactctaggtgtcgatgttctgaacaccatatctctgggcagcactgctctcaaaactgatgcgttcagtcctcctgacactgctgcatcaaacatgatgcagtccattagtgcacagtgaggggttatttcctctttaccgcctcttttcttcttctcaacaacaatacctgtgtgcatgtggcataagtctttatactggtcccagactgcattttcatacttcctggaatcagttttgctgagggcaatgtcaattagtttgatgtcttttcttccttgtgattcaaggagtttccttatgtcatcagacccctggcaggtaatgaccaaatttcgggggagtgcatcaataacagcgctggtcaggcccggttgtgcagcgaagaggtccgtaacatcaatcccgtgtgagtacttagcatcctgcttgaactgctttaaatcagtaggttcacggaagaagtgtatgtagcatcctgaacttggttgatagagggcgatttccactggatcttcaggtcttccttcaatgtccatccaggtcttagcatttgg-gtcaagttgcagcatt--gcatccttgagggtcatcagctgagaataggtaagcccagcggttaaccctgccgactgcagagatttattggaactgttgctgccagctttt---tgtggcttcccatctgattccagatcaacgacagtgttttcccaggcccttcctgttattgaggttcttgatgcaatgtatggccatccatctcctgacaaacaaatcttgtagagtatgttttcataaggattcctttcaccaggggtatctgaaatgaacatcccaagggccttcttaacctttaaaatggatttgagaataccatccattgtctgaggtgacaccttgattgtctccaacatattgccaccatccagcatgcaagctcctgccttcacagctgcacccaagctaaaattataacctgagatattcaaagagctcttcttggtgtcaatcatatttaggatggggtgactttgagtcagcctgtctaagtctgaagtgttaggatacttcgctgtgtagattaaacctaaatctgtcaatgcttgtactgcatcattcaagtcaacctgcccctgttttgtcagacatgccagtgtcaaacttggcatggtcccgaactgattattgagcaattctgcatttttcacatcccaaactctaaccaccccatctctcccagtccgagccccttgattactaccactcattcctatcatgttcagaagagctcttctttggtcaagttgctgtgagcttagattgcccatatagacacctgcactcaatggcctttctgttctggtcacctttgacttcaacttctctagatcagcggccaagattaacaagtcatctgaggttagagtcccaactctcagtatactcttttgttgagttgactttaattcaacaagattgttgaccgcttgatttagatccctcaaccgtttcaaatcattgtcatcccttctctccttgcgcatcaaccgttgaacattactgacttcagagaagtcaagtccatgtaaaagagcctgggcatctttcaccacctgtagtttgatgttggagcagtaaccggatagttccctcctcaaggattgtgtccacaaaaaggattttatttcctttgaggcactcattgcca----gattatagt-g------ttgaatgcacacaacaaagaactg-agactatc-----tgccaaagt-gataaaa-----gc-----------a-aagcgc------------------------------"/>
                        <sequence id="seq_KM821792.11" taxon="KM821792.1" totalcount="4" value="---caccggggatcctaggcatttttggttgcgcaatt-caagt-gtcctattt-----------------aaaatgggacaaatagtgacattctttcaggaagtgcctcatgtaatagaagaggtgatgaacattgttctcattgcactctctatactagcagtgctgaaaggtctgtacaatttcgcaacatgtggcctcgttggtttggtcactttcctcctgttgtgtggtaggtcttgcacaagcagtctctataagggagtttatgagcttcagactctagaactaaacatggagacactcaatatgaccatgcctctctcctgcacaaagaacaacagccaccattatataagggtgggcaatgagacaggactagagctgaccttgaccaacacgagcattattgatcataaattttgcaatctgtctgatgcccacaaaaagaacctctatgaccacgctcttatgagcataatctcaactttccatttgtccatccctaacttcaatcagtatgaggcaatgagctgcgattttaatgggggaaagattagtgtgcagtacaacctgagtcacagttatgctggggatgcagccaaacattgtggcactgttgcaaatggtgtgctgcagactttcatgaggatggcttggggtgggagctacattgctcttgactcaggccatggcaactgggactgtattatgactagttatcaatatttgataatccaaaatacaacctgggaagatcactgccaattctcgagaccatctcccatcggttatctcgggctcctctcacaaaggaccagagatatttatattagtagaagactgctaggcacattcacatggacattgtcagattctgaaggcaatgatgcaccagggggatattgtctgactagatggatgctgattcaggctgaactaaaatgcttcgggaacacagctgtggcaaaatgtaatgagaagcatgatgaggagttttgtgacatgctgaggctgtttgacttcaacaaacaggccattcaaaggttgaaagctgaagcacaaatgagcattcagttgatcaacaaagcagtgaatgctttaataaatgatcaacttataatgaagaaccacctacgggacattatgggaattccatactgtaattacagcaagtattggtacctcaaccacacgactactgggagaacatcactgcccagatgttggcttgtatcaaatggttcttatttgaacgagacccacttttctgatgatattgaacaacaagctgacaacatgatcactgagatgttacagaaggagtacatggagaggcaaggaaagacaccattgggtctggttgacctatttgtgttcagtacgagtttctatctcattagcatcttccttcacctagtcaaaataccaactcataggcatattgtaggcaagtcgtgtcctaaacctcacaggttaaaccacatgggcatatgttcttgtggtc-tctttaaacagcctggtgtgcctgtgaaatggaagagatg------agacccttgtcag-------------------------------------------------------ggcccccgtgacccaccgcctatcggcggtgggtcacgggggcgtccat--ttacaggacgactctaggtgtcgatgttctgaacaccatatctctgggcagtactgctctcaaaaccgatgtgttcaatcctccagacactgctgcatcatacatgatgcagtccattagtgcacagtgaggggttatttcttctttaccgcctcttttcttcttttcaacaacaacacctgtgtgcatgtggcataagtctttatgctgatcccagactgcattttcatacttcctggaatccgctttgctgagggcaatatcaattagtttgatatcctttcttccttgtgattcaaggagtttccttatgtcatcggacccctgacaggtaatgaccatattccgggggagtgcgtcaatgacagcactggtcaaacccggttgtgcagcgaagaggtctgtgacatcaatcccatgtgagtacttggcatcctgcttgaactgctttaaatcagtaggctcacggaagaagtgtatgtagcagcctgaacttggttgatagagggcaacttccactggatcctcaggtcttccttcaatgtccatccaggtcttagcatttgg-atcaagttgtagcatt--gcatccttgagggtcatcagttgagaataggtgagcccagcggtaaaccctgccgactgcagagatttgttggaattgctgctgtcagctttc---tgtggcttcccatctgattccaaatcaacaacggtgttctcccaggcccttcctgttattgaggttctcgatgcaatatatggccatccatctcctgacaaacaaatcttgtagagtatgttttcataaggattcctctcaccaggggtatctgaaataaacatcccaagagccttcttgaccttcaagatggatttgaggataccatccattgtctgaggtgacaccttgattgtctccaacatattaccaccatccagcatgcaagctcctgccttcacagctgcacccaagctaaaattgtaaccggagatattcaaagagcttttcttagtgtcaatcatgtttaggatggggtgactttgagtcagcctgtctaagtctgaagtgttgggatactttgctgtgtagatcaaacccaaatctgtcaatgcttgcactacatcattcaagtcaacctgcccctgttttgtcagacatgccagtgtcagacttggcatggtcccgaattgattattgagcaactctgcatttttcacatcccaaactctcaccactccatctctcccagcccgggttccctgattaccattactcattcctatcatgttcaggagagctcttctctggtcaagttgctgtgagcttaggttgcccatgtagacacctgcactcaatggcctttctgttctggtcacctttgacttcaacttctccagatcagcggctaagattaataagtcatctgaggttagagtcccaactctcagtatactcttttgttgagttgattttaattcaacaagattattgactgcttgatttaggtccctcaaccgtttcaagtcattgtcgtcccgtctctccttgcgcatcaaccgttgaacattgttgacctcggagaagtcaagtccatgtaaaagagcttgggcatctttcacaacctgtagtttgatgttggagcagtaaccagatagttccctcctcaaagactgtgtccacaaaaaggatttaatttcctttgaggcactcatcgcca----gattgttgc-g------ctaaatgcacgcaacaaaca-ctg-agactatc-----tgctaaaat-gacaaaa-----gc-----------a-aagcgcaatccaatagcctaggatccactgtgc---"/>
                        <sequence id="seq_KM821794.11" taxon="KM821794.1" totalcount="4" value="-----ccggggatcctaggcatttttggttgcgcaatt-caagt-gtcctattt-----------------aaaatgggacagatagtgacattcttccaggaagtgcctcatgtaatagaagaggtgatgaacattgttctcattgcactgtctatactagcagtgctgaaaggtctgtacaattttgcaacatgtggcctcgttggtctactcactttcctcctgttgtgtggcagatcttgcacagctagtcgttacaaaggggtttatgagcttcagactctggaactaaacatggagacactcaatatgaccatgcctctctcctgcacaaagaacaacagtcatcattatataatggtgggtaatgagacaggactagaactgactttgactaacacgagcatcattaatcataaattttgcaatctgtctgatgcccacaaaaagaacctttatgaccacgctcttatgagcataatttcaactttccacttatccatccccaacttcaatcagtatgaggcaatgagctgcgattttaatgggggaaagattagtgtgcagtacaacctgagtcacagctatgctggggatgcagccaatcattgtggtactgttgcaaatggtgtcttgcagaccttcatgaggatggcttggggtgggagctacattgctcttgactcaggccatggcagttgggactgtattatgactagttatcaatatctgataatccaaaatacaacctgggaagatcactgccagttctcaagaccatctcccattggttatctcgggctcctttcacaaagaaccagagatatttacattagtagaagactactaggcacattcacatggacactgtcagattctgaaggcaaggacacaccagggggatattgtctgaccagatggatgctaattgaagctgaactaaaatgcttcgggaacacagctgtggcaaaatgtaatgagaagcatgatgaggaattttgtgacatgctgaggctgtttgacttcaacaaacaagccattcaaaggttgaaagctgaagcacaaatgagcattcaattgatcaacaaggcagtaaatgctttgataaatgaccaacttataatgaagaaccatttacgagacatcatgggaatcccatactgtaattacagcaagtattggtacctcaaccacacaaccactgggaaaacatcactgcctaagtgttggcttgtatcaaatggttcatacttaaatgagacccacttttctgatgatattgagcaacaagctgacaacatgatcactgagatgttacagaaggagtatatggaaaggcagggcaagacaccattgggcctagttgacctctttgtgtttagcacaagtttctatctcattagcatcttccttcacctggtcaaaataccaactcataggcatattgtaggcaagtcgtgtcccaaacctcatagattgaatcacatgggcatatgttcctgtggac-tctacaaacagcccggtgtgcctgtgaaatggaagagatg------agacccctgtcag-------------------------------------------------------ggcccccgtgacccaccgccnnnnnnngnngngtcacgggggcgtccat--ttacaggacgactctaggtgtcgatgttctgaataccatatctctaggcagcactgctctcaaaacagatgtgttcagtcctcctgacactgctgcatcaaacatgatgcagtccattagtgcacagtgaggggttatttcctctttaccgcctcttttcttcttttcaacaacaacacctgtgtgcatgtggcataggtctttatactgatcccagactgcattttcatacttcctggaatcagttttgctgagggcaatatcaattaatttgatgtcttttctaccttgtgactcaaggagcttccttatgtcatcggacccctgacaggtaatgaccatgttccgggggagtgcatctataacagcactggtcaagcccggttgtgcagcgaagaggtctgtgacatcaatcccatgtgagtacttagcatcctgcttgaactgctttaaatcagtaggttcacggaaaaagtgtatgtagcagcctgaacttggctgatagagggcaatttccactggatcttcaggtcttccttcgatgtccatccaagtcttagcgtttgg-gtcaagttgcagcatc--gcatccttgagggtcatcagctgagaataggtaagcccagcagtaaaccctactgactgcaaggatttattagaattgttgctgccagctttc---tgtggcttcccatctgattccaagtcaacgacagtgttttcccaggctcttcctgttatcgaggttcttgatgcaatatatggccatccatctcctgacaaacagatcttgtagagtatgttttcatagggattcctttcaccaggggtgtctgagatgaacatcccaagagccttcttgacctttaagatggatttgaggataccatccattgtctgaggtgacaccttgattgtctccaacatattgccaccatccagcatgcaagctcctgccttcacagctgcacccaagctgaaattgtaaccagagatattcaaagagcttttcttggtgtcaatcatgtttaagatggggtgactttgagtcagcctatctaggtctgaagtattaggatactttgctgtgtagatcagacccaaatctgtcagtgcttgcactgcatcattcaaatcaacctgcccctgttttgtcagacatgccagtgttagacttggcatggttccgaactgattattaagcaactctacattttttacatcccaaactctcaccactccatccctcccagcctgagccctttgattaccactactcattcctatcatactcagaagagctcgtctttggtcaagctgctgtgagctcaagttgcccatatagacacctgcactcaatggcctttctgtcctgatcacctttgattttaacttctctagatcagcggctaagattaataagtcatctgaggttagggtcccaactctcaatatgctcttttgttgagttgattttaactcaacgaggttgttgaccgcttgatttaggtccctcaaccgtttcaaatcattgtcatcccttctctccttgcgcatcaaccgttgaacattactgacttctgagaagtcaagtccatgtaatagagcctgggcatctttcaccacctgtagtttgatgttggagcagtaaccagataattccctcctcaatgattgtgtccatagaaaggactttatttcctttgaggcactcatcacca----gattgttgt-g------ctgtatgcacgcagcagaaatctg-aagctgtc-----tgccaaaat-gataaaa-----gc-----------a-aagcgcaatcctatagcctaggatccactgtg----"/>
                        <sequence id="seq_KM821796.11" taxon="KM821796.1" totalcount="4" value="gcgcaccggggatcctaggcatttttggttgcgctatt-caagt-gtcctattt-----------------aaaatgggacaaatagtgacattcttccaggaagtgccccatgtcatagaagaggtgatgaacatcgttctcattgcactgtctatactagcagtgttgaaaggtttgtacaattttgcaacatgtggcctcgttggcttggtcactttcctcctgttgtgtggcaggtcttgcacaactagcctttacaagggggtttatgagcttcagactctggaactaaacatggaaacactcaatatgaccatgcctctctcctgcacaaagaacaatagtcatcattatataatggtgggcaatgagacaggactagaactgaccttgaccaacacgagcattattaaccataaattttgcaatctgtctgatgcccacaaaaagaacctctatgaccacgctcttatgagcattatctcaactttccacttgtccatccctaacttcaatcagtatgaggcaatgagctgcgatttcaatgggggaaagattagtgtacagtacaacctgagccacagctatgccggggacgcagccaaccattgtggcactgttgcaaatggtgtattacagactttcatgaggatggcttggggtgggagctacatcgctcttgactcaggccgtggcaggtgggactgtattatgactagttatcaatatctgataatccaaaatacaacctgggaagatcactgccaattctcgagaccatctcccatcggttatctcgggctcctttcacaaaggaccagagatatttatattagtagaaggctactaggcacattcacatggacactgtcagattctgaaggcaaggacacaccagggggatattgtctaaccagatggatgctaattgaggctgagttaaagtgcttcgggaacacagctgtggcaaaatgtaatgagaagcatgatgaggaattttgtgacatgctgaggttatttgactttaacaaacaagccattcaaaggttgaaagctgaggcacaaatgagcattcagttgatcaacaaagcagtaaatgctttgataaatgaccaacttataatgaagaaccatctacgggacatcatggggattccatattgtaattacagcaagtattggtacctcaaccacacaactactggaaaaacatcactgcccaagtgttggcttgtatcaaatggttcatacctgaacgagacccacttttctgatgacattgaacaacaagctgacaacatgatcactgagatgttacagaaggagtatatggagaggcaggggaagacaccattgggtctggttgacctctttgtgttcagcacaagcttctatctcattagcatcttccttcacctagttaaaataccaactcataggcatattgtaggcaagccgtgtcccagacctcacaggttgaatcatatgggcatttgttcctgtggac-tctataaacagcctggtgtgcctgtaaaatggaagagatg------agacccttgtcag-------------------------------------------------------ggcccccgtgacccaccgcctgttggcggtgggtcacgggggcgtccat--ttacaggacgaccctaggtgtcgatgttctgaacaccatgtctctgggcagcactgctctcaaaactgatgtgttcagtcctcctgatactgctgcatcaaacatgatgcagtccattagtgcacagtgaggggttatttcctctttaccacctcttttcttcttctcaacaacaatacctgtatgcatgtggcataagtctttatactgatcccagactgcattttcatacttcctggaatcagtcttgctgagggcaatgtcaattagcttaatgtcttttcttccttgtgattcaaagagtttccttatgtcatcagatccctggcaggtgatgaccatattccgggggagtgcatcaatgacagcactggtcaagcccggctgtgcagcgaagaggtccgtgacatcaatcccatgtgagtacttagcatcctgcttgaactgctttaaatcagtaggttcacggaagaagtgtatgtagcaccctgaacttggttgatagagggcgatttccactggatcttcaggtcttccttcaatgtccatccaggtcttagcatttgg-gtcaagttgcagcatt--gcatccttgagggtcatcagctgagaataggtgagcccagcggtaaatcctgccgactgcagagatttattggaaccgttactgccagctttc---tgtggcttcccatctgattccagatcaacaacagtgttttcccaggcccttcctgttattgaggttcttgatgcaatgtatggccatccgtctcctgacaaacaaatcttgtagagtatgttttcataaggattcctttcaccaggggcatctgaaatgaacatcccaagagccttcttgacctttaaaatggatttgagaataccatccattgtctgaggtgacaccttgattgtttccaacatattgccaccatccagcatgcaagctcctgccttcacagctgcacccaagctaaaattataacctgagatgttcaaagagcttttcttggtgtcaatcatatttaggatggggtgactttgagtcagcctgtccaagtctgaagtattggggtacttcgctgtgtagatcaaacctaaatctgtcaatgcttgtactgcatcattcaagtcaacctgcccctgttttgtcagacatgccagtgtcagacttggcatggtcccgaactgattattgagcaactctgcatttttcacatcccaaactctgaccactccatctctcccagcccgagccccttgattactaccactcattcctatcatgttcagaagagctcttctttggtcaagttgctgtgagcttaggttgcccatatagacacctgcactcaatggcctttctgttctggtcaccttcgatttcaacttctctagatcagcggccaagattaataagtcatctgaggttagagtcccaactctcagtatactcttttgttgagttgattttaattcaacaagattgttgactgcttgatttaggtccctcaaccgttttaaatcattgtcatcccttctctccttgcgcatcaaccgttgaacattactgacttcagagaagtcaagcccatgtaaaagagcctgggcatccttcaccacctgcagtttgatgttggagcagtaaccagataattccctcctcaaggattgtgtccacaaaaaggattttatttcctttgaggcactcatcgcca----gattgttgc-g------ttgaatgcacgcaatagaaagctg-agactatc-----tgccaaagt-gttaaaa-----gc-----------a-aagcgcaatccaatagcctaggatccactgtgcg--"/>
                        <sequence id="seq_KM821798.11" taxon="KM821798.1" totalcount="4" value="-cgcaccggggatcctaggcatttttggttgcgcaatt-caggt-gtccatttc-----------------aatatggggcagatagtcacgtttttccaagaagtgcctcatgttatagaggaagtgatgaacattgtgctcattgcactgtctttgctagcagtgctgaaaggcttgtacaatgttgcaacatgtggtctcattggtttgatcaccttccttttgttgtgtggtaggtcttgtacaaccaatctttacaagggagtctatgagcttcaagccctggaattaaacatggagacgctcaacatgaccatgcctctctcctgcacaaagaacaatagtcaccactatataatggtaggcaatgaaacaggattggagctgaccttaaccaacacaagcattatcaatcacaagttttgcaacctgtctgatgcccacaaaaagaacctctatgatcacgccttaatgagcataatctcaactttccacttatccattcctaactttaatcagtatgaagcaatgagctgcgatttcaatgggggaaggatcagtgtgcagtataacctaagtcacagctatgctggggatgcagccagccattgtggtacaattgcgaatggtgttttgcagacttttatgaggatggcttggggtgggagttatattgctcttgattcaggccatggtggatgggactgcatcatgactagttaccaatatctgataattcagaacacaacctgggaagatcactgccagttctcaagaccgtctcctatcggctacctcgggctcctttcacaaagaaccagagacatttatatcagtagaagactactgggcacattcacatggacattgtcagattctgaaggcaaggatacaccaggggggtactgtctaactaggtggatgctgattgaagctgaattgaaatgctttggcaacacagctgtggccaaatgtaatgaaaagcatgatgaggaattttgtgatatgttgagactgtttgacttcaacaaacaagccattcaaaggctgaaagcagaagcacagatgagcatccagctgatcaataaagcggtaaatgccttgataaatgaccaactaataatgaaaaaccatctgcgagacattatggggattccatactgtaactacagcaagtattggtatctcaaccacacagtcactgggaaaacatcgttgcctaagtgctggcttgtgtcaaatggctcatatctgaacgaaacccacttctctgatgatattgagcaacaggccgacaacatgataactgagatgctgcagaaggaatacatggagaggcaggggaagacaccattaggcctggttgacctctttgtgttcagcacaagtttttatctcatcagtatcttccttcacctagtcaaaataccgactcataggcatgttgtaggaaaaccgtgtcctaaacctcacagactgaatcacatgggcatatgctcttgtgggc-tctacaagcaacctggtgtacctgtaagatggaagagatg------agacccccattgg-------------------------------------------------------ggcccccgtgacccaccgcctgttggcggtgggtcacgggggcgcccgt--ttacaggacgaccttgggtgttgatgttctgaacaccatatctctgggcagcactgcccttaaaaccagtgtgttcagtcctcctgacactgctgcatcaaacatgatgcagtccattaaggcacaatgaggggttatttcttctttgccgcctctctttttcttctcaacaacaatacctgtgtgcatgtggcataagtctttgtactggtcccagactgcgttctcatacttcctagaatcagttttgctgagagcaatatcaatcagcttgatatcttttcttccctgtgattcaagaagttttcttatgtcatcagaaccctgacaggtgatgaccatgttccgggggagtgcttctattacagcactagttagtcctggctgtgcagcaaaaaggtctgtgacatcaattccatgtgaatacttagcatcttgtttaaactgttttaggtcagtgggttcacggaagaaatgaatatagcaacctgaacttggctgatagagagcaatctccaccggatcttcaggtcttccttcaatgtccatccaggtcttagcatttgg-atcaagctgcagcatt--gcatccttaagggtcatgagctgagaataagtgagcccagcagcaaaccctgctgattgtagggacttgctggagttgttgcttccagtcttc---tgtggtttcccatctgattccaaatcaacaacagtgttttcccaggcccttcctattattgaagtccttgatgcaatatatggccatccatcccctgacagacagattttgtagagtatattctcataagggtttctctcgccaggggtgtctgaaatgaacatcccaaggctctttttgacctttagaatggacttgagaatgccgtccattgtttggggtgacactttgattgtctctaacatgttcccaccgtccagcatacaggctcctgccttcacagctgcacccaagctaaaattatagcctgagatgtttagagagctcttattagcgtcaatcatctttaggatggggtggctttgagtcagcctgtccaggtccgaagtattgggatactttgctgtgtagatcaagcctagatctgtcagcgcttgtactacatcatttaggtcaacctgcccttgttttgtcagacacgccaatgtcaggcttggcatggtcccaaactgattattaagtagatctgcattcttcacatcccaaaccctcaccactccatcccttccagcccgagccccttgattgccaccactcattcctatcatgtttaggagagctcgtctttggtcaagttgctgtgagctcaagttgcccatataaatgcctgcgctcaatggtctttctgtcctgatcacctttgattttagtttctctaggtcagcagctaaaactaacaagtcatccgaggtcagagtcccaactcgcagtacactcttttgttgagttgattttaattcaacaagattgttgactgcctgatttaaatctctcagtcgttttaggtcattatcatcccttctttgtttgcgcatcaaccgttggacattgctgacctcagagaagtcaagtccatgcagaagggcttgggcatctttcacaacctgtaatttgatgttagagcaatagcctgacagttccctcctcagagactgtgtccacaagaaggactttatctcttttgaggcactcattgcca----agttgttgt-a------ttgtatactcacagcagagagttg-agacaatc-----tgctgaaat-gattaat-----gc-----------a-aagcgcaatccaatagcctaggatccactgtgcgc-"/>
                        <sequence id="seq_KM821800.11" taxon="KM821800.1" totalcount="4" value="gcgcaccggggatcctaggcatttttggttgcgcaatt-caagt-atccttctt-----------------aacatgggacaaatagtgacattctttcaggaagtgcctcatgtgatagaggaggtaatgaacattgtgctcattgcactatccatactggcagtgctgaagggtctatacaatgttgcaacatgcggcctgattggtttagtcaccttcctattgttatgtggtaggtcttgcacaacaactctttacaaaggagtttacgaacttcagactctggaattaaacatggagacactcaatatgactatgcctctctcttgtacaaagaacaacagtcaccactatataagggtgggtaatgagacaggactagagttgaccctgaccaacacaagcatcatcaatcacaagttttgcaatctatctgatgctcacaaaaagaacctctatgatcatgctttgatgagcataatctcgacttttcacttgtccattcccaacttcaaccaatatgaggcaatgagctgtgacttcaatggagggaagattagtgtgcagtataacctgagtcacagctatgctggagatgcagccaaccattgtggtacagttgcaaatggtgttttacaaaccttcatgaggatggcttggggtgggagttacatcgcccttgactcaggtcgtggcaattgggactgtattatgactagttatcaatacctaataattcagaatacgacctgggatgatcattgccaattctcaagaccatcccccatcggttatcttgggctcctctcacaaaggaccagagatgtttatatcagtagaagactgctaggcacattcacatggacactgtcagattctgaaggcaaggacacaccaggagggtactgtctgaccaggtggatgctaattgaagctgaactgaaatgctttggcaacacagctgtagcaaaatgtaatgagaaacatgatgaagaattctgtgacatgctaaggctgtttgacttcaataaacaagctattcagaggttgaaagccgaagcacaaatgagtattcagttgatcaacaaagcagtgaatgctttgataaatgaccaactaataatgaaaaaccatctacgggacatcatggggattccatactgcaattacagcaagtactggtatctcaacaacacagccactgggaaaacatcactgcccaaatgttggcttatatcaaatggctcatatttgaacgaaactcacttctctgatgacattgaacaggaagctgacaatatgatcactgagatgttacaaaaagaatacatggagaggcaggggaagacaccattaggtctggttgacctctttgtgttcagcacaagtttctatctcattagcatcttccttcacctagtcaaaataccaactcacaggcatattgtgggcaaatcatgtcctaaaccccataggttgaatcacatgggtatttgctcttgtggac-tttataaacaacccggtgtgcctgtaagatggaagagatg------agacccttgccag-------------------------------------------------------ggcccccgtgacccaccgcctattggcggtgggtcacgggggcgtccat--ttacaggacgactctgggtgtcgatgttctaaacaccatgtctctaggtagaaccgctctcaagaccaatgtgttcaatcctcctgacactgctgcgtcaaacataatgcagtccatcaaagcacagtgaggtgttatctcctccttgccgcctcttttcttcttttcaacaacaacacctgtgtgcatatggcataagtccttatattgatcccagactgcgttttcatacttcctggaatcagttttactgagggcgatgtcaattagtttgatatcctttcttccctgtgattcaaggagtttctttatgtcatcagatccctgacaggtgatgaccatgttccggggaagtgcctctatgacagcactggtcaagcctggttgtgcggcgaagaggtctgtgacatcaattccatgtgaatatttagcatcttgcttgaactgctttaaatcagtaggttcacggaagaagtgaatgtagcaacctgaacttggctgatagagagcaatctccactgggtcttcaggtcttccctcaatgtccatccaggttttagcattggg-atcaagctgcagcatt--gcatctttgagggtcataagctgagaataagtgagcccagcggcaaagcctgctgactgcagggatttgttagaattgttgctcccagccttc---tgtggcttcccatctgattccagatcaacgacagtgttttcccaggcccttcctgtaattgaagttcttgatgcaatatatggccatccatctcctgacagacaaatcttgtaaagtatgttctcataaggattcctttcaccaggggtgtctgagatgaacatcccaagagtcttttttacctttaggatagacttgaggatgccatccattgtctgaggtgacaccttgattgtctccaacatgttaccaccatccagcatgcaagctcctgccttcacagctgcacccagactgaagttgtaacctgagatatttagggaactttttttggtatcaatcatgtttaagatggggtgactctgagtcaacctatctaagtctgaggcattagggtactttgctgtataaatcaggcccagatctgtcagtgcctgcaccacatcattcaggtcaacctgtccttgttttgttaaacatgccaatgtcagacttggcatagtgccgaactgattgttaagtaggtctgcattttttacatcccagactcttaccactccatctctcccagtacgagtcccttgaatgccaccactcattcctatcatattcaggagagcccgtctttggtctagttgctgtgagctcaagttgcccatatagacacctgcgctcaatggcctttctgtcctgatcacttttgatttcagcttctccaggtcagcagccaaaaccaacagatcatctgaggttagagttcctactctcagcacacttttctgttgggtagatttcagctcaacaaggttgttgactgcttgatttagatccctcagccgtttcaggtcattgtcatcccttctctgtttgcgcatcaaccgttggacattgctgacctcagagaaatcaagtccatgcaaaagggcttgggcatctttcactacctgtagtttgatattggaacaataaccggacagctccctcctcagggattgtgtccacaagaaggactttacctcctttgaagcactcattgcca----ggttgtcgt-g------ttgtatgtagacagcggagagctg-aaactgtc-----tgctaaaat-gacaaga-----gc-----------a-aagcgcaatccaatagcctaggatccactgtgcg--"/>
                        <sequence id="seq_KM821802.11" taxon="KM821802.1" totalcount="4" value="gcgcaccggggatcctaggcatttttggttgcgcattt-caagt-gtccttctt-----------------aatatgggacaaatagtgacatttttccaggaagtgcctcatgtgatagaggaagtgatgaacattgtactcatcgcactgtctattcttgcagtgttgaagggtttgtacaatgttgcaacatgtggccttattggtttggttacctttcttttactgtgtggtagatcttgcacaaccactctgtacaaaggagtctatgaacttcaggccctggaattaaacatggagacactcaatatgaccatgcctctctcttgcacaaagaacaatagtcaccactatataagggtgggtaatgagacaggactagaactaaccctgaccaacacaagcatcatcgatcataagttttgcaacttgtctgatgcccacaaaaagaacctttatgatcatgcacttatgagcataatctcaactttccacttgtccattcctaactttaatcaatatgaagcaatgagttgtgactttaatggagggaaaattagtgtgcagtacaacctaagtcacagctatgctggagatgcagccaaccattgtggcacagttgcaaatggcgttttgcagaccttcatgaggatggcctggggtgggagctacattgctcttgattcaggccgcaatggatgggattgcattatgactagttatcaatatctgataattcagaatacaacctgggacgatcactgccaattctcaagaccatctcccattggttaccttgggctcctctcacaaagaaccagagacatctacattagcaggagactgttgggcacattcacatggacactgtcagattctgaaggtaaggacacaccaggggggtactgtctgaccagatggatgctaattgaggctgaacttaaatgtttcggcaacacagctgtggccaaatgtaatgagaagcatgatgaagaattctgtgacatgctgaggctatttgatttcaacaaacaagctatccgaaggttgaaggctgaagcacaaatgagcattcagttgatcaacaaggctgtgaacgctttaataaatgatcaactgataatgaaaaaccatctgcgggatatcatggggattccatactgtaattacagcaagtactggtatctcaacaacacagccactgggaaaacatcactgcctagatgctggcttgtgtcaaatggctcatacctaaatgagacccacttctctgatgacattgaacaacaagctgacaacatgatcactgagatgttacaaagggagtacatggagagacagggaaagacaccattaggtctggtcgacctctttgtgttcagcacaagtttttatcttattagtatcttccttcacctagtcaaaataccaactcatagacacattgtgggcaaaccgtgtcccaaacctcacaggttgaatcatatgggcatatgctcctgtggac-tctataaacaacctggtgtacctgtaaaatggaagagata------agactcccatcag-------------------------------------------------------ggcccccgtgacccaccgcctattggcggtgggtcacgggggcgtccat--ttacaggacgactctaggtgtcgatgttctaaacaccatatctctaggtagcacagctctcagaaccgacgcattcagtcctcctgaaactgctgcatcaaacatgatgcagtccattagagcacagtgaggggttatttcctctttaccacctcttttcttcttctcaacgacaacacctgtgtgcatatggcataaatctttatactgatcccagactgcattttcatatttccttgaatcagttttgctgagggcaatatcaattagtttgatatcttttcttccctgtgattcaaggagtttccttatgtcatcagacccctggcaggtaatgaccatgttccgagggagtgtgtctatgacagcactagttaagcctggttgtgcagcaaagaggtctgtcacatcaatcccatgtgagtacttagcatcttgcttgaactgctttaaatcagtgggctcacggaagaagtgtatgtagcagcctgaacttggctgatacaaagcgatttccaccggatcttcaggtctcccttcaatgtccatccaggtctttgcatttgg-atcaagctgcaacatt--gcatctttgagagtcataagctgagaataggtaagcccggcagtgaaccctgttgactgtagggatttgttggaattgttgctcccagctttt---tgtggcttctcatctgattctagatcaacgacagtgttttcccaggcccttcctgttattgaagttcttgatgcaatgtacggccacccatctcctgacagacaaattttatagagtatattttcataaggattcctttcgccaggggtgtctgatatgaacatcccaagactctttttaacctttagaatggacttgaggatgccatccattgtctgaggtgacaccttgattgtctccagcatattaccaccatctagcatgcaagctcctgccttaacagctgcacccagactaaaattgtaaccagagatgttcagggagctcttgttggtgtctatcatatttagaatggggtggctctgggtcagcctgtccaagtccgaagtgttgggatattttgctgtgtagatcaaacccaaatctgttagcgcttgcacaacatcattcaggtcaacctgcccttgttttgttagacatgccagtgtcaaacttggcatggtaccgaactgattgttgagcaagtccgcatttttcacatcccaaattctcaccactccatcttttccggtccgagcccctcgattaccaccactcattcctatcatgtttaagagagcccgtctctggtcaagttgttgtgaactcaggttacccatataaacacctgcactcaacggcctttctgtcctggttacctttgatttcagcttctctagatcagcagccaaaattaacaggtcatctgaggtcaaagtcccaaccctcaacacactcttttgttgagttgatttcaactcaacaaggttgttgactgcttgattaagatcccttaaccgttttagatcaccatcatcccttctctgtttgcgcatcaatcgctgaacattgctaacctcagagaaatcaagtccatgtaaaagagcttgggcatccttcaccacttgtaatttaatattggaacaataaccagacagttccctcctcaaagattgtgtccacaagaaggactttatctcctttgaggcactcattgtcg----ggttgttgt-g------ttggatacacacagcaaagagtca-aaactatc-----tgctgaat--gacaaga-----gc-----------a-aagcgcaatccaatagcctaggatccactgtgcg--"/>
                        <sequence id="seq_KM821804.11" taxon="KM821804.1" totalcount="4" value="------cggggatcctaggcatttttggttgcgcaatc-caagc-atcccattc-----------------aaaatgggacaaatagtgacatttttccaggaagtgcctcatgttatagaagaagtgatgaacattgttctcattgcactgtccatactagcagtgctgaagggtctgtacaactttgcaacatgtggcttcgttggtttggtcagtttcctcttgttgtgtggcaggtcttgcacaaccagtctttacaaaggggtttatgagcttcagactctggagttaaacatggagacactcaacatgaccatgcctctctcttgcacaaagaacaacagtcatcattacataatggtgggcaatgagacaggactggaattgaccttgaccaacacgagcattattaatcataaattttgcaatctgtctgatgcccataagaagaacctctatgatcacgctcttatgagcataatctcaaccttccacttgtccatccccaacttcaatcagtatgaagcaatgagctgtgattttaatgggggaaagattagtgtacagtacaacctgagtcacagctatgctgtagatgcagccaaccattgtggcacagttgcaaatggtgtcttacagactttcatgaggatggcctggggtgggagctatattgctcttgactcaggccatggcagctgggactgcataatgaccagctatcaatatctgataatccaaaacacaacctgggaagaccactgccaattctcaagaccatctcccatcggctatcttgggctcctctcacaaaggaccagagatatctatattagtaggagactactgggtacattcacatggacactgtcagattctgaaggcaaggacacaccaggggggtattgtctgacaaggtggatgctaattgaagctgaattgaaatgcttcgggaacacagctgtggcaaaatgtaatgagaaacatgatgaggaattttgtgacatgctgaggctgtttgacttcaacaaacaagccattcaaaggttaagagctgaggcacaaatgagcattcagttgattaacaaagcagtgaatgctttgataaatgaccaactaataatgaagaaccatctacgggacatcatggggattccatactgtaattacagcaagtactggtaccttaaccacacaactactgggagaacatcactacccaaatgttggcttgtatcgaatggttcatacttaaacgagacccacttttctgatgatattgaacagcaagctgacaacatgatcactgagatgttacaaaaagagtacatggaaaggcaggggaagacaccattgggtctagttgacctctttgtgttcagcacaagtttctatctcattagcatcttccttcatttagtcaagataccaactcataggcatattgtaggcaagtcgtgtcccaaacctcacagattgaatcatatgggcatatgctcctgcggac-tctatggacagcccggtgtgcctgtgaaatggaagagatg------agaccctcatcag-------------------------------------------------------ggcccccgtgacccaccgcctgttggcggtgggtcacgggggcgtccat--ttacaggacgactctaggtgtcgatgttctgaataccatgtctctgggcagcactgctctcaaaaccaacgagttaagtcctcctgacactgctgcatcaaacatgatgcagtccattagtgcacagtgaggggttatttcctctttaccgcctcttttcttcttttcaacaacgacacctgtgtgcatgtggcacaagtctttatactgatcccagactgcattctcatacttcctggaatcagttttgctgagggcaatgtcaattaatttgatgtccttcctcccttgtgattcaaggagtttccttatatcatcggacccctgacaagtgatgaccatattccgggggagtgcatctatgacagcactggttaagcccggttgtgcagcaaagaggtctgtgacatcaatcccatgtgagtatttagcatcttgcttgaactgctttaaatcagtaggctcacggaagaagtgtatgtagcaacctgaacttggttgatagagagcaatttccactgggtcttcaggtcttccttcaatgtccatccaggtcttagcatttgg-atcaagttgcagcatt--gcatccttgagggtcatgagctgagaataagtaagcccagcggtaaaccctgccgactgcagggatttgttggaattgttgctgccagctttc---tgtggcttcccatctgattctagatcaacgacagtgttttcccaggcccttcctgttattgaggtccttgatgcaatatatggccatccatcccctgacaaacaaatcttgtagagtatgttttcgtagggattcctctcaccaggggtgtctgaaatgaacatcccaagagcctttttgacctttaaaatggatttgaggatgccatctattgtctgaggcgacactttgattgtctccaacatattgccaccatccagcatgcaagctcctgccttcacagctgcacccaagctaaaattataacctgagatattcaaagagcttttcttggtgtcaatcatattaaggatggggtgactttgagtcagcctatccaagtctgaagtgttgggatactttgctgtgtagatcaaacccaaatctgtcaatgcttgtaccacatcatttaagtcaacctgtccttgctttgtcaaacatgccagtgtcagacttggcatggtcccgaactgattgttgagcaactctgcattttttacatcccaaactctcaccacaccatctctcccagtccgagccccttgattgccaccactcatccctatcatactcagaagagctcgcctttggtcaagttgctgtgagctcaaattgcccatatagacacctgcactcaatggcctttctgtcctggtcacttttgatttcaacttctctagatcagcagctaagattaataagtcatctgaggttagggtcccaactctcagtacactcttctgttgagttgattttaactcaacgagattgttgaccgcttgatttaggtccctcagccgtttcaaatcattgtcatcccttctctctttgcgcatcaaccgttgaacattactgacttcggagaagtcaagtccgtgcaaaagagcttgggcatctttcaccacctgaagtttgatgttggagcagtaaccagatagttccctcctcaaggattgtgtccacagaaaggactttatttcctttgaggcactcattacca----aattgctgt-g------ttggatatacgcagcgaaaagctg-agactatc-----tcccaaaat-gacaaaa-----gc-----------a-aagcgcaatccaatagcctaggatccactg------"/>
                        <sequence id="seq_KM821806.11" taxon="KM821806.1" totalcount="4" value="-----ccggggatcctaggcatttttggttgcgcaatc-caagc-atcccattc-----------------aaaatgggacaaatagtgacatttttccaggaagtgcctcatgttatagaagaagtgatgaacattgttctcattgcactgtccatactagcagtgctgaagggtctgtacaactttgcaacatgtggcttcattggtttggtcagtttcctcttgttgtgtggcaggtcttgcacaaccagtctttacaaaggggtttatgagcttcagactctggagttaaacatggagacactcaacatgaccatgcctctctcttgcacaaagaacaacagtcatcattacataatggtgggcaatgagacaggactggaactgaccttgaccaacacgagcattattaatcataaattttgcaatctgtctgatgcccataagaagaacctctatgatcacgctcttatgagcataatctcaaccttccacctgtccatccccaacttcaatcagtttgaagcaatgagctgtgattttaatgggggaaagattagtgtacagtacaacctgagtcacagctatgctgtggatgcagccaaccattgtggcacagttgcaaatggtgtcttacagactttcatgaggatggcctggggtgggagctacattgctcttgactcaggccatggcagctgggactgcataatgactagttatcaatatctgataatccaaaacacaacctgggaagaccactgccaattctcaagaccatctcctatcggttatcttgggctcctctcacaaaggaccagagatatctatattagtaggagactactgggtacattcacatggacactgtcagattctgaaggcaaggacacaccaggggggtattgtctgacaaggtggatgctaattgaagctgaactgaaatgcttcgggaacacagctgtggcaaaatgtaatgagaaacatgatgaggaattttgtgacatgctgaggctgtttgactttaacaaacaagccattcaaaggttaaaagctgaggcacaaatgagcattcagttgattaacaaagcagtgaatgctttgataaatgaccaactaataatgaagaaccatctacgggacatcatggggattccatactgtaattacagcaagtactggtaccttaaccacacaactactgggagaacatcactgcccaaatgttggcttgtatcgaatggttcatacttaaacgagacccacttttctgatgatattgaacaacaagctgacaacatgatcactgagatgttacaaaaagagtatatggaaaggcaggggaagacaccattgggtctagttgacctctttgtgttcagcacaagtttctatctcattagcatcttccttcatttagtcaagataccaactcataggcatattgtaggcaagtcgtgtcccaaacctcacagattgaatcacatgggcatatgctcctgcggac-tctatggacagcccggtgtgcctgtgaaatggaagagatg------agaccctcatcag-------------------------------------------------------ggcccccgtgacccaccgcctattggcggtgggtcacgggggcgtccat--ttacaggacgactctaggtgttgatgttctgaataccatgtctctgggcagcactgctctcaaaaccaatgagttcagtcctcctgacactgctgcatcaaacatgatgcagtccattagtgcacagtgaggggttatttcctctttaccgcctcttttcttcttttcaacaacgacacctgtgtgcatgtggcacaagtctttatactgatcccagactgcattctcatacttcctggaatcagttttgctaagggcaatgtcaattaatttgatgtcctttcttccttgtgattcaaggagtttccttatatcatcggacccctgacaggtgatgaccatattccgggggagtgcatctatgacagcactggttaagcccggttgtgcagcaaagaggtctgtgacatcaatcccatgtgagtatttagcatcttgcttgaactgctttaaatcagtaggttcacggaagaagtgtatgtagcagcctgaacttggctgatagagagcaatttccactgggtcttcaggtcttccttcaatgtccatccaggtcttagcatttgg-atcaagttgcaacatt--gcatccttgagggtcatgagctgagaataagtaagcccagcggtaaaccctgccgactgcagggatttgttggaattgttgttgccagctttc---tgtggcttcccatctgattctagatcaacgacagtgttttcccaggcccttcctgttattgaggttcttgatgcaatatatggccatccatcccctgacaaacaaatcttgtagagtatgttttcgtagggattcctctcaccaggggtgtctgaaatgaacatcccaagagcctttttgacctttaaaatggatttgaggatgccatccattgtctgaggtgacactttgattgtctccaacatattgccaccatccagcatgcaggctcctgccttcacagctgcacccaagctaaaattataacctgagatattcagggagcttttcttggtgtcaatcatatttaggatggggtgactttgagtcagcctatccaagtctgaagtgttgggatactttgctgtgtagatcaaacccaaatctgtcaatgcttgtactgcatcatttaagtcaacctgtccttgttttgtcaaacatgccagtgtcagacttggcatggtcccgaactgattgttgagcaactctgcattttttacatcccaaactctcaccactccatctctcccagtccgagccccttgattgccaccactcatccctatcatactcagaagagctcgcctttggtcaagttgctgtgagctcaagttgcccatatagacacctgcactcaatggcctttctgtcctggtcacttttgatttcaacttctctagatcagcagctaagattaataagtcatctgaggttagggtcccaactctcagtacactcttctgttgagttgattttaactcaacaaggttgttgaccgcttgatttaggtccctcagccgtttcaaatcattgtcatcccttctctctttgcgcatcaaccgttgaacattactgacttcggagaagtcaagtccgtgcaaaagagcttgggcatctttcaccacctgaagtttgatgttggagcagtaaccagatagttccctcctcaaggattgtgtccacagaaaggactttatttcctttgaggcactcattgcca----aattgctgt-g------ttggatacaagcagcaaaaagctg-agactatc-----tcccaaaat-gacaaaa-----gc-----------a-aagcgcaatccaatagcctaggatccactgt-----"/>
                        <sequence id="seq_KM821808.11" taxon="KM821808.1" totalcount="4" value="-----ccggggatcctaggcatttttggttgcgcaatt-caagt-gtcctattt-----------------aaaatgggacaaatagtgacattcttccaggaagtgccccatgtgatagaagaggtgatgaacattgttctcattgcactgtctatactagcagtgctgaagggtctgtacaatcttgcaacatgtggcctcgttggcttggtcacttttctcctgttgtgtggcaggtcttgtacaactagcctttacaaaggggtttatgagcttcagactctggaactaaacatggaaacactcaatatgaccatgcctctctcctgtacaaagaacaatagccatcattacataatggtgggcaatgagacaggactagaactgaccttgaccaacacgagcattataaaccataaattttgcaatctgtctgatgcccacaaaaagaacctctatgaccacgctcttatgagcattatctcaaccttccacttgtccatccctaacttcaatcaatatgaggcaatgagctgcgattttaatgggggaaagatcagtgtgcagtacaacctgagtcacagctatgccggggatgcagccaaccattgtggcactgttgcaaatggtgtattacagactttcatgaggatggcttggggtgggagctacattgctcttgactcaggccgtggcaggtgggactgtattatgactagttatcaatatctgataatccaaaatacaacctgggaagatcactgccaattctcgagaccatctcccatcggttatctcgggctcctctcacaaaggaccagagatatttatattagtagaaggctactaggcacattcacatggacactgtcagattctgaaggcaaggacacaccagggggatattgtctaaccagatggatgctaattgaggctgaactaaagtgcttcgggaacacagctgtggcaaaatgtaatgagaagcatgatgaggagttttgtgacatgctgaggctgtttgacttcaacaagcaagccattcaaaggttgaaagctgaagcacaaatgaacattcagttgattaacaaagcagtaaatgctttgataaatgaccaacttataatgaagaaccatctacgggatatcatggggattccatactgtaattacagtaagtattggtacctcaaccacacaactactgggaaaacatcactgcccagatgttggcttgtatcaaatggttcatacctgaacgagacccacttttctgatgatattgaacaacaagctgacaacatgatcactgagatgttacagaaggagtatatggagaggcaggggaagacaccattgggtctggttgacctctttgtgttcagcacaagcttctatctcatcagcatcttccttcacctagttaaaataccaactcataggcatattgtaggcaagccgtgtcccaaacctcacaggttgaatcatatgggcatttgttcctgtggat-tctataaacagcctggtgtgcctgtgaaatggaagagatg------agacccttgtcag-------------------------------------------------------ggcccccgtgacccaccgccaattggcggtgggtcacgggggcgtccat--ttacaggacgactctaggtgttgatgttctgaacaccatatctctgggcagcactgctctcaaaaccgatgtgttcagtcctcctgacactgctgcatcaaacatgatgcagtccattagtgcacagtgaggagttatttcctctttaccgcctcttttcttcttctcaacaacaatacctgtgtgcatgtggcataagtctttatactgatcccagactgcattttcatacttcctggaatcagtcttgctgagggcaatgtcaattagcttgatgtctttccttccttgtgattcaaggagtttccttatgtcatcagacccctggcaagtgatgaccatgtttcgggggagtgcatcaatgactgcactggtcaagcccggttgtgcagcaaagaggtccgtgacatcaatcccatgtgagtacttggcatcctgcttgaactgctttaaatcagtaggttcacggaagaagtgtatgtagcatcctgaacttggttgatagagggcgatttccactggatcttcaggtcttccttcaatatccatccaggtcttagcatttgg-gtcaagttgcagcatt--gcatccttgagggtcatcagctgagaataggtaagcccagcggtaaatcctgccgactgcagagatttattggaaccgttgctgccagctttc---tgtggcttcccatctgattccagatcaacaacagtgttttcccaggcccttcctgttattgaggttcttgatgcaatgtatggccagccatctcctgacaaacaaattttgtagagtatgttttcataaggattcctttcaccaggggtatctgaaatgaacatcccaagagccttcttgacctttaaaatggacttgagaatgccatccattgtctgaggtgacaccttgattgtctccaacatattgccaccatccagcatacaagctcctgccttcacagctgcacccaagctaaaattataacctgagatgttcaaagagctttttttggtgtcaatcatatttaggatggggtgactttgagtcagcctgtctaagtctgaagtattgggatacttcgctgtgtagatcaaacctaaatctgtcaatgcttgtactgcatcattcaagtcaacctgcccctgttttgtcagacatgccagtgtcagacttggcatggtcccgaactgattattgagcaactctgcatttttcacatcccaaactctgaccactccatctctcccagcccgaaccccctgattactgccactcattcctatcatattcagaagagcccttctttggtcaagttgctgtaagcttaggttgcccatatagacacctgcactcaatggcctctctgttctgatcaccttcgacttcaacttctctagatcagcggccaagattaataagtcatctgaggttagagtcccaactctcagtatactcttttgttgagttgattttaattcaacaagattgttgaccgcttgattcaagtcccttaaccgtttcaagtcattgtcatcccttctctccttgcgcatcaaccgttgaacattactgacttcagagaagtcaagtccatgtaaaagagcctgggcatctttcaccacctgcagtttgatgttggagcagtaaccagataattccctcctcaaggattgtgtccacaaaaaggattttatttcctttgaggcactcattgcca----gattattgt-g------ttgaatgcacgcaacaaaaagctg-agactatc-----tgccaaagt-gataaaa-----gc-----------a-aagcgcaatccaatagcctaggatccaccgtg----"/>
                        <sequence id="seq_KM821810.11" taxon="KM821810.1" totalcount="4" value="--gcaccggggatcctaggcatttttggttgcgctatt-caagt-gtcctattt-----------------aaaatgggacaaatagtgacattcttccaggaagtgccccatgtcatagaagaggtgatgaacatcgttctcattgcactgtctatactagcagtgttgaaaggtctgtacaattttgcaacatgtggcctcgttggcttggtcactttcctcctgttgtgtggcaggtcttgcacaactagcctttacaagggggtttatgagcttcagactctggaactaaacatggaaacactcaatatgaccatgcctctctcctgcacaaagaacaacagtcatcattatataatggtgggcaatgagacaggactagaactgaccttgaccaacacgagcattattaatcataaattttgcaatctgtctgatgcccacaaaaagaacctctatgaccacgctcttatgagcattatctcaactttccacttgtccatccctaacttcaatcagtatgaggcaatgagctgcgatttcaatgggggaaagattagtgtgcagtacaacctgagtcacagttatgccggggacgcagccaaccattgtggcactgttgcaaatggtgtattacagactttcatgaggatggcttggggtggaagctacatcgctcttgactcaggccgtggcaggtgggactgtattatgactagttatcaatatctgataatccaaaatacaacctgggaagatcactgccaattctcgagaccatctcccatcggttatctcgggctcctctcacaaaggaccagagatatttatattagtagaaggctactaggcacattcacatggacactgtcagattctgaaggcaaggacacaccagggggatattgtctaaccagatggatgctaattcaggctgagctaaagtgcttcgggaacacagctgtggcaaaatgtaatgagaagcatgatgwggaattttgtgacatgctgaggttgtttgactttaacaaacaagccattcaaaggttgagaactgaagcacaaatgagcattcagttgatcaacaaagcagtaaatgctttgataaatgaccaacttataatgaagaaccatctacgggacatcatggggattccatactgtaattacagcaagtattggtacctcaaccacacaactactggaaaaacatcactgcccaaatgttggcttgtatcaaatggttcatacttgaacgagacccacttttctgatgacattgaacaacaagctgacaacatgatcactgagatgttacagaaggagtatatggagaggcaggggaagacaccattgggtctggttgacctctttgtgttcagcacaagcttctatctcattagcatcttccttcacctagttaagataccaactcataggcatattgtaggtaagccgtgtcccaaacctcacaggttgaatcatatgggcatttgttcctgtggac-tctataaacagcctggtgtgcctgtgaaatggaagagatg------agacccttgtcag-------------------------------------------------------ggcccccgtgacccaccgcctgttggcggtgggtcacgggggcgtccat--ttacaggacgaccctaggtgtcgatgttctgaacaccatgtctctgggcagcactgctctcaaaactgatgtgttcagtcctcctgatactgctgcatcaaacatgatgcagtccattagtgcacagtgaggggttatctcctctttaccgcctcttttcttcttctcaacaacaatacctgtatgcatgtggcataagtctttatactgatcccagactgcattttcatacttcctggaatcagtcttgctgagggcaatgtcaattagtttaatgtcttttcttccttgtgattcaaagagtttctttatgtcatcagacccctggcaggtgatgaccatattccgggggagtgcatcaatgacagcactggtcaagcccggttgtgcagcgaagaggtccgtgacatcaatcccatgtgagtacttagcatcctgcttgaactgctttaaatcagtaggttcacggaagaagtgtatgtagcaccctgaacttggttgatagagggcgatttccactggatcttcaggtcttccttcaatatccatccaggtcttagcatttgg-gtcaagttgcagcatt--gcatccttgagggtcatcagctgagaataggtgagcccagcggtaaatcctgccgactgcagagatttattggaaccgttactgccagctttc---tgtggcttcccatctgattccagatcaacaacagtgttttcccaggcccttcctgttattgaggttcttgatgcaatgtatggccatccgtctcctgacaaacaaatcttgtagagtatgttttcataaggattcctttcaccaggggcatctgaaatgaacatcccaagagccttcttgacctttaaaatggatttgagaataccatccattgtctgaggtgacaccttgattgtctccaacatattgccaccatccagcatacaagctcctgccttcacagctgcacccaagctaaaattataacctgagatgttcaaggagcttttcttggtgtcaatcatatttaggatggggtgactttgagtcagcctgtctaagtctgaagtattggggtacttcgctgtgtagatcaaacctaaatctgtcaatgcttgtactgcatcattcaagtcaacctgcccctgttttgtcagacatgccagtgtcagacttggcatggtcccgaactgattattgagcaactctgcatttttcacatcccatactctgaccaccccatctctcccagcccgagccccttgattactaccactcattcctatcatgttcagaagagctcttctttgatcaagttgctgtgagcttaggttgcccatatagacacctgcactcaatggcctttctgttctggtcaccttcgacttcaacttctctagatcagcagccaagattaataagtcatctgaggttagagtcccaactctcagtatactcttttgttgagttgactttaattcaacaagattgttgactgcttgatttaggtccctcaaccgtttcaaatcattgtcatcccttctctccttgcgcatcaaccgttgaacattactgacttcagagaagtcaagcccatgtaaaagagcctgggcatccttcaccacctgcagcttgatgttggagcagtaaccagataattccctcctcaaagattgtgtccacaaaaaggattttatttcctttgaggcactcatcacca----gattattgc-g------ttgaatgcacgcaacagaaagctg-agactatc-----tgccaaagt-gttaaaa-----gc-----------a-aagcgcaatccaatagcctaggatccactgtgcg--"/>
                        <sequence id="seq_KM821812.11" taxon="KM821812.1" totalcount="4" value="gcgcaccggggatcctaggcatttttggttgcgcaatt-taagt-gtcctattt-----------------aaaatgggacaaatagtgacattcttccaggaagtgccccatgtaatagaagaggtgatgaacattgttctcattgcactgtccatactagcagtgctgaaaggtctgtacaaccttgcaacatgtggcctcgttggcttggtcactttcctcttgttgtgtggcaggtcttgcacaagcagcctttataaaggggtttatgagcttcagactctggaactgaacatggaaacactcaatatgaccatgcctctctcctgcacaaaaaacagcagtcatcattacataagggtgggcaatgagacaggactagaactgaccttgaccaacacgagcattattaatcataaattttgcaatctgtctgatgcccacaaaaagaacctctatgaccacgctctcatgagcattatctctactttccacttgtccatccctaacttcaatcagtatgaggcaatgagctgcgatttcaatgggggaaagattagtgtgcagtacaacctaagtcacagctacgccggggatgcagccaaccattgtggcactgttgcaaatggtgtactacagactttcatgaggatggcttggggtgggagctacattgctcttgactcaggccatgacaggtgggactgtattatgactagttatcaatacctgataattcaaaatacaacctgggaagatcactgccagttctcgagaccatctcctatcggttatcttgggctcctctcacaaaggaccagagatatttacattagtagaaggctactaggcacattcacatggacactgtcagattctgaaggcaaggacacaccagggggatattgtctgaccagatggatgctaattgaggctgaactaaagtgcttcgggaacacagctgtggcaaaatgtaatgagaagcatgatgaagaattttgtgacatgctgaggctgtttgacttcaacaagcaggccattcaaaggttgaaggccgaagcacaaatgagcattcagttgatcaacaaagcagtaaatgctttgataaatgaccaacttataatgaagaaccatctgcgggacatcatggggattccatactgtaattacagcaagtattggtacctcaaccacacaattactgggaaaacatcactgcccaaatgttggcttgtatcaaatggttcatacttgaacaagacccacttttctgatgacattgaacaacaagctgacaacatgatcactgagatgttacagaaggagtatatggagaggcaggggaagacaccattgggtctagttgacctttttgtgttcagcacaagtttttatctcattagcatcttccttcacctaatcaagataccaactcataggcacattgtaggcaaaccgtgtcccaaacctcacaggttgaatcatatgggcatctgttcctgtggac-tctacaaacagcctggtgtgcctgtgaaatggaagagatg------agacccttgtcag-------------------------------------------------------ggcccccgtgacccaccgcctattggcggtgggtcacgggggcgtccat--ttacaggacgactctaggtgtcgatgttctgaacaccatatctctgggcagcactgctctcaaaactgatgcgttcagtcctcctgacactgctgcatcaaacatgatacagtccattagtgcacagtgaggggttatttcctctttaccgcctcttttcttcttctcaacaacaatacctgtgtgcatgtggcacaagtctttatactggtcccagactgcattttcatacttcctggaatcagttttgctgagggcaatgtcaattagtttgatgtcttttcttccttgtgattcaaggagtttccttatgtcatcagacccctggcaggtaatgaccaaattacgggggagtgcatcaatgacagcactggtcaggcccggttgtgcagcgaagaggtccgtaacatcaatcccatgtgagtacttagcgtcctgcttgaactgctttaaatcagtaggttcacggaagaagtgtatgtagcatcctgaacttggttgatagagggcgatttccactggatcttcaggtcttccttcaatgtccatccaggtcttagcatttgg-gtcaagttgcagcatt--gcatccttgagggtcatcagctgagaataggtaagtccagcggttaaccctgccgactgcagagatttattggaactgttgctgccagctttt---tgtggcttcccatctgattccagatcaacgacagtgttttcccaggcccttcctgttattgaggttcttgatgcaatgtatggccatccatctcctgacaaacaaatcttgtagagtatgttttcataaggattcctttcaccaggggtatctgaaatgaacatcccaagagccttcttaacctttaaaatggatttgagaataccatccattgtctgaggtgacaccttgattgtctccaacatattgccaccatccagcatgcaagctcctgctttcacagctgcacccaagctaaaattataacctgagatattcaaagagctcttcttggtgtcaatcatatttaggatggggtgactttgagtcagcctgtctaagtctgaagtgttaggatacttcgctgtgtagattaaacctaaatctgtcaatgcttgtactgcatcattcaagtcaacctgcccctgttttgtcagacatgccagtgtcaaacttggcatggtcccgaactgattattgagcaattctgcatttttcacatcccaaactctaaccaccccatctctcccaatccgagccccttgattactaccactcattcctatcatgttcagaagagcttttctttggtcaagttgctgtgagcttaggttgcccatatagacacctgcactcaatggcctttctgttctggtcacctttgacttcaacttctctagatcagcggccaagattaacaagtcatctgaggttagagtcccaactctcagtatactcttttgttgggttgactttaattcaacaagattgttgaccgcttgatttagatccctcaaccgtttcaaatcattgtcatcccttctctccttgcgcatcaaccgttgaacattactgacttcagagaagtcaagtccatgtaaaagagcctgggcatctttcaccacctgtagtttgatgttggagcagtaaccggatagttccctcctcaaggattgtgtccacaaaaaggattttatttcctttgaggcactcattgcca----gattatggt-g------ttggatgcacacaacaaa-aactg-agactatc-----tgccaaagt-gataaaa-----gc-----------a-aagcgcaatccaatagcctaggatccactgtgcg--"/>
                        <sequence id="seq_KM821814.11" taxon="KM821814.1" totalcount="4" value="----gccggggatcctaggcatttttggttgcgcaatt-caagt-gtcctattt-----------------aaaatgggacagatagtgacattcttccaggaagtgcctcatgtaatagaagaggtgatgaacattgttctcattgcactgtccatactggcagtgctgaaaggtctgtacaattttgcaacatgtggcctcattggtttggtcactttcctcctgttgtgtggcaggtcttgcacaactagtctttataaaggggtttatgagcttcagactctggaactaaatatggagacactcaatatgaccatgcctctctcctgcacaaagaacaacagtcatcattacataatggtgggtaatgagacaggactggaactgaccttgaccaacacaagcatcattaatcataaattttgcaatctgtctgatgcccacaaaaagaacctctatgaccatgcccttatgagcataatttcaactttccacttgtccatccccaacttcaatcagtatgaggcaatgagctgcgacttcaatgggggaaagattagtgtgcagtacaacctgagtcacagctatgctggggatgcggccaaccactgtggcactgttgcaaatggtgtcttacagactttcatgaggatggcttggggtgggagttacattgctcttgactcaggccgtggccagtgggactgtattatgactagttatcaatatctgataatccaaaatacgacctgggaagatcactgccaattctcaagaccatcacccatcggttatctcgggctcctctcacagaggaccagagatatttatattagtagaagactactaggcacatttacatggacactgtcagattctgaaggtaaggacacaccagggggatattgtctgaccaggtggatgctaattgaagctgaattaaaatgcttcggaaacacagctgtagcaaaatgtaatgagaagcatgatgaggaattttgtgacatgctaaggctgtttgacttcaacaaacaggctattcaaaggctgaaagctgaagcacaaatgagtattcagttgatcaacaaggcagtaaatgctttgataaatgaccaacttataatgaagaatcatctccgggacatcatggggattccatactgtaattacagcaagtattggtacctcaaccacacaactactgggaaaacatcactgcccaaatgttggcttgtatcaaatggttcatacttgaacgagacccacttttctgatgatattgaacaacaagctgacaacatgatcactgagatgttgcagaaggagtacatggagaggcaggggaagacaccattgggcctggttgacctctttgtgttcagcacaagtttctatctcattagcatcttccttcacctagttaaaataccaactcataggcatattgtaggcaagtcatgtcccaaacctcacagattgaatcatatgggcatatgttcttgtggac-tctataaacaacccggtgtgcctgtgaaatggaagagatg------agacccctgtcag-------------------------------------------------------ggcccccgtgacccaccgcnnnnnnncggtgggtcacgggggcgtccat--ttacaggacgactctaggtgtcgatgttctgaacaccatatctctaggcagcactgctctcaaaaccgatgtgttcagtcctcctgacactgctgcatcaaacatgatgcagtccattagtgcacagtgaggggttatttcctctttgccgccctttttcttcttttcaacaacgacacctgtgtgcatgtggcataagtccttatactgatcccagactgcattttcatacttcctggaatcagttttgttgagggcaatatcaattagtttgatgtcttttctaccttgtgattcaaggagtttccttatgtcatcggacccctgacaggtaatgaccatattccgggggagtgcatcaatgacagcactggtcaaacccggctgtgcagcgaagaggtccgtaacatcaatcccatgtgagtacttagcatcctgcttgaactgctttaagtcagtaggctcacggaagaagtgtatgtagcagcctgaacttggttgatagagggcaatctccactggatcttcaggtcttccttcaatgtccatccagatcttggcatttgg-gtcaagttgcaacatt--gcatccttgagggtcattagctgagaataggtaagcccagcggtaaaccctgccgactgcaaggatttgttggaattgttgctgccagttttc---tgtagcttcccatctgattccagatcaacgacagtgttttcccaggcccttcctgttattgaggttcttgatgcaatatatggccatccatctcctgacaaacagatcttgtagagtatgttttcataaggattcctttcaccaggggtgtctgagatgaacatcccaagagccttcttgacctttaagatggatttgaggatgccgtccatcgtctgaggtgacaccttaattgtctctagcatgttgccgccatctagcatgcaagctcctgccttcacagctgcacccaggctgaaattatagcctgagatattcagagagcttttcttggtgtcaatcatgtttaggatggggtgactctgagtcagcctatctaagtctgaagtattgggatacttagctgtgtagatcagacccaaatctgtcaatgcttgcactacatcattcaggtcaacctgcccctgctttgtcagacatgccagtgtcaaacttggcatggtcccgaactgattgttaagcaactctgcatttttcacatcccaaactctcaccactccatctctcccagcccgagccccttgattaccaccactcattcctatcatactcagaagagctcgtctctggtcaagttgctgtgagctcaggttgcccatatagacacctgcactcaatggcctttctgtcctggtcacctttgatttcaacttctctagatcagcggctaagattaataagtcatctgatgttagagtcccaactctcagtatactcttttgttgagttgattttaactcaacaaggttgttgaccgcttgatttaggtccctcaaccgtttcagatcattgtcatcccttctctccttgcgcatcagccgttgaacattgctgacttcggagaaatcaagtccatgtaaaagagcttgggcatctttcacaacctgtagtttgatgttggagcagtaaccagatagttcccttctcaatgattgtgtccacagaaaggactttatttcctttgaggcactcatcgcca----gattgttgt-g------ctggatgcacgcagcagaaagctg-agactacc-----tgccaaaat-gacaaaa-----gc-----------a-aagcgcaatccaatagcctaggatccactgcgc---"/>
                        <sequence id="seq_KM821815.11" taxon="KM821815.1" totalcount="4" value="-------ggggatcctaggcatttttggttgcgcaatt-caagt-gtcctattc-----------------aaaatgggacaaatagtgacattcttccaggaggtgccccatgtaatagaagaggtgatgaacattgttctcattgcactgtctatactagcagtgctgaaaggtttatacaatcttgcaacatgtggcctcgttggcctggtcactttcctcctgttgtgtggaaggtcttgcacaaccagcctttacaaaggggtttatgagcttcagactctggaactaaacatggaaacactcaatatgaccatgcctctctcctgcacaaagaacaacagtcatcattacataatggtgggcaatgagacaggattagagctgaccttgaccaacacgagcattattaaccataaattttgcaatctgtctgatgcccacaaaaagaacctctatgaccacgctcttatgagcatcatctcaactttccacttgtccatccctaacttcaatcagtatgaggcaatgagctgcgatttcaatgggggaaagatcagtgtgcagtacaacctgagccacagctatgccggggatgcagccaaccattgtggcactgttgcaaatggtgtgttgcagaccttcatgaggatggcttggggtgggagctacattgctcttgactcaggccgtgacaggtgggattgtatcatgactagttatcaatatctaataatccagaatacaacctgggaagatcactgtcaattctcgagaccatcccctatcggttatctcggactcctctcacaaaggaccagagatatttatattagtagaaggctgctgggcacattcacatggacactgtcagattctgaaggcaaggacacaccagggggatattgtctgaccagatggatgctaattgaggctgaactaaagtgctttgggaacacagctgtggcaaaatgtaatgagaagcatgatgaggaattttgtgacatgctgaggctgtttgacttcaacaaacaagccattcaaaggttgaaagctgaagcacaaatgagcattcagttgatcaacaaagcagtaaatgctttaataaatgaccaacttataatgaagaaccatctacgggacatcatggggattccatactgcaattacagcaagtattggtacctcaaccacacaactactgggaaaacatcactgcccaaatgttggcttgtatcaaatggttcatacctgaatgagacccacttttctgatgatattgaacaacaagctgacaacatgatcactgaaatgttacagaaggagtatatggagaggcaggggaagacaccattgggtctagttgacctctttgtgtttagcacaagtttctatctcatcagcatcttccttcgcctagtcaaaataccaactcacaggcatattgtgggcaagccgtgtcccaaacctcacaggttgaatcatatgggcatttgttcttgtggac-tctacaaacagcctggcgtgcctgtgaaatggaagagatg------agacccttgtcag-------------------------------------------------------ggcccccgtgacccaccgcccattggcggtgggtcacgggggcgtccat--ttacaggacgactctaggtgtcgatgttctgaacaccatatctctgggcagcactgctctcaaaactgatgtgttcagtcctcctgacactgctgcatcaaacatgatgcagtccattagtgcacagtgaggggttatttcctctttaccacctctcttcttcttctcaacaacaatacctgtgtgcatgtggcataagtctttatactgatcccagactgcattttcatacttcctggaatcagttttgctgagggcaatgtcaattagtttaatgtcctttcttccttgtgattcaaggagcttccttatgtcatcagacccctgacaggtgatgaccatattccgggggagtgcatcaatgacagcactggtcaaacccggttgtgcagcgaagaggtccgtgacatcaatcccatgtgagtacttagcatcctgcttgaactgctttaggtcagtaggttcacggaagaagtgaatgtagcatcctgaacttggttgatagagggcgatttccactggatcttcaggtcttccttcaatgtccatccaggtcttagcatttgg-gtcaagttgcagcatt--gcatccttgagggtcatcaactgagaataggtaagcccagcagtaaaccctgccgactgcagagatttattggaactgttgctgttagctttc---tgtggcttcccatctgattccaaatcaacgacagtgttttcccaggcccttcctgttattgaggttcttgatgcaatgtatggccatccatctcctgacaaacaaatcttgtagagtatgttctcataaggattcctttcaccaggggtatctgaaatgaacatcccaagagccttcttgacctttaaaatggatttgagaataccatccattgtctgaggtgacaccttgattgtctccaacatgttgccaccatccagcatacaagctcctgccttcacagctgcacccaagctaaaattataacctgagatattcaaagagctcttcttggtgtcaatcatattcaggatggggtgactttgagtcagcctatctaagtctgaagtattgggatacttcgctgtgtagatcaaacctaaatctgtcaatgcttgtactgcatcattcaagtcaacttgcccctgttttgtcagacatgccagtgtcagacttggcatggtcccaaactgattattgagcaactctgcatttttcacatcccagactctaactactccatctctcccagcctgagccccttgattaccaccactcattcctatcatgttcagaagagctcttctttggtcaagctgctgtgagcttaagttgcccatatagacacctgcactcagtggcctttctgttctggtcacctttgacttcaacttctctagatcagcggctaagatcaataagtcatctgaggttagagtcccaactcttagtatactcttttgttgagttgattttaattcaacaagattgttgaccgcttgatttaggtccctcaaccgtttcaaatcattgtcatcccttctctctttacgcatcaatcgttgaacattactgacttcagagaagtcaagtccatgtaaaagagcctgggcatctttcaccacctgtagtttgatgttggagcagtaaccagataattccctcctcaaggattgtgtccacaaaaaggattttatttcctttgaggcactcatcgcca----gattgttgt-g------ttgaatgcacgcaac-aaaagctg-agactatc-----tgccaaagt-gataaaa-----gc-----------a-aagcgcaatccaatagcctaggatccact-------"/>
                        <sequence id="seq_KM821816.11" taxon="KM821816.1" totalcount="4" value="-----ccggggatcctaggcatttttggttgcgcattt-caagt-gtcctattt-----------------aaaatgggacaaatagtgactttcttccaggaagtaccccatgtgatagaagaggtgatgaacattgttctcattgcactgtctatactagcagtgctgaagggtctgtacaatcttgcaacatgtggcctcgttggcttggttacttttctcctgttgtgtggcaggtcttgtacgactagcctttacaaaggggtttatgagcttcagactctggaactaaacatggaaacactcaatatgaccatgcctctctcctgtacaaagaacaatagccatcattacataatggtgggcaatgagacaggactagaactgaccttgaccaatacgagcattataaaccataaattttgcaatctgtctgatgcccacagaaagaacctctatgaccacgctcttatgagcattatctcaaccttccacttgtccatccctaacttcaatcagtatgaggcaatgagctgcgattttaatgggggaaagatcagtgtgcagtacaacctgagtcacagctatgccggggatgcagccaaccattgtggcactgttgcaaatggtgtattacagactttcatgaggatggcttggggtgggagctacattgctcttgactcaggccgtggtaagtgggactgtattatgactagttatcaatatctgataatccaaaatacaacctgggaagatcactgccaattctcgagaccatctcccatcggttacctcgggctcctctcacaaaggaccagagatatttatattagtagaaggctactaggcacattcacatggacactgtcagattctgaaggcaaggacacaccagggggatattgtctaaccagatggatgctaattgaggctgaactaaagtgcttcgggaacacagctgtggcaaaatgtaatgagaagcatgatgaggaattttgtgacatgctgaggctgtttgacttcaacaagcaagccattcaaaggttgaaagctgaagcacaaatgagcattcagttgatcaacaaagcagtaaatgctttgataaatgaccaacttataatgaagaaccatctacgggatatcatggggattccatactgtaattacagtaagtattggtacctcaaccacacaactactgggaaaacatcactgcccagatgctggcttgtatcaaatggttcatatctgaacgagacccacttttctgatgatattgaacaacaagctgacaacatgatcactgagatgttacagaaggagtacatggagaggcaggggaagacaccattgggtctggttgacctctttgtgttcagcacaagcttctatctcatcagcatcttccttcacctagttaaaataccaactcataggcatattgtaggcaagccgtgtcccaaacctcacaggttgaatcatatgggcatttgttcctgtggac-tctataaacagcctggtgtgcctgtgaaatggaagagatg------agacccttgtcag-------------------------------------------------------ggcccccgtgacccaccgcctattggcggtgggtcacgggggcgtccat--ttacaggacgactctaggtgtcgatgttctgaacaccatatctctgggcagcactgctctcaaaaccgatgtgttcagtcctcctgacactgctgcatcaaacatgatgcagtccattagtgcacagtgaggagttatttcctctttaccgcctcttttcttcttctcaacaacaatacctgtgtgcatgtggcataagtctttatactgatcccagactgcattttcatacttcctggaatcagtcttgctgagggcaatgtcaattagtttgatgtctttccttccttgtgattcaaggagtttccttatgtcatcagacccctggcaggtgatgaccatatttcgggggagtgcatcaatgactgcactggtcaagcccggttgtgcagcaaagaggtccgtgacatcaatcccatgtgagtacttggcatcctgcttgaactgctttaaatcagtaggttcacggaagaagtgtatgtagcatcctgaacttggttgatagagggcgatttccactggatcttcaggtcttccttcaatatccatccaggtcttagcatttgg-gtcaagttgcagcatt--gcatccttgagggtcatcagctgagaataagtaagcccagcggtaaatcctgccgactgcagagatttgttggaaccgttgctgccagctttc---tgtggcttcccatctgattccagatcaacaacagtgttttcccaagcccttcctgttattgaggttcttgatgcaatgtatggccagccatctcctgacaaacaaatcttgtagagtatgttttcataaggattcctttcaccaggggtatctgaaatgaacatcccaagagccttcttgacctttaaaatggacttgagaataccatccattgtctgaggtgacaccttgattgtctccaacatattgccaccatccagcatacaagcccctgccttcacagctgcacccaagctaaaattataacctgagatgttcaaagagcttttcttagtgtcaatcatatttaggatggggtggctttgagtcagcctgtctaagtctgaagtattgggatacttcgctgtgtagatcaaacctagatctgtcaatgcttgtactgcatcattcaagtcaacctgcccctgttttgtcagacatgccagtgtcagacttggcatggtcccgaactgattattgagcaactctgcatttttcacatcccaaactctgaccactccatccctcccagcccgaaccccttgattactgccactcattcctatcatattcagaagagcccttctttggtcaagttgctgtgagcttaggttgcccatatagacacctgcactcaatggcctctctgttctgatcaccttcgacttcaacttctctagatcagcggccaggattaataagtcatctgaggttagagtcccaaccctcagtacactcttttgttgagttgattttaattcaacaagattgttgactgcttgattcaagtcccttaaccgtttcaaatcattgtcatcccttctctccttgcgcatcaaccgttgaacattactgacttcagagaagtcaagtccatgtaaaagagcctgggcatctttcaccacctgcagtttgatgttggagcagtaaccagctaattccctcctcaaggattgtgtccacaaaaaggattttatttcctttgaggcactcattgcca----gattgttgt-g------ttaaatgcacgcaacaaaaagctg-agactatc-----tgccaaagt-gataaaa-----gc-----------a-aagcgcaatccaatagcctaggatccactgtgcg--"/>
                        <sequence id="seq_KM821818.11" taxon="KM821818.1" totalcount="4" value="gcgcaccggggatcctaggcatttttggttgcgcaatt-caagt-gtcctattt-----------------aaaatgggacagatagtgacattcttccaggaagtacctcatgtgatagaagaggtgatgaacattgtcctcattgcactgtctatactagcagtgctgaaaggtctgtacaattttgcaacatgtggcctcgttggtttggttaccttcctcctgttgtgtggcaggtcttgcacaaccagtctttacaaaggggtctatgagcttcagactctggaattaaacatggagacactcaatatgaccatgcccctctcctgtacaaagaacaacagtcatcattatattatggtgggtaatgagacaggtctagagctgaccttgaccaacacgagcatcattaatcataaattttgcaatctgtctgatgcccacaaaaagaacctctatgatcacgctcttatgagcataatttcaactttccatctgtccattcccaacttcaatcagtatgaggcaatgagctgtgatttcaatgggggaaagattagtgtgcagtacaacctgagtcacagttatgctggggatgcggccaaccattgtggcactgttgcaaatggtgtcctacagaccttcatgaggatggcttggggtggaagctacattgctcttgactcaggccatggcaggtgggactgcattatgactagttatcagtacctgataatccaaaatacaacctgggaagatcactgccagttctcaagaccatctcccatcggctatctcggactcctctcacaaaggaccagagatatttatattagtagaagactactaggcacattcacatggacactgtcagattctgaaggtaaggacacaccagggggatattgtttgaccagatggatgctaattgaagctgaactaaagtgcttcgggaacacagctgtggcaaaatgtaatgagaagcatgatgaggaattttgtgacatgctgaggctgtttgacttcaacaaacaagccattcaaagattgaaagctgaagcacaaatgagcattcaattgatcaacaaggcagtaaatgccttgataaatgaccagcttataatgaagaaccatctacgagacataatgggaattccatactgtaattacagcaagtattggtacctcaaccacacaaccactgggaaaacatcactgcctaaatgttggcttgtatccaatggttcatacttgaatgagacccacttttctgatgatattgaacaacaagctgacaacatgatcactgagatgttacagaaagagtacatggagaggcaggggaagacaccattgggcctagtcgacctctttgtgttcagcacaagtttctatctcattagcatctttcttcacctagtcaaaataccaactcatagacatattgtaggcaagccgtgtcccaaacctcacagattgaactacatgggcatatgttcctgtggac-tctacaaacagcccggtgtgcctgtgagatggaagagatg------agacccttgtcag-------------------------------------------------------ggcccccgtgaccctccgcctattggcggagggtcacgggggcgtccat--ttacaggacgactctaggtgtcgatgttctgaacaccatatctctgggcagcactgctctcaagaccgatgtgttcagtcctcctgatactgctgcatcaaacatgatgcagtccattagtgcacagtgaggggttatttcctctttaccgcctcttttcttcttttcaacgacaacacctgtgtgcatgtggcataagtctttatattgatcccagactgcattttcatacttcctggaatcagttttactgagggcaatgtcaattagcttgatgtcttttctaccttgtgattcaaggagtttctttatgtcatcagacccctgacaggtaatgaccatatttcggggaagtgcatctatgacagcactggtcaagcccggttgcgcagcgaagaggtctgtaacatcaatcccatgtgagtacttagcatcctgcttgaactgctttaaatcagtgggttcacggaagaagtgtatgtagcagcctgaacttggttgatagagggcaacctccactggatcttcaggtcttccttcaatgtccatccaggtcttagcatttgg-gtcaagttgcagcatt--gcgtctttgagggtcatcagctgagaataggtaagcccagcagcaaaccctgtagactgcagggatttattggagttgttgctgccagctttc---tgtggcttcccatctgattccaaatcaacgacagtgttttcccaagcccttcctgttattgaggttcttgatgcaatatatggccatccatctcctgataagcaaatcttgtagagtatgttctcataagggttcctttcaccaggggtctctgagatgaacatcccaagagctttcttgacctttaagatggacttgaggatgccatccattgtctgaggtgacaccttaattgtctccaacatgttgccaccgtccagcatgcaagctcctgccttcacagctgcacccaagctaaaattataacctgagatattcagagagcttttcttggtgtcaatcatgttcaggatggggtgactttgagtcagcctatctaaatctgaagtatttggatactttgctgtgtagattagacccaaatctgtcagtgcttgcactacgtcattcaagtcaacctgcccctgttttgtcaaacatgctagtgtcagactcggcatggttccgaactgattattaagcaactctgcattttttacatcccaaactctcaccactccatctctcccagcccgagccccttgaacaccactactcattcctatcatactcagaagagctcgtctttggtcaagttgctgtgagctcaggttgcccatatagacacctgcactcaatggcctttctgtcctggtcacctttgatttcaacttctctagatcagcagctaaaattaataagtcatctgaggttagggtcccaactctcagtatacttttttgttgagttgattttaactcaacaaggttgttgacagcttgatttaggtccctcaaccgttttaaatcattgtcatcccttctctccttgcgcatcaaccgttgaacattactgacttcggagaagtcaagtccatgtaaaagagcttgcgcatctttcaccacctgtagtttgatgttagagcaataaccagacaattccctcctcaatgactgtgtccacagaaaggactttatttcctttgaggcactcatttcca----gattgttgt-g------ttggatgcacgcagcggaaaactg-agactatc-----tgccaaaat-gacaaaa-----gc-----------a-aagcgcaatccaatagcctaggatccactgtgcg--"/>
                        <sequence id="seq_KM821820.11" taxon="KM821820.1" totalcount="4" value="gcgcaccggggatcctaggcatttttggttgcgcaatt-caagt-gtcctattt-----------------aaaatgggacagatagtgacattcttccaggaagtgcctcatgtaatagaagaggtgatgaacattgttctcattgcactgtccatactggcagtgctgaaaggtctgtacaattttgcaacatgtggcctcattggtttggtcactttcctcctgttgtgtggcaggtcttgcacaactagtctttataaaggggtttatgagcttcagactctggaactaaatatggagacactcaatatgaccatgcctctctcctgcacaaagaacaacagtcatcattacataatggtgggtaatgagacaggactggaactgaccttgaccaacacaagcattattaatcataaattttgcaatctgtctgatgcccacaaaaagaacctctatgaccatgcccttatgagcataatttcaactttccacttgtccatccccaacttcaatcagtatgaggcaatgagctgcgacttcaatgggggaaagattagtgtgcagtacaacctgagtcacagctatgctggggatgcggctaaccactgtggcactgttgcaaatggtgtcttacagactttcatgaggatggcttggggtgggagttacattgctcttgactcaggccgtggccagtgggactgtattatgactagttatcaatatctgataatccaaaatacgacctgggaagatcactgccaattctcaagaccatcacccatcggttatctcgggctcctctcacagaggaccagagatatttatattagtagaagactactaggcacatttacatggacactgtcagattctgaaggtaaggacacaccagggggatattgtctgaccagatggatgctaattgaagctgaattaaaatgcttcggaaacacagctgtagcaaaatgtaatgagaagcatgatgaggaattttgtgacatgctaaggctgtttgacttcaacaaacaggctattcaaaggctgaaagctgaagcacaaatgagtattcagttgatcaacaaggcagtaaatgctttgataaatgaccaacttataatgaagaatcatctccgggacatcatggggattccatactgtaattacagcaagtattggtacctcaaccacacaactactgggaaaacatcactgcccaaatgttggcttgtatcaaatggttcatacttgaacgagacccacttttctgatgatattgaacaacaagctgataacatgatcactgagatgttgcagaaggagtatatggagaggcaggggaagacaccattgggcctggttgacctctttgtgttcagcacaagtttctatctcattagcatcttccttcacctagttaaaataccaactcataggcatattgtaggcaagtcatgtcccaaacctcacagattgaatcatatgggcatatgttcttgtggac-tctataaacaacccggtgtgcctgtgaaatggaagagatg------agacccctgtcag-------------------------------------------------------ggcccccgtgacccaccgcctattggcggtgggtcacgggggcgtccat--ttacagaacgactctaggtgtcgatgtcctgaacaccatatctctaggcagcactgctctcaaaaccgatgtgttcagtcctcctgacactgctgcatcaaacatgatgcagtccattagtgcacagtgaggggttatttcctctttgccgccctttttcttcttttcaacaacgacacctgtgtgcatgtggcataagtccttatactgatcccagactgcattttcatacttcctggaatcagttttgttgagggcaatatcaattagtttgatgtcttttctaccttgtgattcaaggagtttccttatgtcatcggacccctgacaagtaatgaccatattccgggggagtgcatcaatgacagcactggtcaaacccggctgtgcagcgaagaggtccgtaacatcaatcccatgtgagtacttagcatcctgcttgaactgctttaagtcagtaggctcacggaagaagtgtatgtagcagcctgaacttggttgatagagggcaatctccactggatcttcaggtcttccttcaatgtccatccagatcttggcatttgg-gtcaagttgcaacatt--gcatccttgagggtcattagctgagaataggtaagcccagcggtaaaccctgccgactgcaaggatttgttggaattgttgctgccagttttc---tgtagcttcccatctgattccagatcaacgacagtgttttcccaggcccttcctgttattgaggttcttgatgcaatatatggccatccatctcctgacaaacagatcttgtagagtatgttttcataaggattcctttcaccaggggtgtctgagatgaacatcccaagagccttcttgacctttaagatggatttgaggatgccgtccatcgtctgaggtgacaccttaattgtctctagcatgttgccgccatctagcatgcaagctcctgccttcacagctgcacccaggctgaaattatagcctgagatattcagagagcttttcttagtgtcaatcatgtttaggatggggtgactctgagtcagcctatctaagtctgaagtattgggatacttagctgtgtagatcagacccaaatctgtcaatgcttgcactacatcattcaggtcaacctgcccctgctttgtcagacatgccagtgtcagacttggcatggtcccgaactgattgttaagcaactctgcatttttcacatcccaaactctcaccactccatctctcccagcccgagccccttgattaccaccactcattcctatcatactcagaagagctcgtctctggtcaagttgctgtgagctcaggttgcccatatagacacctgcactcaatggcctttctgtcctggtcacctttgatttcaacttctctagatcagcggctaagattaataagtcatctgatgttagagtcccaactctcagtatactcttttgttgagttgattttaactcaacaaggttgttgaccgcttgatttaggtccctcaaccgtttcagatcattgtcatcccttctctccttgcgcatcagccgttgaacattgctgacttcggagaaatcaagtccatgtaaaagagcttgggcatctttcacaacctgtagtttgatgttggagcagtaaccagatagttcccttctcaatgattgtgtccacagaaaggactttatttcctttgaggcactcatcgcca----gattgttgt-g------ctggatgcacgcagcagaaagctg-agactacc-----tgccaaaat-gacaaaa-----gc-----------a-aagcgcaatccaatagcctaggatccactgtgc---"/>
                        <sequence id="seq_KM821822.11" taxon="KM821822.1" totalcount="4" value="-----ccggggatcctaggcatttttggttgcgcaatt-gaagc-gtctttccc-----------------aaaatggggcaaatagtaacatttttccaggaagttcctcatgtgatagaggaagtgatgaacattgtactcatcgcattgtctatactagcagtgctaaaaggactgtacaatgttgcaacatgtggccttattggcttggtcaccttcctcctgttgtgcggtagatcttgcacaaccactctctacaaaggagtctatgagcttcaggctctggaattaaacatggagacactcaatatgaccatgcctctctcctgcacaaagaacaacagtcaccattatataagggtaggcaatgacacaggacttgaactgaccctaaccaacacaagcattatccaacacaaattttgtaatctgtctgatgctcacaaaaagaacctctatgaccacactctcatgagcataatttcaactttccacttgtccatccccaatttcaatcagtatgaggctatgagctgtgacttcaatggggggaagattagtgtgcaatacaacttaagtcacagctatgctggggatgcagccagccattgtgggacagttgcaaatggtgttctgcaaactttcatgagaatggcttggggtgggagctatattgctcttgactctggtcgtggcaattgggactgtatcatgactagttaccaatatctgataattcagaatacaacctgggaggatcattgccaattctcaagaccatcccccatcggttaccttgggctcctctcacaaaggaccagagatatttacattagtagaaggctactgggtacattcacatggacattgtcagactccgaaggcagagacacaccaggagggtactgtctgaccagatggatgttaattgaggctgaactaaaatgctttggtaacacagctgtagcaaaatgcaatgaaaagcatgatgaggaattctgtgatatgctgaggctgtttgacttcaacaaacaggccatccaaagattgaaaactgaagcacaaatgagcatccagttgatcaacaaagcagtgaatgctttgataaatgaccaactaatcatgaagaaccatttgcgggacatcatggggattccatactgcaattacagtaagtactggtaccttaacaacacaatcactgggaagtcatcattgcctaaatgctggcttgtgtccaacggttcatatctaaatgagacccatttctctgatgacattgagcaagaagccgacaatatgatcactgagatgttgcaaaaagagtacatggaaaggcagggaaagacaccactgggcttggttgacctctttgtttttagtacaagtttctatcttattagcatcttcctccacctagtcaaaataccaacccataggcatattgtaggtaaaccgtgtcccaaacctcacaggctaaaccacatgggagtatgctcttgtggac-tctacaaacaacccggtgtgcctgtaagatggaagagatg------aagtccctatcag-------------------------------------------------------ggcccccgtgacccaccgcctgttggcggtgggtcacgggggcgtccat--ttacaggacgaccttaggtgttgatgttctaaacaccatgtctctgggcaacactgctctcagaactagcgtgttcaatcctcctgacactgctgcatcaaacatgatgcagtccattaaagcacagtgaggggttatttcctctttgccacctcttttcttcttttcaacaacgacacccgtgtgcatgtggcacaggtccttatattgatcccaaactgcattttcatactttctggaatcaatcttgctgagggcaatgtcaattagtttaatgtcttttctcccctgtgattcaaggagtttccttatatcgtcagatccctgacaagtgataaccatgttccggggaagtgcttctatgacagcactggtcaagcctggctgtgcagcaaagaggtctgtgacatcaattccatgtgagtacttggcatcctgcttgaactgcttcaaatcagtaggttcgcggaagaaatggatgtagcagcctgaacttggctgatagagggcaacttccaccggatcttcaggtctcccttcaatgtccatccaggtcttagcatttgg-atcaagttgcagcatt--gcatctttgagggtcataagctgagaataggtgagtccagcagtgaaccctgccgactgtagggatttattggaactgttgttcccagttttc---tgtggcttcccatctgattctaaatcaacgacggtgttttcccaagccctccctgttattgaagtcctcgatgcaatgtatggccatccgtcccctgacaaacaaatcttgtagagtatgttttcataaggattcctttcgccaggggtgtctgaaatgaacatccctagagcctttttaacttttagaattgacttaaggatgccatccattgtctggggtgacaccttgattgtttctaacatgttaccaccatctagcatacaggctcctgctttcacagcggcacccaagctaaaattgtaacctgagatgttcaaggagctcttcttggtgtctatcatgttcagaatggggtggctctgagttagcctgtctaagtctgaagtgttggggtactttgctgtgtagatcagacccagatctgttaatgcctgcactacatcatttaggtcaacctgcccttgctttgtcaaacatgccagtgtcagacttggcatggtgccgaactggttattaagtaagtctgcattttttacatcccaaactctcacaactccgtcattcccggcccgggccccctgattaccaccactcattcctatcatattcaggagagctcgtctctggtcaagttgttgcgagcttaggttacccatgtagactcctgcgctcaatggcctttctgttctagttacttttgattttagcttctctaagtctgcagctagaaccaataggtcatctgaagtcagagtcccaactctcagcacactcttttgttgagttgacttcaactcaacaaggttgtttactgcttgatttagatccctcaaccgcttcaaatcattatcgtctcttctctgtttgcgcattagccgctggacattgctgacctcagagaagtcaagcccatgtagaagagcttgagcatccttcaccacttgcagtttgatgttggagcaataaccagacaattctctcctcaaagattgtgtccacaggaaggactttatctcctttgaggcactcattgcca----agttgttgt-a------ctatatgcacacaacagagagttg-aaactatc-----tgctgaagt-gaataaa-----gc-----------a-aagcgcaatccaatagcctaggatccactgtgcg--"/>
                        <sequence id="seq_KM821824.11" taxon="KM821824.1" totalcount="4" value="------cggggatcctaggcatttttggttgcgcaatt-caagt-gtcctattt-----------------aaaatgggacagatagtgacattcttccaggaagtgcctcatgtaatagaagaggtgatgaacattgtactcattgcactgtctatactagcagtgctgaagggtctgtacaattttgcaacatgtggccttgttggtctgcttactttcctcttgttatgtggcaggtcttgcacaaccagtctttacaaaggggtttatgagcttcagactctggaactaaacatggagacactcaatatgaccatgcctctctcctgcacaaagaacaacagccatcattatataatggtgggtaatgagacaggactagaattgactttgaccaacacgagcattattgatcataaattttgcaatctgtctgatgcccacaaaaagaacctttatgaccacgctcttatgagcataatctcaactttccatttgtccattcccaacttcaatcagtatgaggcaatgagctgtgattttaatggaggaaagattagtgtgcagtacaatctgagtcacagctatgctggggatgcggccaaccattgtggcactgttgcaaatggtgtcttacagactttcatgaggatggcctggggtgggagctatattgctcttgactcaggccgtggcggatgggactgcattatgactagttatcagtatctgataatccaaaacacaacctgggaagatcactgccagttctcaagaccatctcccatcggttatcttgggctcctctcacaaagaaccagagatatttacattagtagaaggttactaggcacattcacatggacactatcagattctgaaggcaaggacacaccagggggatattgtttgaccagatggatgctaattgaagctgaactaaaatgcttcgggaacacagctgtagcaaaatgtaatgagaagcatgatgaggaattttgtgacatgctgaggctgtttgacttcaacaaacaagccattcaaaggttgaaagctgaagcacaaatgagcattcaattgatcaacaaggcagtaaatgctctgataaatgaccaactcataatgaagaaccatttacgggacatcatgggaattccatactgtaattacagcaagtattggtacctcaaccatacaaccactgggaaaacatcactgccaaaatgttggcttgtgtcaaatggttcatacttaaacgagacccacttttctgatgatattgagcaacaagctgacaacatgattactgagatgctgcagaaggagtatatggaaaggcagggaaagacaccattgggtctagttgacctctttgtgttcagcacaagtttctatctcattagcatcttccttcacctggtcaaaataccaactcatagacatattgtaggcaagtcgtgtcccaaacctcacagattgaatcacatgggcatatgttcctgtggac-tctacaaacagcccggtgtgcctgtaaagtggaagagatg------agacccttgtcag-------------------------------------------------------ggcccccgtgacccaccgcctattggcggtgggtcacgggggcgtccat--ttacaggacgactctaggtgttgatgttctaaataccatgtctctaggcagcactgctcttaaaacagatgtgttcagtcctcctgagactgctgcatcaaacataatgcaatccattagtgcacaatgaggggttatttcctctttaccgcctcttttcttcttttcaaccacaacacctgtgtgcatgtggcataagtctttatactgatcccagactgcattttcatacttcctggaatcagctttgctgagggcaatgtcaattagtttgatgtcttttctgccttgtgattcaaggagtttccttatgtcatcagacccctgacaggtaatgaccatattccgggggagtgcatctatgacagcactggtcaagcccggttgtgcagcgaagaggtctgtaacatcaatcccatgtgagtacttagcatcctgcttgaactgctttaaatcagtaggttcgcggaaaaagtgtatgtagcagcctgaacttggttgatagagggcaatttccaccggatcttcaggccttccttcgatgtccatccaagtcttagcgtttgg-gtcaagttgcagcatc--gcatccttgagggtcatcagctgagagtaggtaagcccagcggtaaaccctgccgactgtagggatttattggagttgttgctgccagctttc---tgtggcttcccatctgattccaagtcaacgacagtgttttcccaggctcttcctgttattgaggtccttgatgcaatatatggccatccatctcctgacaaacaaattttgtagagtatgttttcataaggattcctttcaccaggggtgtctgatatgaacatcccaagagccttcttgaccttcaagatggatttgaggatgccatccattgtctgaggtgacaccttgattgtctccaacatattgccaccatccagcatgcaagctcctgccttcacagctgcacccaagctaaagttataaccggagatattcaaggaacttttcttggtgtcaatcatgtttaagatggggtgactttgagtcagcctatctaagtctgaagtgttgggatactttgctgtgtagattagacccaaatctgtcagtgcttgcactgcatcattcaagtcaacctgcccctgttttgtcagacatgccagtgttagacttggcatggtcccgaactgattgttaagcaactctgcattttttacatcccaaactctcaccactccatctctcccagcccgagtcccttgattaccaccactcattcctatcatgctcagaagagctcgtctttggtcaagttgctgtgagctcaagttgcccatatagacacctgcactcaatggcctttctgtcctgatcacctttgatttcaacttctctagatcagcggctaagattaataagtcatctgaggttagagtcccaactctcagtacactcttttgttgagttgattttaactcaacaaggttgttgaccgcttgatttaggtccctcaatcgtttcaaatcattgtcatcccttctctccttgcgcatcaagcgttgaacattactgacttcagagaagtcaagtccatgtaaaagagcctgggcatctttcaccacctgtagtttgatgttggagcagtaaccagataattccctcctcaatgattgtgtccacaagaaggactttatttcctttgaggcactcatcacca----gattcttgt-g------ctggatgcacgcagcagaaagctg-atactatc-----tgccaaaat-gacaaaa-----gc-----------a-aagcgcaatccaatagcctaggatccactgtgc---"/>
                        <sequence id="seq_KM821826.11" taxon="KM821826.1" totalcount="4" value="----gccggggatcctaggcatttttggttgcgcaatt-caagt-gtcctattc-----------------aaaatgggacagatagtgacattcttccaggaagtgcctcatgtaatagaagaggtgatgaacattgtcctcattgcgctgtctatattagcagtgctgaaaggtctatacaactttgcaacatgtggcctcgttggtttggttactttcctcctgttgtgtggcaggtcttgcacaaccagtctttataaaggggtctatgagcttcagactctggagttaaacatggagacactcaatatgaccatgcctctctcctgcacaaagaataacagtcatcattatataagggtgggtaatgagacaggactagaactgaccttgaccaacacaagtattattaatcataaattttgcaatctgtctgatgcccacaaaaagaacctctatgaccacgctcttatgagcataatttcaactttccacttgtccatccccaatttcaatcagtatgaggcaatgagctgcgattttaatgagggaaagatcagtgtgcagtacaacctgagtcacagctatgctggggatgctgccaaccattgtggcactgttgcaaatggtgtcttacagactttcatgaggatggcttggggtgggagctacattgcccttgactcaggccgtggcaagtgggactgtattatgactagttatcaatatctgataattcagaatacaacctgggaagatcactgccaattctcaagaccatctcctatcggttaccttgggctcctctcacagaggaccagagatatttatatcagtagaagactgctgggcacattcacatggacactgtcagattctgaaggcaaggacacaccagggggatattgtctgaccagatggatgctgattgaagctgaattgaaatgcttcgggaacacagctgtagcaaaatgtaatgagaagcatgatgaggaattttgtgacatgttgaggttgtttgacttcaacaaacaagccattgaaaggttgaaagctgaagcacaaatgagcattcagttgatcaacaaggcagtaaatgccttgataaatgatcaacttataatgaagaaccatctacgggacatcatgggaattccatactgtaattacagcaaatattggtacctcaaccacacaactactgggaaaacatcactgcctaaatgttggcttgtatcaaatgggtcatacttgaacgagacccacttttctgatgatattgaacaacaagctgacaacatgatcactgagatgttacagaaggagtatatggagaggcaagggaagacaccattgggcctagttgacctctttgtgttcagcacaagtttctatctcatcagtattttccttcacctagtcaagataccaacccataggcatattgtaggcaagtcgtgtcctaaacctcacagattgaatcacatgggcatatgttcctgtggac-tctataaacaacccggtgtgcctgtgaagtggaaaagatg------agacccttgtcag-------------------------------------------------------ggcccccgtgacccaccgcctgttggcggtgggtcacgggggcgtccat--ttacaggacgactctaggtgttgatgttctgaacaccatatccctgggcagcactgctctcaaaaccgatgtgttcagtcctcctgacactgctgcgtcaaacatgatgcagtccattagtgcacagtgaggggttatttcctctttaccgccccttttcttcttctcaacaacgacacctgtgtgcatgtggcataagtctttatattgatcccagactgcattttcatacttcctggaatcagttttgctgagggcaatatcaattagtttgatgtctttcctaccttgtgattcaaggagttttcttatgtcatcggacccctgacaggtaataaccatattccgagggagtgcatctatgacagcactggtcaggcccggttgtgcagcgaagaggtctgtgacatcaatcccatgtgagtacttagcgtcctgtttgaactgcttcaaatcagtaggttcacggaagaagtgaatgtaacagcctgaacttggttgatagagggcaacttccactggatcttcaggtcttccttcaatatccatccaggtcttagcatttgg-atcaagttgcagcatt--gcatccttgagggtcatcagctgagaataggtaagcccagcagtaaaccctgccgactgcagagatttgttggaattgttgctgccagctttc---tgtggcttcccatctgattccagatcaacgacagtattttcccaggcccttcctgttattgaggtccttgatgcaatgtatggccacccgtctcctgacaggcaaatcttgtagagtatgttttcataaggattcctttcaccaggggtgtctgagatgaacatcccaagagccttcttgaccttcaagatggatttgaggataccatccattgtctgaggtgacaccttgattgtctccaacatgttgccaccatccagcatgcaagctcctgccttcacagctgcacccaagctaaaattataacctgagatgtttaaagagctcttcttggtatcaatcatgtttaggatggggtgactttgagtcagcctatccaaatctgaagtattgggatactttgccgtgtagatcagacccaaatctgtcaatgcttgcactgcatcattcaagtcaacctgtccctgttttgtcagacatgccagtgtaagacttggcatggtcccaaactgattattgagcagctctgcatttttcacatcccaaactctcaccactccatctctcccagcctgagccccttgattaccaccactcatccctatcatgctcagaagagctcgtctctggtcaagctgctgtgagctcaggttacccatgtagacacctgcactcaatggcctttctgtcctagtcacctttgatttcagcttctctagatcagcagctaagactaataagtcatctgaggttaaggtcccaactctcaatatactcttttgttgagttgattttaactcaacaagattgttgaccgcttgattaaggtccctcaaccgctttaaatcattgtcatcccttctctccttgcgcatcaaccgttgaacattgctaacttcggagaagtcaagtccatgcaaaagagcctgggcatctttcaccacctgtagtttgatgttggaacagtaaccagataattccctccttaatgattgtgtccacagaaaggactttacttcctttgaagcactcatcgcca----gattgttgt-g------ctagatgcacgcaacaaaaggctg-aaactatc-----tgccaaaat-gacaaaa-----gc-----------a-aagcgcaatccaatagcctaggatccactgtgcg--"/>
                        <sequence id="seq_KM821828.11" taxon="KM821828.1" totalcount="4" value="--gcaccggggatcctaggcatttttggttgcgcaatt-caagt-gtcctattc-----------------aaaatgggacagatagtgacattcttccaagaagtgcctcatgtgatagaagaggtgatgaacattgttctcattgcgctgtctatattagcagtgctgaaaggtctatacaactttgcaacatgtggcctcgttggtttggttactttcctcctgttgtgtggcaggtcttgcacaaccagtctttataaaggagtctatgagcttcagactctggagttaaacatggagacactcaatatgaccatgcctctctcctgcacaaagaataacagtcatcattatataatggtaggtaatgagacaggactagaactgaccttgaccaacacaagtattattaatcataaattttgcaatctgtctgatgcccacaaaaagaacctctatgaccacgctcttatgagcataatttcaactttccacttgtccatccccaacttcaatcaatatgaagcaatgagctgtgattttaatgggggaaggattagtgtgcagtacaacctgagtcacagctatgctggggaagctgccaaccattgtggcactgttgcaaatggtgtcttacagactttcatgaggatggcttggggtgggagctacattgctcttgactcaggccgtggcaagtgggactgtattatgactagttatcaatatctgataatccaaaatacaacctgggaagatcactgccaattctcaagaccatctcctatcggttatcttgggcttctctcacaacggaccagagatatttacatcagtagaagactactaggcacattcacatggacactgtcagattctgaaggcaaggacacaccagggggatattgtctgaccagatggatgctgattgaagctgaattaaaatgcttcgggaacacagctgtagcaaaatgtaatgagaagcatgatgaggaattttgtgacatgttgaggctgtttgacttcaacaaacaagccattcaaaggttgaaagctgaagcacaaatgagcattcagttgatcaacaaggcagtaaatgccttgataaatgatcaacttataatgaagaaccatctacgggacatcatgggaattccatactgtaattacagcagatattggtacctcaaccacacaactactgggaaaacatcactgcctaagtgttggcttgtctcaaatgggtcatacttgaacgagacccacttttctgatgatattgaacaacaagctgacaacatgatcactgagatgttacagaaggagtatatggagagacaggggaagacaccattgggcctagttgacctctttgtgttcagcacaagtttctatctcatcagcatcttccttcacctagtcaaaataccaactcataggcatattgtaggcaagtcgtgtcctaaacctcacagattgaatcacatgggcatatgttcctgtggac-tctacaaacagcccggtgtgcctgtgaaatggaaaagatg------agacccttgtcag-------------------------------------------------------ggcccccgtgacccaccgcctgttggcggtgggtcacgggggcgtccat--ttacagaacgactctaggtgttgatgtcctgaacaccatatccctgggcagcactgctctcaaaactgatgtgttcagtcctcctgacactgctgcgtcaaacatgatgcagtccattagtgcacagtgaggggttatttcctctttaccacctcttttcttcttctcaacaacgacacctgtgtgcatgtggcataagtctttatactgatcccagactgcattctcatacttcctggaatcagttttgctgagggcaatgtcaattagtttgatgtctttcctaccttgtgattcaaggagtttccttatgtcatcggacccctgacaggtaatgaccatattccgagggagtgcatctatgacagcactggtcaggcccggttgtgcagcgaagaggtctgtgacatcaatcccatgtgagtacttagcatcctgtttgaactgctttaaatcagtaggttcacggaagaagtgaatgtaacagcctgaacttggttgatagagggcaacttccactggatcttcaggtcttccttcaatatccatccaggtcttagcatttgg-atcaagttgcagcatt--gcatccttgagagtcattagctgagaataggtaagcccagcggtaaaccctgccgactgcagggatttgttggaattgttgctgccagctttc---tgtggcttcccatctgattccagatcaacgacagtgttttcccaggcccttcctgttattgaggtccttgatgcaatgtatggccacccatctcctgacagacaaatcttgtagagtatgttttcataaggattcctttcaccaggggtgtctgagatgaacatcccgagagccttcttgaccttcaagatggatttgaggataccatccattgtctgaggtgacaccttgattgtctccaacatgttgccaccatccagcatgcaagctcctgccttcacagctgcacccaagctaaaattataacctgagatgtttaaagagctcttcttggtgtcaatcatgtttaggatggggtgactttgagtcagcctatccaagtctgaagtattgggatactttgccgtgtagatcagacccaaatctgtcaatgcttgcactgcatcattcaagtcaacctgtccctgttttgtcaaacatgccagtgtaagacttggcatggtcccgaactgattattgagcaactctgcatttttcacatcccaaactctcaccactccatctctcccagcccgagccccttgattaccaccactcatccctatcatgctcagaagagctcgtctctggtcaagttgctgtgagctcaggttacccatgtagacacctgcactcaatggcctttctgtcctagtcacctttgatttcagcttctctagatcagcagctaagatcaataagtcatctgaggttaaggtcccaactctcaatatactcttttgttgagttgattttaactcaacaaggttgttgaccgcttgattaaggtccctcaaccgctttaaatcattgtcatcccttctctccttgcgcatcaaccgttgaacattgctgacttcggagaagtcaagcccatgcaaaagagcctgggcatctttcaccacctgtagtttgatgttggaacagtaaccagataattccctccttaatgattgtgtccacagaaaggactttatttcctttgaagcactcatcacca----gattgttgt-g------ctggatgcacgcaacaaaaagctg-aggctatc-----tgctaaaat-gataaaa-----gc-----------a-aagcgcaatccaatagcctaggatccactgtgcg--"/>
                        <sequence id="seq_KM821830.11" taxon="KM821830.1" totalcount="4" value="gcgcaccggggatcctaggcatttttggttgcgcaatt-caagt-gtcctattt-----------------aaaatgggacagatagtgacattcttccaggaagtgcctcatgtaatagaagaggtgatgaacattgttctcattgcactgtccatactggcagtgctgaagggtctgtacaatcttgcaacgtgtggccttgttgggttagttactttcctcttgttgtgtggcaggtcttgcacaaccagtctttataaagggttttatgagcttcagactctggaactaaatatggaaacactcaatatgaccatgcctctttcctgcacaaagaacaacagtcatcattacataagggtgggtaatgagacaggactggaactgaccttaaccaatacgagcattattgatcataaattttgtaatctgtctgatgcccacaaaaagaacctctatgaccatgccctcatgagtataatatcaactttccacttgtccatccccaacttcaatcagtatgaggcaatgagctgcgattttaatgggggaaagattagtgtgcagtacaacctgagtcacagctatgctggggatgcggccaaccactgtggcactgttgcaaatggtgtcttacagactttcatgaggatggcttggggtgggagttacattgctcttgactcaggccgtggacggtgggactgtattatgactagttatcaatatctgataatccaaaatacaacctgggaagatcactgccaattctcaagaccatcacccatcggttatctcgggctcctttcacaaaagaccagagacatttatattagtagaagactgctgggcacattcacatggacactgtcagattcagaaggcaaggacacaccagggggatattgtctgaccagatggatgctgattgaagctgaattaaaatgcttcggaaacacagctgtagcaaaatgtaatgagaagcatgatgaggaattttgtgacatgctgaggctgtttgacttcaacaagcaagccattcagaggctgaaagctgaagcacaaatgagcattcagttgatcaacaaggcagtaaatgctttgataaatgaccaacttataatgaagaaccatctacgggacatcatggggattccatactgtaattacagcaagtattggtacctcaaccacacaactactgggaaaacatcactacccaaatgttggcttgtatcaaatggttcatacttgaacgagactcacttttctgatgatattgaacaacaagctgacaacatgatcactgaaatgttgcagaaggagtatatggagagacaggggaagacaccattgggtctagttgacctctttgtgttcagcacaagtttctatctcattagcatcttccttcacctagtcaaaataccaactcataggcatattgtaggcaagtcatgtcctaaacctcacagattgaatcatatgggcatatgttcctgtggac-tctataaacagcccggtgtgcctgtgaaatggaagagatg------agacccttatcag-------------------------------------------------------ggcccccgtgacccaccgcctattggcggtgggtcacgggggcgtccat--ttacaggacgactctaggtgtcgatgtcctgaacaccatatctctaggcagcactgctctcagaaccgatgtgttcagtccccctgacactgctgcatcaaacatgatgcagtccattagtgcacagtgaggggttatttcctcttttccgcctcttttcttcttttcaacaacgacacctgtgtgcatgtggcataagtccttatactgatcccaaactgcattttcatacttcctggaatcagttttgctaagggcaatatcaatcagtttgatgtctttcctaccttgcgattcaaagagtttccgtatgtcatcggacccctgacaggtaatgaccatattccgggggagtgcatcaatgacagcactggtcaagcccggttgtgcagcgaagaggtctgtaacatcaatcccatgtgaatacttagcatcctgcttgaactgctttaaatcagtaggttcacggaagaagtgtatgtagcagcctgaacttggttgataaagggcaatttccactggatcttcaggtcttccttcaatgtccatccaggtcttagcatttgg-gtcaagttgcaacatt--gcatccttgagggtcattagctgagaataggtaagcccagcggtgaaccctgccgactgcaaggatttattggaattgttgctgccagctttc---tgtggcttcccatctgattccagatcaacgacagtgttttcccaagcccttcctgttattgaagttcttgatgcaatatatggccatccgtctcctgacaaacaaatcttatagagtatgttttcataaggattcctttcaccaggggtgtctgagatgaacatcccaagagccttcttgacctttaagatggatttgaggataccgtccatcgtctgaggtgacaccttgattgtctccaacatattgccaccatccagcatgcaagctcctgccttcacagctgcacccaggctaaaattgtaacctgagatgttcaaagagcttttcttggtgtcaatcatgtttaggatggggtgactttgagtcagcctatctaagtctgaagtgttgggatactttgctgtgtagatcagacccaaatctgtcaatgcttgcaccgcatcattcaagtcaacctgcccctgctttgtcagacatgctagtgtcagacttggcatggtcccgaactgattgttaagcaactctgcattttttacatcccaaactctcaccactccatctcttccagcccgagccccttgattaccaccactcattcctatcatactcagaagagctcgtctttggtcaagttgctgtgagctcaggttgcccatatagacacctgcactcaatggcctttctgtcctggtcacctttgatttcaacttctctagatcagcggctaagattaataaatcatctgatgttagagtcccaactctcagtatactcttttgttgagttgattttaactcaacaaggttattgaccgcttgatttaggtccctcagtcgtttcaaatcattatcatcccttctctccttgcgcatcagtcgttgaacattactgacttcggagaagtcaagtccatgtaaaagagcttgggcatctttcaccacctgtaatttgatgttagagcagtaaccagataattccctcctcaatgactgtgtccacaaaaaggactttatttcctttgaggcactcatcgcca----gattgttgt-g------ctggatgcacgtggcaggaagctg-agattacc-----tgccaaaaa-gacaaaa-----gc-----------a-aagcgcaatccaatagcctaggat------------"/>
                        <sequence id="seq_KM821832.11" taxon="KM821832.1" totalcount="4" value="gcgcaccggggatcctaggcatttttggttgcgcaatt-caagt-gtcctattt-----------------aaaatgggacaaatagttacattcttccaggaagtgccccatgtaatagaagaggtgatgaacattgttctcattgcactgtccatactagcagtactgaaaggtctgtacaatcttgcaacatgtggcctcgttggcttggtcactttcctcctgttgtgtggcaggtcttgcacaaccaacctttataaaggggtttatgagcttcagactctggaactgaacatggaaacactcaatatgaccatgcctctctcctgcacaaaaaacagcagtcatcattacataagggtgggcaatgagacaggactagaactgaccttgaccaacacgagcattatcgatcataaattttgcaatctgtctgatgcccacaaaaagaacctctatgaccacgctcttatgagcattatctccactttccacttgtccatccctaacttcaatcagtatgaggcaatgagctgcgatttcaatggggggaagattagtgtgcagtacaacctgagtcatagctacgtcggggatgcagccgaccattgtggcactgttgcaaatggtgtactacagactttcatgaggatggcttggggtgggagctacattgctcttgactcaggccgtggcaagtgggactgtattataactagttatcaatacctgataattcaaaatacaacctgggaagatcactgccagttctcgagaccatctcccatcggttatcttgggctcctctcacaaaggaccagagatatttacattagtagaaggctactaggcacattcacatggacactgtcagattctgaaggcaaggacacaccagggggatattgtctgaccagatggatgctaattgaggctgaactaaagtgcttcgggaacacagctgtggcaaaatgtaatgagaagcatgatgaagaattttgtgacatgctgaggctgtttgacttcaacaagcaggccattcaaaggttgaaggctgaagcacaaatgagcattcagttgatcaacaaagcagtaaatgctttgataaatgaccaacttataatgaagaaccatctacgggacatcatggggattccatactgtaattacagcaagtattggtacctcaatcacacaattactgggaaaacatcactgcccagatgttggcttgtatcaaatggttcatacttgaacgagacccgcttttctgatgacattgaacaacaagctgacaacatgatcactgagatgttacagaaggagtatatggagaggcaggggaagacaccattgggtctagttgacctctttgtgttcagcacaagtttctatctcattagcatcttccttcacctagtcaagataccaactcataggcatattgtaggcaaaccgtgtcccaaacctcacaggttgaatcatatgggcatctgttcctgtggac-tctacaaacagcctggtgtgcctgtgaaatggaagagatg------agacccttgtcag-------------------------------------------------------ggcccccgtgacccaccgcctattggcggtgggtcacgggggcgtccat--ttacaagacgactctaggtgtcgatgttctgaacaccatatctctgggcagcactgctctcaaaactgatgcgttcagtcctcctgacactgctgcatcaaacatgatgcagtccattagtgcacagtgaggggttatttcctctttaccgcctcttttcttcttctcaacaacaatacctgtgtgcatgtggcataagtctttatactggtcccagactgcattttcatacttcctggaatcagttttgctaagggcaatgtcaataagtttgatgtcttttcttccttgtgattcaaggagtttccttatgtcatcagacccctggcaggtaatgaccaaatttcgggggagtgcatcaataacagcactggtcagacccggttgtgcagcgaagaggtccgcaacatcaatcccatgtgagtacttagcatcctgcttgaactgctttaaatcagtaggttcacggaagaagtgtatgtagcatcctgaacttggttgatagagagcgatttccactggatcttcaggtcttccttcaatgtccatccaggtcttagcatttgg-gtcaagttgcagcatt--gcatccttgagggtcatcagctgagaataggtaagcccagcggttaaccctgccgactgcagagatttattggaattgttgctgccagctttt---tgtggcttcccatctgattccagatcaacgacagtgttttcccaggcccttcctgttattgaggttcttgatgcaatgtatggccatccatctcctgacaaacaaatcttgtagagtatgttttcataaggattcctttcaccaggggtatctgaaataaacatcccaagagccttcttaacctttaaaatggatttgagaataccatccattgtctgaggtgacaccttgattgtctccaacatattgccaccatccagcatgcaagctcctgccttcacagctgcacccaagctaaaattataacctgagatattcaaagagctcttcttggtgtcaatcatatttaggatggggtgactttgagtcaacctgtctaagtctgaagtgttaggatacttcgctgtgtaaattaaacctaaatctgtcaatgcttgtactgcatcattcaagtcaacctgcccctgttttgtcagacatgctagtgtcaaacttggcatggtcccgaactgattattgagcaattctgcatttttcacatcccaaactctaaccaccccatctctcccagtccgagccccttgattactaccactcattcctatcatgttcagaagagctcttctttggtcaagttgctgtgagcttaggttgcccatatagacacctgcactcaatggcctttctgttctggtcacctttgacttcaacttctctagatcagcggccaagattaacaagtcatctgaggttagagtcccgactctcagtatactcttttgttgagttgactttaattcaacaagattgttgaccgcttgatttagatccctcaaccgtttcaaatcattgtcatccctcctctccttgcgcatcaaccgttgaacattactgacttcagagaagtcaagtccatgtaaaagagcctgggcatctttcaccacctgtagtttgatgttggagcagtaaccggatagttccctcctcaaggattgtgtccacaaaaaggactttatttcctttgaggcactcattgcca----gattatagt-g------ctgaatgcacacaacaaa-aaccg-agattatc-----tgccaaaga-gataaaa-----gc-----------a-aagcgcaatccaatagcctaggatcc----------"/>
                        <sequence id="seq_KM821833.11" taxon="KM821833.1" totalcount="4" value="-----ccggggatcctaggcatttttggttgcgcaatt-tgaat-gtccttgtt-----------------gacatgggacaaatagtgactttctttcaggaagtgcctcatgtgatagaggaggtgatgaacattgtgctcatcgcattgtctctactggcagtgttgaaaggtctgtacaatgtcgcaacatgtggcctcattggtctgatcaccttccttttactgtgtggtagatcctgcacaaccaatctttacaaaggagtctatgagcttcagactctggaactaaacatggagacactcaatatgaccatgcctctctcttgcacaaagaacagtagccaccactatataatggtgggtaatgagacgggactggaattgaccttgaccaacacaagcatcatcaaccacaagttttgtaatctgtctgatgctcacaaaaagaatctctatgatcacacccttatgagcataatttcgacttttcacctgtccattcccaacttcaatcagtatgaagcaatgagctgtgacttcaacggagggaaaattagtgtgcagtacaacttaagccacagctatgctgtggatgcagccaaccattgtggcacagttgcaaatggtatcctacagactttcatgaggatggcctggggtgggagttatattgcccttgattcaggccgtggcaattgggattgtattatgactagttaccaatatctaataattcagaatacaacctgggaagatcactgccagttctcaagaccatctcccatcggctatcttgggctcctctcacaaaggaccagagacatttatattagtagaagactactgggcacattcacatggacactatcagattctgaaggcaatgacacaccagggggatactgtctgaccaggtggatgttaattgaggctgagctgaaatgcttcggtaatacagctgtggccaaatgcaatgaaaaacatgatgaagaattctgtgacatgctgagactgtttgactttaacaaacaagccattcaaagattaaaggctgaggcacaaatgagtatccagttgatcaacaaggcagtgaatgctctgattaatgaccaattaataatgaaaaaccatctacgggacatcatggggattccatactgtaactatagtaagtattggtatctcaaccacacaaccactggaaaaacatcgttgcccaaatgctggcttgtatctaatggttcatatctaaacgagacccacttttctgatgacattgaacagcaagccgacaacatgataactgagatgctacaaaaagagtacatggagagacaggggaagacaccattaggtctggttgatctctttgtgttcagcacaagtttctacctcattagcattttccttcacctagtcaaaataccaacacataggcacattgttggcaaaccgtgtccgaaacctcacaggctgaatcacatgggcatatgttcttgtggac-tctacaaacaacctggtgtacctgtgagatggaagagata------agacccccgtcgg-------------------------------------------------------ggcccccgtgacnnnnnnnnnnnnnnnnnnnnnnnnnnnnnnnnnnnnn--ttacaggacgactttaggtgtcgatgttctgaacaccatgtctctgggtagcactgctctcagaaccagtgttttcagtccacctgacactgctgcgtcaaacatgatgcagtccatcagggcacagtgaggggttatctcctctttaccacctcttttcttcttctcaacaacgacacctgtgtgcatatggcataaatctttgtactgatcccagactgcattctcatacttcctggaatcagttttgttgagagcaatgtcaattagtttgatatcttttctcccttgtgattcaaggagctttcgaatgtcatcagatccctgacaggtgatgaccatgttccgaggaagcgcctctataacagcactggtcaaacctggctgtgcagcgaagaggtctgtgacatcaattccatgtgaatacttagcatcttgcttaaactgcttcaagtcagtaggctcacgaaagaagtgaatgtagcagcctgaacttggttgataaagggcaacctccaccggatcctcaggtcttccctcaatgtccatccaggtcttagcatttgg-atcaagctgcagcatt--gaatctttgagggtcatgagctgagaataggtaagcccggcggtgaatcctgccgactgcagggacttattggaattattgctcccagctttc---tgtggcttcccatccgattccagatcaacgatagtgttttcccaagccctccctgttattgaggttcttgatgcaatatatggccacccatcccctgacaagcaaatcttgtagagtatgttctcataaggattcctttcgccaggggtttcagatatgaacatcccaagagcctttttcactttcaagatggacttcaggatgccatccattgtttgaggtgacaccttgattgtctctaacatgttgccaccatccagcatgcaggctcctgccttcacagctgcgcccaagctaaaattgtaacctgagatgttcagggagctttttttggtgtctatcatgtttaaaatagggtggctctgagccaatctgtccaagtctgaagtgttaggatactttgctgtgtagatcaggcctaaatctgttagtgcttgcactacatcattcaagtcaacctgcccttgttttgttaaacatgccagtgtcagacttggcatggtgccaaactgattgttgagcagatctgcattctttacatcccaaactctcaccactccatctctcccgacttgagccccctgattgccaccactcattcctatcatattcaggagagctcgtctttggtcaagttgttgcgaactcaggttgcccatataaacacctgagctcagtggtctttctgttctaatcacttttgatttcagcttctctaagtcggcagccaaaattagcaagtcatctgaggttagagtcccaactctcagtacactcttctgttgagttgatttcagctcgacaagattgttaacggcttgatttaaatccctcaatcgttttagatcactgtcatctctcctctgtttacgcatcaaccgctgaacattgctgacttcagagaagtcaagcccatgtaaaagagcctgggcatctttcaccacttgtagtttgatgttagagcagtaaccagacaactccctcctcaaagattgtgtccacaagaaggactttatctcctttgaggcactcattgcca----agttgttgt-g------ttgaacacacacagcagagagcta-agactatc-----tgctgaatt-gataaaa-----gc-----------a-aagcgcaatccaatagcctaggatccactgtg----"/>
                        <sequence id="seq_KM821835.11" taxon="KM821835.1" totalcount="4" value="-----ccggggatcctaggcatttttggttgcgcaatt-tgaat-gtccttgtt-----------------gacatgggacaaatagtgactttcttccaggaagtgcctcatgtgatagaggaggtgatgaacattgtgctcatcgcattgtctctactggcagtgttgaaaggtctgtacaatgttgcaacatgtggcctcattggtctggtcaccttccttttactgtgtggtagatcctgcacaaccaatctttacaaaggagtctatgagcttcagactctggaactaaacatggagacactcaatatgaccatgcctctctcttgcacaaagaacaacagccaccactatataatggtgggtaatgagacgggactggaattgaccttgaccaacacaagcatcatcaaccacaagttttgtaatctgtctgatgctcacaaaaagaatctctatgatcacacccttatgagcataatttcgacttttcacctgtccattcccaacttcaatcagtatgaagcaatgagctgtgacttcaatggagggaaaattagtgtgcagtacaacttaagccacagctatgctgtggatgcagccaaccattgtggcacagttgcaaatggtgtcctacagactttcatgaggatggcctggggtgggagctatattgcccttgattcaggccgtggcaattgggattgcattatgactagttaccaatatctaataattcagaatacaacctgggaagatcactgccagttctcaagaccatctcccatcggctatcttgggctcctctcacaaaggaccagagacatttatattagtagaagactactgggcacattcacatggacactatcagattctgaaggcaatgacacaccagggggatactgtctgaccaggtggatgttaattgaggctgagctgaaatgcttcggtaatacagctgtagccaaatgcaatgaaaaacatgatgaagaattctgtgacatgctgagactgtttgactttaacaaacaagccattcaaagattaaaggctgaggcacaaatgagtatccagttgatcaacaaggcagtgaatgctctgattaatgaccaattaataatgaaaaaccatctacgagacatcatggggattccatactgtaactatagtaagtattggtatctcaaccacacaaccactggaaaaacatcgttgcccaaatgctggcttgtatctaatggttcatatctaaacgagacccacttttctgatgacattgaacagcaagccgacaacatgataactgagatgctacaaaaagagtacatggagagacaggggaagacaccattaggtctggttgatctctttgtgttcagcacaagtttctacctcattagcattttccttcacctagtcaaaataccaacacataggcacattgttggcaaaccgtgtccgaaacctcacaggctgaatcacatgggcatatgttcctgtggac-tctacaaacaacctggtgtacctgtgagatggaagagata------agacccccgtcgg-------------------------------------------------------ggcccccgtgacccaccgcctgttggcggtgggtcacgggggcgtccat--ttacaggacgactttgggtgtcgatgttctgaacaccatgtctctgggtagcactgctctcagaaccagtgttttcaatccacctgacactgctgcgtcaaacatgatgcagtccatcagggcacagtgaggggttatctcctctttaccgcctcttttcttcttctcaacaacgacacctgtgtgcatatggcataaatctttgtactgatcccagactgcattctcatacttcctagaatcagttttgttgagagcaatatcaattagtttgatatcctttctcccttgtgattcaaggagctttcgaatgtcatcagatccctgacaggtgatgaccatgttccgaggaagcgcctctataacagcactggtcaaacctggctgtgcagcgaagaggtctgtgacatcaattccatgtgaatacttagcatcttgcttaaactgcttcaagtcagtaggctcacgaaagaagtgaatgtagcagcctgaacttggttgataaagggcaacctccaccggatcctcaggtcttccctcaatgtccatccaggtcttagcatttgg-atcaagctgcagcatt--gaatctttgagggtcatgagctgagaataggtaagcccggcggtgaatcctgccgactgcagggacttattggaattattgctcccagttttc---tgtggcttcccatccgattccagatcaacaatagtgttttcccaagccctccctgttattgaggttcttgatgcaatatatggccacccatcccctgacaagcaaatcttgtagagtatgttctcataaggattcctttcgccaggggtttcagatatgaacatcccaagagcctttttcactttcaagatggacttcaggatgccatccattgtttgaggtgacaccttgattgtctctaacatgttgccaccatccagcatgcaggctcctgccttcacagctgcgcccaagctaaaattgtaacctgagatgttcagggagctttttttggtgtctatcatgtttaaaatagggtggctctgagccaatctgtccaagtctgaagtgttaggatactttgctgtgtagatcaggcctaaatctgttagtgcttgcactacatcattcaagtcaacctgcccttgttttgttaaacatgccagtgtcagacttggcatggtgccaaactgattgttgagcagatctgcattctttacatcccaaactctcaccactccatctctcccgacttgagccccctgattgccaccactcattcctatcatattcaggagagctcgtctttggtcaagttgttgcgaactcaggttgcccatataaacacctgagctcagtggtctttctgttctaatcacttttgatttcagcttctctaggtcggcagccaaaattagcaggtcatctgaggttagagtcccaactctcagtacactcttctgttgagttgatttcagctcgacaagattgttaacggcttgatttaaatccctcaatcgttttagatcactgtcatctctcctctgtttacgcatcaaccgctgaacattgctgacctcagagaagtcaagcccatgtaaaagagcctgggcatctttcaccacctgtagtttgatgttagagcagtaaccagacaattccctcctcaaagattgtgtccacaagaaggactttatctcctttgaggcactcattgtca----agttgttgt-g------ttgaacacacacagcagagagcta-agactatc-----tgctgaatt-gataaaa-----gc-----------a-aagcgcaatccaatagcctaggatccactgtgcg--"/>
                        <sequence id="seq_KM821837.11" taxon="KM821837.1" totalcount="4" value="gcgcaccggggatcctaggcatttttggttgcgcaatt-caagt-gtcctattt-----------------aaaatggggcaaatagtgacattcttccaggaagtacctcatgtgatagaagaggtgatgaacattgttctcattgcactgtctatactagcagtgctgaaaggtttgtacaattttgcaacatgtggtatcgttggtttggtcactttcctcttgttgtgtggcaggtcttgcacaaccagcctctacaaaggggtttatgaacttcagacgctggaactaaacatggagacactcaatatgaccatgcctctctcctgcacaaagaacaacagtcaccattacataatggtgggcaatgagacgggactagaactgaccttgaccaacacgagcattataaatcataaattttgcaatctgtctgatgcccacaaaaagaacctctatgaccacgctcttatgagcataatttcaactttccacttgtccatccccaacttcaatcagtatgaggcaatgagctgtgatttcaatgggggaaaaatcagtgtgcagtataacctgagtcatagctatgctggggatgcagccaatcattgtggcacagtcgcaaatggtgtcttacaaactttcatgaggatggcctggggtgggagctacattgctcttgactcaggccgtgacaggtgggactgtattatgactagttatcaatatctgataatccaaaacacaacctgggaagatcactgccagttctcaagaccatctcccatcggctatctcgggctcctctcacaaagaaccagagatatttacattagcagaagattgctgggcacattcacatggacactgtcagactctgagggcaagaacacaccaggaggatattgtctgaccagatggatgctaattgaggctgaactgaaatgctttgggaacacagctgtggcaaaatgcaatgagaagcatgatgaggaattttgtgacatgctgaggctgtttgacttcaacaaacaagccattcaaaggttgaaagccgaagcacaaatgagcatcagcttgatcaacaaagccgtaaatgctttgataaatgaccaattaataatgaagaaccatctacgggacatcatgggaattccatactgtaattacagcaagtattggtacctcaaccacacaactactgggaaaacatcactacccagatgttggcttgtatcaaatggttcatacttgaacgagacccacttctctgatgatattgaacaacaagctgacaacatgatcactgagatgttacagaaggagtatatggataggcaggggaagacaccattgggtctagttgacctctttgtatttagtacaagtttctatctcattagcatcttccttcacctggtcaaaataccaactcatagacatattgtaggcaagacatgccccaaacctcacaggttgaatcacatgggcatatgttcctgcggac-tctataaacagcccggtgtgcctgtaaaatggaagagatg------agacccctgttgg-------------------------------------------------------ggcccccgtgacccaccgcctgttggcggtgggtcacgggggcgtccat--ttacaggacgactctaggtgtcgatgttctgaacaccatgtctctgggtagcactgctctcaaaaccaatgtgttcagtcctcctgacactgctgcatcaaacatgatgcagtccattagtgcacagtgaggggttatctcctctttaccgcctcttttcttcttttcaacaacgacacctgtgtgcatgtgacataagtccttgtactgatcccagactgcattttcatacttcctggaatcagttttgctgagggcaatatcaattagttttatgtcttttcttccttgtgattcaagaagcttccttatatcatcggacccctgacaggtaatgaccatattccgagggagtgcatctattacagcactggtcaagcccggttgtgcagcgaagaggtctgtaacatcaatcccatgtgaatacttagcatcctgcttgaactgctttaaatcagtaggttcacggaagaagtgtatgtaacagcctgaacttggttgatagaaggcaatttccactggatcttcaggtcttccttcaatgtccatccaggttttagcatttgg-atcaagttgtagcatt--gcatccttgagggtcatgagttgagaataggtaagcccagcggtgaaccctgctgactgtagagatttattggaactgttgctgtcagctttc---tgtggcttcccatttgattccagatcaacaacagtattttcccaagcccttcctgttattgaggttcttgatgcaatatatggccatccatcccctgacaaacatattttgtagagtatgttttcataaggattcctttcaccaggtgtatctgaaatgaacatcccaagagtcttcttgacctttaaaatggacttaaggatgccatccattgtctgaggtgacaccttgattgtctctaacatgttgccaccatctagcatgcaagctcctgctttcacagctgcacccaaactgaaattataacccgagatattcaaggagcttttcttggtatcaatcatatttaggatagggtgactttgagtcagcctatccaagtctgaagcattgggatactttactgtgtagatcagacccaaatctgtcaatgcttgcactgcatcgttcaagtcaacctgcccttgttttgtcaaacatgccagtgttagacttggcatggtcccaaactgattattaagcaactcagcattttttacatcccaaactctcaccactccgtctctcccagcctgagccctttgattaccaccactcattcctatcatactcaggagagctcgtctttggtcaagttgctgtgagcttaggttgcccatatagacacctgcactcaatggcctttctgtcctggtcacctttgatttcaacttctctagatcagcagctaaaactaataagtcatctgaggttagagtcccaactctcagtacactcttttgttgagttgatttcaactcaacaaggttgttgaccgcttgatttaggtccctcaatcgtttcaaatcgttgtcgtcccttctttctttacgcatcaaccgttgaacattgctgacttcggagaagtcaagtccatgcaaaagagcttgggcatctttcaccacctgtagtttaatgttggagcagtaaccagataattccctcctcaaagattgtgtccacaggaaggactttatttcctttgaggcactcatcccca----gattgttgt-g------ttggatgcacgtagcagaaagctg-aaactttc-----tactgaagt-gacaaaa-----gc-----------a-aagcgcaatccaatagcctaggatccactgtgcg--"/>
                        <sequence id="seq_KM821839.11" taxon="KM821839.1" totalcount="4" value="gcgcaccggggatcctaggcatttttggttgcgcaatt-caagt-gtcctattt-----------------aaaatgggacaaatagtgacattcttccaggaagtaccccatgtaatagaagaggtgatgaacattgttctcattgcactgtctatactagcagtgttgaaaggtctgtacaatattgcgacatgtggcctcgttggcttggtcactttcctcctgttgtgtggcaggtcttgtacaactagcctttacaaaggggtttatgagcttcagactctggaactaaacatggaaacactcaatatgaccatgcctctctcctgcacaaagaacaatagtcatcattacataatggtgggcaatgagacaggattagaactgaccttgaccaacacgagcatcattaatcataaattttgcaatctgtctgatgcccacaaaaagaacctctatgaccacgctctcatgagcattgtctcaaccttccacttgtccatccctaacttcaatcagtatgaggcaatgagctgcgatttcaatgggggaaagattagtgtgcagtacaacctgagtcacagctatgccgtggatgcagccaaccattgtggcactgttgcaaatggtgtattacagactttcatgaggatggcttggggtgggagctacattgctcttgactcaggcagaggcgggtgggactgtataatgactagttatcaatatctgataatccaaaatgtaacctgggaagatcactgccaattctcgagaccatctcccatcggttacctcgggctcctctcacaaagaaccagggatgtttatattagtagaaggttgctaggcacattcacatggacactgtcagattctgaaggcaatgacacaccagggggatattgtctaaccagatggatgctaattgaagctgaactaaagtgctttgggaacacagctgtggcaaagtgtaatgagaagcatgatgaggaattttgtgacatgctgaggctgtttgacttcaacaaacaagccattcaaaggttgaaagctgaagcacaaatgagcattcagttgatcaacaaagcagtaaatgctttgataaatgaccaacttataatgaagaaccatttacgagacattatggggattccatactgtaattacagcaagtattggtacctcaaccacacaactactgggaaaacatcactgcccaaatgttggcttgtatcaaatggttcatacctgaacgagacccacttttctgatgatattgaacaacaagctgacaacatgatcactgagatgttacagaaggagtatatggagaggcaggggaagacaccactgggtctggttgacctctttgtgttcagcacaagcttctatctcattagcatcttccttcacctagttaaaataccaactcataggcatattgtaggcaagccgtgtcccaaacctcacaggttgaatcatatgggcatttgttcctgtggac-tctataaacagcctggtgtgcctgttaaatggaagagatg------agacccttgtcag-------------------------------------------------------ggcccccgtgacccaccgcctattggcggtgggtcacgggggcgtccat--ttacaggacgactctaggtgtcgatgttctgaacaccatatctctgggcagcactgctctcaaaaccgatgcgttcagtcctcctgacactgctgcatcaaacataatgcaatccattagtgcacagtgaggggttatttcctctttaccgcctcttttcttcttctcaacaacaatacctgtgtgcatgtggcataagtctttatactgatcccagactgcattttcatacttcctggaatcagtcttgctgagggcaatgtcaattagtttgatgtcctttctcccttgtgattcaaggagtttccttatgtcatcagacccctggcaggtgatgaccatattccgggggagtgcatcaatgacagcactggtcaagcccggttgtgcagcgaagagatccgtgacatcaatcccatgtgagtacttagcatcctgcttgaactgctttagatcagtaggttcacggaagaaatgtatgtagcaccccgaacttggttgatagagggcgatttctactggatcttcaggtcttccttcgatgtccatccaggtcttggcatttgg-gtcaagttgcagcatt--gcatccttgagggtcatcagctgagaataggtaagcccagcggtaaatcctgccgactgcagagatttgttggaactgttgctgccagctttc---tgtggcttcccatctgattccagatcaacaacagtgttttcccaggcccttcctgttattgaggttcttgatgcaatgtatggccagccatctcctgacaagcaaatcttgtagagtatgttctcgtaagggttcctttcaccaggggtatctgaaatgaacatcccaagagctttcttgaccttcaaaatggatttgagaataccatccattgtctgaggtgacaccttgattgtctccaacatattgccaccatccagcatacaagctcctgctttcacagctgcacccaagctaaaattataacctgagatattcaaggagcttttcttggtgtcaatcatatttaggatggggtgactttgagtcagtctgtctaagtccgaagtattgggatacttcgctgtgtagatcaaacctaaatctgtcaatgcttgtactgcatcattcaagtcaacctgcccctgttttgtcagacatgccagtgtcagacttggcatggtcccgaactgattattgagcaactctgcatttttcacatcccaaactctgaccactccatctcttccagcccgagccccctgattgctaccactcattcctaacatattcaaaagagctctcctttggtcaagttgctgtgagctcaggttgcccatatagacacctgcactcaatggcctttctgttctagtcactttcgacttcaacttctctagatcagcagccaagattaataagtcatctgaggttagagtcccaactctcagtatactcttttgttgagttgactttaattcaacaagattgttgaccgcttgatttaggtccctcaaccgtttcaaatcattgtcatcccttctctccttgcgcatcaaccgttgaacattactgacctcagagaagtcaagtccgtgtaaaagagcctgggcatctttcaccacctgcagtttgatgttggagcagtaactagacaattccctcctcaaggattgtgtccacaaaaaggattttatttcctttgaggcactcatcgcca----gattattgt-g------ttgaatgcacgcaacaaaaagctg-agactgtc-----ttccaaagt-gataaaa-----gc-----------a-aagcgcaatccaatagcctaggatccactgtgcg--"/>
                        <sequence id="seq_KM821841.11" taxon="KM821841.1" totalcount="4" value="gcgcaccggggatcctaggcatttttggttgcgcaatt-caagt-gtcctattt-----------------aaaatgggacaaatagtgacattcttccaggaggtgccccatgtgatagaagaggtgatgaacattgttctcattgcactgtctatactagcagtgttgaagggtctgtacaatcttgcaacatgtggccttgttggcttggtcactttcctcctgttgtgtggcaggtcttgtacaactagcctttacaaaggggtttatgagcttcagactctggaactaaacatggaaacactcaatatgaccatgcctctctcctgcacaaagaacaatagtcatcattacataatggtgggcaatgagacaggactggaactgaccttgaccaacacgagcatcattaatcataaattttgcaatctgtctgatgcccacaaaaagaatctctatgaccacgctcttatgagcattatctcaaccttccacttgtccatccctaacttcaatcagtatgaggcaatgagctgcgattttaatgggggaaagatcagtgtgcagtacaacctgagtcacagctatgccggggatgcagccactcactgtggcactgtcgcaaatggtgtattacagactttcatgaggatggcttggggtgggagctacattgctcttgactcaggccgtggcaagtgggactgtatcatgactagttatcaatatctgataatccaaaatacaacctgggaagatcactgccaattctcgagaccatctcccattggttatcttgggctcctttcacaaaggaccagagatatttacattagtagaaggctactaggcacattcacatggacactgtcagattctgaaggcaaggacacaccagggggatattgtctaaccagatggatgctgattgaagctgaactaaagtgcttcgggaacacagctgtggcaaaatgtaatgagaagcatgatgaggaattttgtgacatgctgaggttgtttgactttaataaacaagccattcaaaggttgaaaactgaagcacaaatgagcattcagttgatcaacaaagcagtaaatgctttgataaatgaccaacttataatgaagaaccatctacgggatatcatggggattccatactgtaattacagcaagtattggtacctcaaccacacaactactgggaaaacatcactgcccagatgttggcttgtatcaaatggttcatacctgaacgagacccacttttctgatgatatcgaacaacaagctgacaatatgatcactgagatgctacagaaggaatatatggagaggcaggggaagacaccattgggtctggttgacctctttgtcttcagcacaagcttctatctcatcagcatcttccttcacctagttaagataccaactcataggcatattgtaggcaagccgtgtcccaaacctcacaggctgaatcatatgggcatttgttcctgtggac-tctacaaacagcctggtgtgcctgtgaaatggaagagatg------agaccc--gtcag-------------------------------------------------------ggcccccgtgacccaccgcctattggcggtgggtcacgggggcgtccat--ttacaggacgactctaggtgtcgatgttctgaacaccatatctctaggcagcactgctctcaaaaccgatgtgttcagtcctcctgacactgctgcatcaaacatgatgcagtccattaatgcacagtgaggagttatttcctctttaccgcctcttttcttcttctcaacaacaatacctgtgtgcatgtggcataagtctttatactggtcccagactgcattttcatacttcctggaatcagtcttgctgagggcaatgtcaatcagtttgatgtctttccttccctgtgattcaaggagtttccttatgtcatcagacccctggcaggtgatgaccatgttccgggggagtgcatcaatgacagcactggtcaaacccggttgtgcagcaaagaggtccgtgacatcaatcccatgtgagtacttagcatcttgtttgaactgctttaaatcagtaggctcacggaagaagtgtatatagcatcctgaacttggttgatagagggcgacttccactgggtcttcaggtcttccttcaatgtccatccaggtcttagtatttgg-gtcaagttgcagcatt--gcatccttgagggtcatcagctgagaataggtaagcccagcggtaaatcctgccgactgcagagatttattggaaccattgctgccagctttc---tgtggcttcccatctgattccagatcaacaacagtgttttcccaggcccttcctgttattgaggttcttgatgcaatgtatggccagccatctcctgacaaacaaatcttgtagagtatgttttcataaggattcctttcaccaggggtatctgaaatgaacatcccaagagccttcttgacctttaaaatggacttgagaataccatccattgtctgaggtgacaccttgattgtttccaacatattgccaccatccagcatacaggctcctgccttcacagctgcacccaagctaaaattataacctgagatgttcaaagagcttttcttggtgtcaatcatatttaggatggggtgactttgagtcagcctgtctaagtctgaagtattgggatacttcgctgtgtagatcaaacctaaatctgtcaatgcttgtactgcatcattcaagtcaacctgcccctgttttgtcagacatgccagtgtcaaacttggcatggtcccgaactgattattgagcaactctgcatttttcacatcccaaactctgaccactccatctctcccagcccgagccccttgattactaccacccattcctatcatattcagaagagcccttctttggtcaagttgctgtgagctcaggttacccatatagacacctgcactcaacggcctttctgttctgatcaccttcgacttcaacttctctagatcagcggccaagattaataagtcatctgaggttagagtcccaactctcagtacactcttttgttgagttgattttaattcgacaagattgttgaccgcttgattcaagtcccttaaccgtttcaaatcattgtcatcccttctctccttgcgcatcaaccgttgaacattactaacttcagagaagtcaagtccatgtaaaagagcctgggcatctttgaccacctgcagtttgatgttggagcagtagccagataattccctcctcaaggattgtgtccacaaaaaggattttatttcctttgaggcactcattgcca----gattattgt-g------ctaaatgcacgcaacaaaaagctg-agactatc-----tgccaaagt-gataaaa-----gc-----------a-aagcgcaatccaatagcctaggatccactgtgcg--"/>
                        <sequence id="seq_KM821843.11" taxon="KM821843.1" totalcount="4" value="-----------atccccgg----------tgcgcaatt-caagt-gtcctattt-----------------aaaatgggacagatagtgacattcttccaggaagtgcctcatgtaatagaagaggtgatgaacattgttctcattgcactgtccatactggcagtgctgaaaggtctgtacaatcttgcaacatgtggcctcgttggtttggtcactttcctcctgttgtgtggtaggtcttgcacaaccagtctttacaaaggggtttatgagcttcagactctggaactaaacatggagacactcaacatgaccatgcctctctcctgcacaaagaacaacagtcatcattatataatggtgggtaatgagacaggactagaactgaccttgaccaacacgagccttattaatcacaaattttgcaacctgtctgatgcccacaaaaagaacctctatgaccacgctcttatgagcataatctcaactttccacttgtccatccccaacttcaatcagtatgaggcaatgagctgcgattttaatgggggaaagattagtgtgcagtacaacctgagtcacagctatgccgtggatgcagccaaccattgtggcactgtcgcaaatggtgtactacagactttcatgaggatggcttggggtgggagctacattgctcttgactcaggccgtggtggatgggactgtattatgactagttatcaatatctgataatccaaaatacaacttgggaagatcactgccaattctcgagaccatctcctatcggttatctcgggctcctctcacaaaggaccagagatatttatatcagtagaagactactaggcacattcacatggacattgtcagattctgaaggcaaggacacaccagggggatattgtttgaccaggtggatgctgattgaggctgaactaaaatgcttcgggaacacagctgtggcaaaatgtaatgagaaacatgatgaggaattttgtgacatgctgaggctgtttgacttcaacaaacaagccattcaaaggctgaaagctgaagcacaaatgagcattcagttgatcaacaaagcagtaaatgctttgataaatgatcaacttataatgaagaaccatctacgggatatcatgggaatcccatactgtaattacagcaagtattggtacctcaaccacacaactactgggagaacatcactgcctagatgttggcttgtatcaaatggttcatacctgaacgagacccacttttctgatgatattgaacaacaagctgacaacatgatcactgagatgttacagaaggagtatatggaaaggcaggggaagacaccattgggcctagttgatctctttgtgtttagcacaagtttctatctcattagcatctttcttcacctagtcaaaataccaacgcataggcatattgtaggcaagtcgtgtcccaaacctcacagactgaatcacatgggcatttgttcctgtgggc-tttataaacagcctggtgtgcctgtaaaatggaagagatg------aaacccttgtcan-------------------------------------------------------nnnnnnnnnnnnnnnnnnnnnnnnnnnnnnnngtcacgggggcgtccat--ttacaggacgactctaggtgtcgttgttctgaacaccatatctctgggcagcactgctctcaaaactgatgtgttcagcccccctgacactgctgcatcaaacatgatgcagtccattagtgcacagtgaggggttatttcctctttaccgcctcttttcttcttctcaacaacaacacctgtgtgcatgtggcataggtctttatattgatcccagactgcattttcatacttcctggaatcagtcttgctgagggcaatatcaattaatttgatgtcttttcttccttgtgattcaaggagttttcttatgtcatcagatccctgacaggtaatgaccatattccgggggagtgcatcaatgacagcactggtcaggccaggttgtgcagcaaagaggtctgtgacatcaatcccatgtgagtacttagcatcctgcttgaactgctttaaatcagtaggttcacggaagaagtgtatgtagcagcctgaacttggttgatagagggctatttccactggatcttcaggtcttccttcaatgtccatccaggtcttagcatttgg-gtcaagttgcagcatt--gcatccttgagggtcatcagctgagaataggtgagcccagctgcaaaccccgccgactgcagggatttattggaattgttgctgccagctttc---tgtggcttcccatctgattccagatcaacaacagtgttttcccaggcccttcctgttattgaggttcttgatgcaatatatggccatccatctcctgataaacaaatcttgtagagtatgttttcataaggattcctttcaccaggggtgtctgaaatgaacatccctagagcctttttgacttttaaaatggatttgaggatactatccattgtctgaggtgacactttgattgtctccaacatgttgccaccatccagcatgcaggctcctgccttcacagctgcacccaagctaaaattataacctgagatattcaaagagcttttcttggtgtcaatcatatttaggatggggtgactttgagtcagcctgtctaagtctgaagtattgggatactttgctgtgtagatcaaacccaaatctgtcagtgcctgtactgcatcattcaagtcaacctgcccctgttttgtcagacatgccagtgtcaggcttggcatggttccgaactgattattgagcaactctgcattcttcacatcccaaactcttaccactccatctctcccagcccgagccccttgattgccaccactcatccctatcatattcagaagagctcttctttggtcaagttgctgtgagcttaggttgcccatatagacacctgcactcagtggcctttctgttctggtcacctttgacttcaacttctctagatcagcggccaagattaacaagtcatctgaggttagagtcccaaccctcagtacactcttttgttgagttgattttaattcaacaagattgttcaccgcttgattcaggtctctcaaccgtttcaaatcattgtcatccctcctctccttgcgcatcaaccgttgaacattactgacttcggaaaagtcaagtccatgcaaaagggcctgagcatctttcaccacctgtagtttgatgttggaacagtaaccagataactccctcctcaaagattgtgtccacaaaaaggattttatttcctttgaggcactcattgcca----gattgttgt-a------ttgagtgcacgtgataaaa-gctg-aaactatt-----tgccaaaat-gacaaaa-----gc-----------a-aagcgcaatccaatagcctaggatc-----------"/>
                        <sequence id="seq_KM821845.11" taxon="KM821845.1" totalcount="4" value="------cggggatcctaggcatttttggttgcgcattt-caagt-gtcctattt-----------------aatatgggacagatagtgacattcttccaggaagtgcctcatgtaatagaagaggtgatgaacattgttctcattgcgctgtctgtactagcagtgctgaaaggtctgtacaattttgcaacatgtggcctcgttggtttggtcactttcctcctgttgtgtggcaggtcttgctcaactagtgtttataaaggggtttatgagcttcagactctggaactaaatatggagacactcaacatgaccatgcctctctcctgcacaaagaacaacagtcatcattatataatggtgggtaatgagacaggactagaactgaccttgaccaacactagcatcatcaatcataaattttgtaatctgtctgatgcccacaaaaagaacctctacgaccatgctcttatgagcataatctcaacttttcacttgtccatccccaatttcaatcagtatgaggcaatgagctgcgatttcaatgggggaaagattagtgtgcagtacaacctgagtcacagctatgctgtggatgcggccaaccattgtggcactgttgcaaatggtgtcttacagactttcatgaggatggcttggggtgggagctacattgctcttgactcaggccatggtgggtgggattgcattatgactaactatcaatatctgataatccagaatacaacctgggaggatcactgccaattctcaagaccatctcccatcggttatctcgggctcctttcacaaaggaccagagatatttatattagtagaagactactaggcacattcacatggacactgtcagattctgagggcaaggacacaccagggggatattgtctgaccagatggatgttgattgaagctgaactaaaatgtttcgggaacacagctgtagcaaaatgtaatgagaagcatgatgaggaattttgtgacatgctgaggctgtttgacttcaacaaacaagccattcaaaggttgaaagctgaagcacaaatgagcattcagttgatcaacaaggcagtgaatgcattgataaatgaccaacttataatgaagaaccatctacgggacatcatgggaattccgtactgtaattatagcaagtattggtacctcaaccacaccactactgggagaacatcactacccaaatgttggcttgtgtcaaatggttcatacttgaacgagactcacttttctgatgatattgaacaacaagctgacaacatgatcactgagatgttacaaagggagtatatggagaggcaggggaagacaccattgggtctagttgacctctttgtgttcagcacaagtttctatctcattagcatcttccttcacctggtcaaaataccaactcataggcatattgtgggcaagtcgtgccccaaacctcacagactgaatcacatgggcatatgttcctgtggtc-tctataaacagccaggtgtgcctgtgaagtggaagagatg------agtcccttgtcag-------------------------------------------------------ggcccccgtgacccaccgcctattggcggtgggtcacgggggcgtccat--ttacaggacgactctaggtgttgatgttctgaacaccatatctctgggtagtactgctcttaaaaccgatgtgctcagtcctcctgacactgctgcatcatacatgatgcagtccattagtgcgcagtggggagttatttcctctttaccacctcgcttcttcttttcaacaacaacacctgtgtgcatgtgacataagtctttatactgatcccaaactgcattttcatacttcctggaatcagccttgctgagggcaatatcaattagtttgatgtcttttctaccttgtgattcaaggagtttccttatgtcatcagatccctgacaggtaatgaccatattccgagggagtgcatctataacagcactggttaagcccggttgtgcagcaaagaggtctgtaacatcaatcccatgtgagtacttagcatcctgcttgaactgctttaagtcagtaggttcacggaagaagtgtatgtagcagcctgaacttggctgataaagggcaatttccactggatcctcaggtcttccttcaatatccatccaggtcttagcatttgg-gtcaagttgcagcatt--gcatccttgagggtcatcagctgagaataagtaagcccagcggcaaaccctgccgactgcagggatttattggaattgttgctgccagttttc---tgtggtttcccatctgattccagatcaacgacagtgttttcccaggcccttcctgttattgaggttcttgatgcaatgtatggccatccatctcctgataggcaaatcttgtagagtatgttctcgtaaggattcctttcaccaggggtgtctgagatgaacatcccaagagccttcttgacctttaggatggtttttaggataccatccattgtctgaggtgaaaccttgattgtctccaacatattgccaccatccagcatgcaagctcctgcctttacagctgcacccaagctaaaattataacctgagatattcagagagcttttcttggtgtcaatcatgtttaggatagggtgactttgagtcagcctgtctaagtctgaagtattgggatactttgctgtgtagatcaaacccaagtctgtcaatgcttgcactgcatcattcaagtcaacctgcccctgttttgtcagacatgccagtgttaaacttggcatggttccgaactgattattaagcaactctgcatttttcacgtcccaaactctcaccactccgtctcttccagcccgagccccttgattaccaccactcattcctatcatattcagaagagctcgtctttggtcaagttgctgtgagcttaggttgcccatatagacacctgcactcagtggcctttctgtcctggtcacctttgatttcaacttctccaggtcagcggctaagattaataagtcatctgaagttagagtcccaactctcagtatgctcttttgttgagttgactttagctcaacaaggttgttgactgcttgatttaagtccctcaaccgtttcaagtcattgtcatcccttctctccttgcgcatcaaccgttgaacattactaacttcggagaagtcaagtccgtgtaagagagcttgggcatctttcaccacctgtagtttgatgttggagcaataaccagataattccctcctcaatgattgtgtccacagaaaagactttatttcctttgaggcactcatcgcca----gattgttgt-g------ctggatgtgcacagcagaaagcta-agattatc-----tgccaaaat-gacaaaa-----gc-----------a-aagcgcaatccaatagcctaggatccac--------"/>
                        <sequence id="seq_KM821847.11" taxon="KM821847.1" totalcount="4" value="-----ccggggatcctaggcatttttggttgcgcaatt-caagt-gtccttcct-----------------aacatgggacaaatagtgacatttttccaggaagtgcctcatgtgatagaggaggtgatgaacattgtactcatcgcactgtctatacttgcagtgctaaaaggtctgtacaatgttgcaacatgtggccttactggtttggttgcctttcttttactgtgtggtagatcttgtacaaccactctgtacaaaggagtttatgaacttcaggccctggaattaaacatggagacactcaatatgaccatgcctctctcctgcacaaagaacaatagtcaccactacataagggtaggcaatgagacaggactagaactaaccttgaccaatacaagcatcatcgagcataggttttgtaacttatctgatgcccacaaaaagaacctctatgatcatgctcttatgagtataatctcaactttccacttgtccattcccaacttcaatcagtatgaagcaatgagttgtgactttaatggggggaaaattagtgtgcaatacaacctaagtcacagctatgctgtagatgcagccaaccattgtggcacagtcgcaaatggcgttttgcagactttcatgaggatggcctggggtgggagttacattgctcttgattcaggccgcaatgggtgggattgtatcatgaccagttatcaatacctaattattcagaacacaacttgggaagatcactgccaattctcaagaccatctcccattggttaccttgggctcctttcacaaaggaccagagacatttacatcagtaggagactgctaggcacattcacatggacactgtcggattctgaaggtaaagatacaccaggggggtactgtctgaccagatggatgctaattgaggctgagctgaaatgtttcggcaacacagctgtagccaaatgtaatgagaagcatgatgaagaattctgtgacatgctgaggctatttgacttcaacaaacaagctatccaaaggttaaaggctgaagcacaaatgagcattcagttgatcaacaaggctgtgaacgctttaataaatgatcaactgataatgaaaaaccatctgcgggatatcatggggattccatactgtaactacagcaagtactggtatctcaacaacacagccactgggaaaacatcactacctagatgctggcttgtgtcaaatggttcatacctgaacgagacccacttctctgatgacattgaacaacaagctgacaacatgatcactgagatgttgcagaaggagtacatggagaggcaggggaagacaccattgggcctggttgacctctttgtgtttagcacaagtttttatcttatcagtatcttccttcacctagtcaaaataccaactcatagacacattgtaggcaaaccgtgtcctaaacctcacaggctgaatcatatgggcatatgctcctgtggac-tctataaacaacccggtgcacctgtaagatggaagagata------agactcccagcag-------------------------------------------------------ggcccccgtgacccaccgcctattggcggtgggtcacgggggcgtccat--ttacaggacgactcttggtgtcgatgttctaaacaccatgtctctaggcagcacagctctcagaactgatgcgttcagccctcctgaaactgctgcatcaaacataatacagtccattagagcacagtgaggggttatttcctccttaccacctcttttcttcttctcaacgacaacacctgtgtgcatatggcataagtctttatactggtcccagactgcattttcatatttcctagaatcagttttactgagggcaatgtcaattagtttgatatcttttcttccttgtgattcaaggagtttccctatgtcatcagacccctgacaggtaatgaccatattccgggggagtgtgtctataacagcactagttaagcctggttgtgcagcgaagaggtctgtcacatcaattccatgtgagtacttggcatcttgcttaaactgctttaaatcagtaggctcacggaagaagtgaatgtagcagcctgaacttggctgatacaaagcaatttccaccggatcttcaggtctcccttcaatgtccatccaggtcttagcatttgg-atcaagttgcaacatt--gcatctttaagagtcataagctgagaataggtaagcccggcagtaaaccctgttgactgtagggatttgttggagttgttgctcccaactttt---tgtggcttcccatctgactccaaatcaacgacagtgttttcccaggcccttcctgttattgaagttcttgatgcaatatacggccatccatctcctgacagacagatcttgtagagtatattttcataaggattcctttcgccaggggtgtctgatatgaacatcccaagactctttttgacctttagaatggacttgaggatgccatccattgtctgaggcgacaccttgactgtctccagcatgttaccaccgtctagcatgcaagctcctgcctttacagctgcacccagactaaaattgtaaccagaaatgttcagggagcttttgctggtgtctatcatttttagaatggggtggctctgagccagtctgtctaagtctgaaatgttggggtattttgctgtgtagatcagacccaaatctgttagcgcttgcacaacatcattcaggtcaacctgcccctgttttgttaaacatgccagtgttagacttggcatggtgccgaactgattgttaagcaagtccgcattttttacatcccaaattctcaccactccatctttcccggtccgagccccttgattaccaccgctcattcctatcatgtttaggagagcccgtctctggtcaagttgttgtgaactcaagttgcccatataaactcctgcactcaatggcctttctgtcctggttacttttgatttaagtttctctaggtcagcagccaaagtcagcaggtcatctgaggtcaaagtcccaactctcaacacacttttttgttgagttgatttcaactcaacaaggttgttgactgcttgattaagatccctcaacctttttagatcaccatcatcccttctctgtttgcgcatcaatcgctgaacattgctaacctcagagaaatcgagtccatgtaaaagagcttgggcatccttcaccacctgtagtttaatattggaacaataaccagacagttccctcctcaaagattgtgtccacaagaaggactttatctcctttgaggcgctcattgtca----ggttgttgt-g------ttgagtgcacacagcaaagagtca-agactatc-----tgctgaat--gacaaga-----gc-----------a-aagcgcaatccaatagcctaggatccactgtgcg--"/>
                        <sequence id="seq_KM821848.11" taxon="KM821848.1" totalcount="4" value="------cggggatcctaggcatttttggttgcgcaatt-caagt-gtcctattc-----------------aaaatgggacagatagtgacattcttccaggaagtgcctcatgtaatagaagaggtgatgaacattgtcctcattgcgctgtctatattagcagtgctgaaaggtctgtacaactttgcaacatgtggcctcgttggtttggttactttcctcctgttgtgtggcaggtcttgcacaaccagtctttataaaggggtctatgagcttcagactctggagttaaacatggagacactcaatatgaccatgcctctctcctgcacaaagaataacagtcatcattatataatggtaggtaatgagacaggactagaactgaccttgaccaacacaagcattattaatcataaattttgcaatctgtctgatgcccacaaaaagaacctctatgaccatgcccttatgagcataatttcaactttccacttgtccatccccaacttcaatcagtatgaagcaatgagctgtgatttcaatgggggaaagattagtgtgcagtacaacctgagtcacagctatgctggggatgctgccaaccattgtggcactgttgcaaatggtgtcttacagactttcatgaggatggcttggggtgggagctacattgctcttgactcaggccatggcaagtgggactgtattatgactagttatcaatatctgataatccaaaatacaacctgggaagatcactgccaattctcaagaccatctcctatcggttatcttgggcttctctcacaaaggaccagagatatttatatcagtagaagactactaggcacattcacatggacactgtcagattctgaaggcaaggacacaccagggggatattgtctgaccagatggatgctgattgaagctgaattaaaatgcttcgggaacacagctgtagcaaaatgtaatgagaagcatgatgaggaattttgtgacatgttgaggctgtttgacttcaacaaacaagccattcaaaggttgaaagctgaagcacaaatgagcattcagttgatcaacaaggcagtaaatgccttgataaatgatcaacttataatgaagaaccatctacgggacatcatgggaatcccatactgtaattacagcaaatattggtacctcaaccacacaactactgggaaaacatcactgcctaaatgttggcttgtctcaaatgggtcatacttgaacgagacccacttttctgatgatattgaacaacaagctgacaacatgatcactgagatgttacagaaggagtatatggagaggcaggggaagacaccattgggcctagttgacctctttgtgttcagcacaagtttctatctcatcagcatcttccttcacctagtcaaaataccaactcataggcatattgtaggcaagtcgtgtcctaaacctcacagattgaatcacatgggcatatgttcctgtggac-tctacaaacagcccggtgtgcctgtgagatggaaaagatg------agacccttgtcag-------------------------------------------------------ggcccccgtgacccaccgcctgttggcggtgggtcacgggggcgtccat--ttacagaacgactctaggtgttgatgttctgaacaccatatccctgggtagcactgctctcaaaaccgatgtgttcagtcctcctgacactgctgcgtcaaacatgatgcagtccattagtgcacagtgaggggttatttcctctttaccacctcttttcttcttctcaacaacgacacctgtgtgcatgtggcataagtctttatactgatcccagactgcattttcatacttcctggaatcagttttgctgagggcaatatcaattagtttgatgtctttcctaccttgtgattcaaggagtttccttatgtcatcggacccctgacaggtaatgaccatattccgagggagtgcatctatgacagcactggtcaggcccggttgtgcagcgaagaggtctgtgacatcaatcccatgtgagtacttagcatcctgtttgaactgctttaaatcagtaggttcacggaagaagtgaatgtaacagcctgaacttggttgatagagggcaacttccactggatcttcaggtcttccttcaatatccatccaggtcttagcatttgg-atcaagttgcagcatt--gcatccttgagagtcattagctgagaataggtaagcccagcggtaaaccctgccgactgcagggatttgttagaattgttgctgccagctttc---tgtggcttcccatctgattccagatcaacgacagtgttttcccaagcccttcctgttattgaggtccttgatgcaatgtatggccacccatctcctgacagacagatcttatagagtatgttctcataaggattcctttcaccaggggtgtctgagatgaacatcccaagagccttcttgaccttcaagatggatttgaggataccatccattgtctgaggtgacaccttgattgtctccaacatgttgccaccatccagcatgcaagctcctgccttcacagctgcacccaagctaaaattataacctgagatgtttaaagagctcttcttggtgtcaatcatgtttaggatggggtgactttgagtcagcctatccaggtctgaagtattgggatactttgccgtgtagatcagacccaaatctgtcaatgcttgcactgcatcattcaagtcaacctgcccctgttttgtcaaacatgccagtgtaagacttggcatggtcccgaactgattattgagcaactctgcatttttcacatcccaaactctcaccactccatctctcccagcccgagccccttgattactaccactcatccctatcatgctcagaagagctcgtctctggtcaagttgctgtgagctcaggttacccatgtagacacctgcactcaatggcctttctgtcctagtcacctttgatttcagcttctctagatcagcagctaagattagtaagtcatctgaggttaaggtcccaactctcaatatactcttttgttgagttgattttaactcaacaaggttgttgaccgcttgattaaggtccctcaaccgctttaaatcattgtcatcccttctctccttgcgcatcaaccgttgaacattgctgacttcggagaagtcaagcccatgcaaaagagcctgggcatctttcaccacctgtagtttgatgttggaacagtaactagataattccctccttaatgattgtgtccacagaaaggactttatttcctttgaagcactcatcgcca----gattgttgt-g------ctggatgcgcgcaacaaaaagctg-aggctatc-----tgctaaaat-gataaaa-----gc-----------a-aagcgcaatccaatagcc------------------"/>
                        <sequence id="seq_KM821850.11" taxon="KM821850.1" totalcount="4" value="gcgcaccggggatcctaggcatttttggttgcgcaatt-caagt-gtcctacttt----------------aaaatgggacaaatagtgacattcttccaggaagtgcctcatgtaatagaagaggtgatgaacattgttctcattgcactgtcaatattggcagtgctaaaaggtctgtataattttgctacatgtggcctcgttggtttggttactttcctcttactgtgtggcaggtcttgcacaaccagcctttacaaaggagtttatgagcttcagactctagaactaaacatggagactctcaatatgaccatgcccctctcttgcacaaagaacaatagtcatcattacataagggtgggcaatgagacagggctagaactgactttaaccaacacgagcattattgatcataaattttgcaatctgtctgatgcccacaaaaagaacctttatgaccacgctcttatgagcataatctcaactttccacttgtccatccctaacttcaatcagtatgaggcaatgagctgtgattttaatgggggaaagattagtgtgcagtacaacctaagtcacagctatgctggggatgcagccaaccattgtggcacagttgcaaatggtgtcctgcagactttcatgaggatggcctggggtggaagctacattgctcttgactcaggccatg---aatgggactgcattatgaccagctatcaatacctgataatccaaaatacaacctgggacaatcattgccagttctcaagaccatctcccatcggttatctcggtctcctttcgcaaaggaccagagacatttatattagtagaagactgctaggcacattcacatggacactgtcagattctgaaggcaaggacacaccaggggggtattgtctgactagatggatgctaattgaggctgaactaaaatgcttcgggaacacagctgtggcaaaatgcaatgagaaacatgacgaagaattctgtgatatgctgaggctgtttgacttcaacaagcaggccattcaaaggttaaaagtcgaagcacaaatgagcattcagttaatcaacaaagcagtaaatgctctgataaatgatcaactaataatgaagaaccatttacgggatattatgggaattccatactgtaattacagcaagtactggtacctcaaccacacaactactgggaaaacatcactgcccaaatgttggcttgtatcaaatggatcatatttgaacgagacccacttttccgatgacattgagcaacaagctgacaatatgatcactgagatgttgcagaaagagtatatggagagacaggggaaaacaccattgggcctagttgacctctttgtgttcagcacaagtttctatctcattagcatcttccttcacctagtcaaaataccaactcataggcacattgtgggcaagtcatgtccaaaacctcacaggttgaatcacatgggcatatgttcctgcggat-tctataaacagcccggtgtgcctgtaaaatggaagagatg------agaccctcatcag-------------------------------------------------------ggcccccgtgacccaccgcccattggcggtgggtcacgggggcgtccac--ttacaggacgactctaggtgttgatgttctgaacaccatgtctctgggtagcactgctctcaaaactgatgtgttcagtcctcctgacactgctgcgtcaaacatgatgcaatccattagtgcacagtggggagttatttcctctttaccgcccttcttcttcttttcaacaacgacacctgtgtgcatgtggcataaatctttatactgatcccagactgcattctcatacttcctggaatcagtcttgctgagggcaatatcaattagtttgatgtcttttcttccttgtgattcaaggagtctcctaatgtcttcggacccctgacaggtaatgaccatgttccgggggagtgtatctataacagcactggtcaggcctggttgtgcagcaaaaaggtctgtgacatcaatcccatgtgagtatttagcatcctgcttgaactgcttcaaatcagtaggctcacggaagaagtgtatgtagcagcctgaacttggttgatagagggcaatttctactggatcttcgggtctcccttcaatgtccatccaggtcttggcatttgg-gtcaagttgcagcatt--gcatccttgagggtcataagctgagaatatgttagcccagcggcaaaccctgccgactgcagggatttgttggaattggtggtactagtcttc---tgtggcttcccatccgactccagatcaacgatagtgttttcccaggcccttcctgttattgaagttcttgatgcaatatatggccatccatcccctgacaaacaaatcttatagagtatgttttcataaggattcctctcaccaggagtgtctgaaatgaacatcccgagagccttcttgacctttaaaatggatttgaggataccatccattgtctgaggtgacaccttgattgtctccaacatattgccaccatctagcatgcaagctcctgccttcacagctgcacccaaactaaaattataacctgagatattcaaagagcttttcttggtgtcaatcatatttaggatggggtgactttgagtcagcctgtccaagtctgaagtgttggggtactttgctgtgtagatcaaacccaaatctgtcaatgcttgcacgacatcatttaagtcaacctgcccttgttttgtcaaacatgccagtgtcagacttggcatggtcccgaactgattattaagcaactctgcatttttaacatcccaaattctcaccactccatctctcccagcccgagctccttgattaccaccactcattcctatcatgctcagaagagctcgtctttggtcaagttgctgtgagctcaggttgcccatatagacacctgcgctcaatggcctttctgttctggtcacctttgatttcagcttctctagatcagcagctaagactaataagtcatctgaggttagagtcccaactctcagcacactcttttgttgagttgattttaactcaacaaggttgttgaccgcttggttcaggtccctcaaccgtttcaggtcactgtcatccctcctctctttgcgcatcaaccgctgaacattgctgacctcggagaagtcaagtccatgcaaaagagcctgagcatctttcaccacctgaagtttgatgttagagcagtagccagatagttccctcctcaaagattgtgtccacaaaaaggactttatttcttttgaggcactcatcgcca----aattattgt-g------ctggatgcacgcagcagaaagctg-agactatc-----tgctaaaat-gacaaaa-----gc-----------a-aagcgcaatccaatagcctaggatccactgtgcg--"/>
                        <sequence id="seq_KM821852.11" taxon="KM821852.1" totalcount="4" value="gcgcaccggggatcctaggcatttttggttgcgcattt-caagt-gtcctattt-----------------aaaatgggacaaatagtgacattcttccaagaagtgccccatgtaatagaagaggtgatgaacattgttctcattgcactatctgtactagcagtgttgaaaggtctgtacaattttgcaacatgtggcattgttggcttggtcactttcctcctgttgtgtggcaggtcttgcacaactagcctttacaaaggggtttatgagcttcagaccctggaactaaacatggaaacactcaatatgaccatgcctctctcctgcacaaagaacaatagtcatcattatataatggtgggcaatgatacaggactagaactaaccttgaccaacacgagcattattaatcataaattttgcaatctgtctgatgcccacaaaaagaacctctatgaccacgctcttatgagcatcatctcaactttccacttgtccatccctaacttcaatcagtatgaggcaatgagctgcgattttaatgggggaaagattagtgttcagtacaacctgagtcacagttatgccggagatgcagccgaccattgtggcactgttgcaaatggtgtattacagactttcatgaggatggcttggggtgggagctacattgctcttgactcaggccgtggcaggtgggactgtattatgactagttatcaatatctgataatccaaaatacaacctgggaagatcactgccaattctcgagaccatctcctatcggttatctcgggctcctctcacaaaggaccagggatatttatattagtagaaggctactaggtacattcacatggacactgtcagactctgaaggcaaggacacaccagggggatattgtctaaccagatggatgctaattgaggctgaactaaagtgcttcgggaacacagctgtggcaaaatgtaatgagaaacatgatgaggaattttgtgacatgctgaggctgtttgacttcaacaaacaagccattcaaagattgaaagctgaagcacaaatgagcattcagctgatcaacaaagcagtgaatgctttgataaatgaccaacttataatgaagaaccatctacgggacatcatggggattccgtactgtaattacagcaagtattggtacctcaaccacacaactactgggaaaacatcactgcccaaatgttggcttgtatcaaatggttcatacctgaacgagacccacttttctgatgatattgaacaacaagctgacaacatgatcactgagatgttacagaaggagtatatggagaggcaggggaagacaccgttgggtctagttgacctctttgtgttcagcacaagcttctatctcattagcatctttcttcacctagttaaaataccaactcataggcatattgtaggcaagccgtgtcccaaacctcacaggttgaatcatatgggcatttgttcctgtggac-tctacaaacagcctggtgtgcctgtgaagtggaaaagatg------agacccttgtcag-------------------------------------------------------ggcccccgtgacccaccgcctattggcggtgggtcacgggggcgtccat--ttacaggacgaccctaggtgttgatgttctaaacaccatatctctgggcagcactgctctcaaaactgatgtgttcagtcctcctgacaccgctgcatcaaacatgatgcagtccattagtgcacagtgaggggttatctcctctttgccgcctcttttcttcttctcaacaacaatacctgtgtgcatgtggcataggtctttgtactgatcccagactgcattttcatacttcctggaatcagtcttgctgagggcaatgtcaattagtttgatgtcttttcttccttgtgattcaaggagtttccttatatcatcagacccctggcaggtgataaccaaattccgggggagtgcatcaatgacagcactggtcaagcccggttgtgcagcgaagagatctgtgacatcaatcccatgtgagtacttagcatcttgcttgaattgctttaagtcagtaggttcacggaagaagtgtatgtagcatcctgaacttggttgatagagggcgatctccactggatcttcaggtcttccttcaatgtccatccaggtcttagcatttgg-gtcaagttgcagcatt--gcatccttgagggtcatcagctgagaataggtaagcccagcggtaaatcctgccgattgcagagatttattggaaccgttgttgccagctttc---tgtggcttcccatctgactccagatcaacaatagtgttttcccaggcccttcctgttattgaggttcttgatgcaatgtatggccatccatctcctgacaagcaaatcttgtagagtatgttttcataaggattccgttcaccaggggtgtctgaaatgaacatcccaagagcctttttaacctttaaaatggatttgagaataccatccattgtctgaggtgacaccttgattgtctccaacatattgccaccatccagcatacaagctcctgccttcacagctgcacccaagctaaaattataacctgagatattcaaagagctttttttggtgtcaatcatatttaggatggggtgactttgagtcagcctgtccaagtctgaagcatttggatactttgctgtgtagatcaaacccaaatctgtcaatgcttgtactacatcattcaggtcaacctgcccctgttttgtcagacatgccagtgtcagacttggcatggtcccgaactgattattgagcaactctgcatttttcacatcccaaactctgaccactccatctctcccagcccgagccccttgattactaccactcattcctatcatgttcagaagagctcttctttggtcaagttgctgtgagcttaggttgcccatatagacacctgcactcaatggcctttctgttctggtcaccttcgacttcaatttctctaaatcagcggccaagattagtaagtcatctgaggttagagtcccaactctcagtatactcttttgttgggttgattttaattcaacaagattgttgaccgcttgatttagatccctcaaccgtttcaaatcattgtcatccctcctctccttgcgcatcgaccgttgaacattgctgacttcagagaaatcaagtccatgtaaaagagcctgggcatctttcaccacctgcagctttatgttggagcagtaaccagataattccctcctcaaagattgtgtccacaaaaaggattttatttcctttgaggcactcatcgcca----agttattgt-g------ttgaatacacgcaacaaaaa-ctg-agactatc-----tgccaaagt-gatatga-----gc-----------a-aagcgcaatccaatagcctaggat------------"/>
                        <sequence id="seq_KM821854.11" taxon="KM821854.1" totalcount="4" value="--------------------------------gcattc-caagt-gtcctatttc----------------aaaatgggacaaatagtgacattcttccaggaagtgcctcatgtaattgaagaggtgatgaacattgttctcattgcactgtccatattggcagtgctgaaaggcctgtacaattttgctacatgtggcctcgttggtttggttactttcctcttattgtgtggcaggtcttgcacaactagtctttacaaaggggtttatgaacttcagactctggaactaaacatggagacactcaatatgaccatgcctctctcttgcacaaagaacaatagtcatcattacataatggtgggcaatgagacagggctggaactaaccttgaccaacacgagcattattaatcacaagttttgtaatctgtctgatgcccacaaaaagaacctctatgaccacgctcttatgagtataatctcaactttccacttgtccatccccaactttaatcagtatgaggcaatgagctgtgattttaatggaggaaagattagtgtgcagtacaacctgagtcacagctatgctgtggatgcagccaaccattgtggcacagttgcaaatggtgtcttacagactttcatgaggatggcctggggtggaggatacattgctcttgactcaggccgtggcaattgggattgcattatgaccagctatcaatatctgataatccaaaacacaacctgggaggaccactgccaattctcaagaccctctcccatcggttatctcggtctcctttcacaaaggaccagagatatttatatcagcagaagactactaggcacatttacatggacactgtcagactctgaaggcaaggacacaccaggagggtattgtttgactagatggatgctaattgaggctgaactgaaatgtttcgggaacacagctgtggcaaaatgcaatgagaaacatgatgaggaattttgtgatatgctgaggctgtttgacttcaacaaacaagccattcaaaggttaaaagctgaagcacaaatgagcattcagttgatcaacaaagcagtaaatgctttgataaatgatcaactgataatgaagaaccatctacgggacattatgggaattccatactgtaattacagcaaatactggtacctcaatcacacagttactgggaaaacatcactgcctaaatgttggcttgtatcaaatggttcatatttgaatgagactcacttttctgatgacattgagcaacaagctgacaatatgatcactgagatgttgcagaaagagtacatggagaggcaagggaaaacaccattgggtctagttgacctctttgtgttcagcacaagtttttatctcattagcatcttccttcatttggtcaaaatacctactcataggcatattgtgggcaagtcgtgcccaaaacctcataggttgaatcacatgggtatatgttcctgcggac-tctacaaacagcccggtgtgcctgtaagatggaagagatg------agaccctcatcag-------------------------------------------------------ggcccccgtgacccaccgcctgttggcggtgggtcacgggggcgtccat--ttacaggacgactctaggtgttgatgttctgaacaccatgtctctgggtagcactgctctcaaaactgatgtgttcagtcctcctgacactgctgcatcaaacatgatacaatccattagtgcacagtgaggagttatttcctctttgccgccccttttcttcttttcaacaacgatgcctgtgtgcatatggcataagtctttatactgatcccagactgcattctcatacttcctggaatcagttttgctgagggcaatatcaattagtttgatgtcctttcttccttgtgattcaaggagtttcctaatgtcatcggacccctgacaggtaatgaccatattccgggggagtgcatctataacagcactggtcaagcccggttgtgcagcgaagaggtctgtgacatcaatcccatgtgagtatttagcatcctgcttgaactgctttaaatcagtaggctcacggaagaagtgtatatagcagcctgaacttggttggtagagggcaatttctactggatcttcaggtcttccttcaatgtccatccaggtcttagcatttgg-gtcaagttgcagcatc--gcatccttgagggtcataagctgagaataggtaagcccagcagcaaaccctgtcgactgcagggatttgttggaattgatgctgccagttttc---tgtggcttcccatctgattctagatcaacgatagtgttttcccaggctcttcctgttattgaggttcttgatgcaatatatggccatccatcccctgacaaacaaatcttatagagtatgttttcataaggattcctctcaccaggagtgtctgagatgaacatcccgagagccttcttgacctttaaaatggatttgaggataccatccattgtctgaggtgacaccttgattgtctccaacatgttaccaccatccagcatgcaagcccctgccttcacagctgcacccaaactaaaattataacctgagatattcagagagcttttcttggtgtcaatcatatttaggatggggtgactttgagtcagcctatccaagtctgaagtgttggggtactttgctgtgtagatcaaacccaaatctgtcaatgcttgcactacatcatttaagtcaacctgtccttgttttgtcaaacatgccagtgtcagacttggcatggtcccgaactgattattgagcaactctgcattttttacatcccaaattcttactactccatctctcccagcccggactccttgattaccaccactcattcctatcatgctcagaagagctcgtctttggtcaagttgctgtgagcttaggttgcccatatagacacctgcgctcaatggcctctctgtcctggtcacttttgatttcaacttttctagatcagcagctaggactaacaagtcatctgaggttagagtcccaactctcagtacactcttttgttgagttgattttaactcaacaaggttgttgaccgcttggttcaggtccctcaaccgtttcagatcactgtcatcccttctctctttgcgcatcaaccgttgaacattactgacttcggagaagtcaagcccatgcaaaagagcctgagcatctttcaccacctgaagtttgatgttggagcagtaaccggataattccctcctcaaagattgtgtccacaaaaaggactttatttcttttgaggcactcattgcca----gactgttgt-c------ttagatgcacgcagcagaaagctg-agactatc-----tgctgaagt-gacaaaa-----gc-----------a-aagcgcaatccaatagcctaggat------------"/>
                        <sequence id="seq_KM821856.11" taxon="KM821856.1" totalcount="4" value="gcgcaccggggatcctaggcatttttggtagcgcttcc-taagt-gtcttttgt-----------------gacatggggcaaatagtaacattcttccaagaagtgcctcatgtgatagaggaggtaatgaatattgtactcatcgcactgtcgataatggcagtactgaaaggtttgtacaatattgcaacatgtggcctcgtcggtttagttacctttctcttgctgtgtggtaggtcctgcacaaccaccctctacaagggggtctatgagctgcagaccctggaactgaacatggaaacactcaacatgaccatgcctctctcttgcacaaagaataatagtcaccactatattatggtgggtaatgagacaggactagaactgaccttaaccaatacaagcattatcaaccacaaattttgcaatctgtctgatgctcacaaaaagaacctctatgatcatgctcttatgagcataatctcaactttccatttatccattcctaacttcaatcagtatgaggcaatgagctgtgacttcaatgggggaaagatcagtgtgcagtacaacctgagtcacagctatgctggagatgcagctaaccattgtggcacagttgcaaatggtgtccttcagactttcatgaggatggcttggggtggaagttatattgctcttgattcaggccacggtggatgggactgtattatgaccagttatcagtatctaataattcaaaatacaacctgggaagatcactgccaattcacaagaccatctcccatcggttatcttgggctcctctcacaaagaaccagagatatttatattagtagaagactactgggaacattcacatggacactgtcagattctgaagggaatgacacaccaggggggtattgtttgactagatggatgctaattgaagctgagttgaagtgctttggcaatacagctgttgcaaaatgtaatgaaaagcatgatgaagagttttgtgacatgctaaggctgtttgattttaacaaacaggctatccaaagactgagagctgaagcacaaatgagtattcaattaatcaacaaagcagtgaatgccctgataaatgatcaactaataatgaaaaaccatttacgggacattatgggaattccatactgtaactacagcaagtattggtatcttaaccacacaaccaccggaagaacatcattgcctagatgctggcttgtatctaatggttcatacctcaatgaaactcacttctcagatgacattgaacagcaggctgacaacatgattactgagatgttacaaaaggagtacatggagagacaggggaaaacaccattgggtttggttgatctttttgttttcagcacaagtttctatctcattagcatctttcttcacctgatcaaaataccaactcacaggcatattgtgggcaaaccatgtcccaaacctcacaggttaaaccacatgggtgtttgctcctgtggac-tctataagcaacctggtgtgcccgtaaggtggaagagatg------agacccccactgg-------------------------------------------------------ggcccccgtgacccaccgcctgttggcggtgggtcacgggggcgtccat--ttacaggacgacccttggtgttgatgttctgaacaccatgtctctaggtagcactgctctcaaaactgatgtgttcattcctcctgacactgctgcatcaaacataatgcagtccattagggcacagtgaggggttatttcctctttaccacctcttttcttcttttcaacaacgattcctgtgtgcatattgcataggtctttatactgatcccagactgcattttcatacttcctagaatcagttttgctgagggcaatgtcaatgagtttgatatcctttcttccctgtgattctaggagtttccttatgtcatcagatccctgacaagtaatgaccatattccgggggagtgcatctatgacagcactagttaaacctggttgtgcagcgaagaggtctgtaacatcaattccatgtgaatacttagcatcttgtttgaactgctttaaatcagtgggttcacggaagaagtgaatgtaacaacctgaacttggctgatagagggcaatttccactggatcttcgggccttccctcaatgtccatccaggtcttggcatttgg-atcaagttgcagcatt--gcatctttgagggtcataagctgagaataagtgagcccagcagtgaaccctgccgactgtagggatttgttggagttgttgcccccagctttc---tgtggtttcccgtctgattccaaatcaacgacagtgttttcccaggcccttcctgttatagaagttcttgatgcaatatacggccatccatcccctgacaagcaaattttgtaaagtatattttcataagggttcctttcaccaggggtgtctgagatgaacatcccaagagccttcttgacctttagaatggacttgaggatgccatccattgtctgaggtgacaccttgattgtctccagcatgttaccaccatccaacatgcaagctcctgccttcacagccgcacccaagctaaaattataacctgagatgttcaaggaacttttattggtgtcaatcatgttcaggatggggtggctctgagttagcctgtctaagtcggaggtgttagggtactttgctgtgtagatcaagcccaaatctgtcaatgcttgcaccacatcattcaagtcaacctgcccctgcttcgttaaacatgccagtgtcagacttggcatggtgccaaattgattattaagtaggtcggcatttttcacatcccagactctcaccactccatctctaccagcccgggccccttgattaccaccactcatccctatcatgttcagaagagctcgcctctgatctagctgttgtgtgcttaagttgcccatataaacacctgcactcaatggcctctctgttctggtaacttttgacttcaatttctctaggtcagcagccagaactaataagtcatctgaagtcagagtcccaactctcagcacactcttctgttgagttgatttcagctcaacaagattgttgactgcctgatttagatcccttaatcgtttcagatcattgtcatctcttctctgtttgcgcatcagccgttgaacattactgacctcagagaagtcaagcccatgcaaaagagcttgggcatctttcaccacctgtagtttgatgttggagcaataaccagacaattctctcctcaaagattgtgtccacaggaaggactttatctcttttgaggcactcattgcca----agttgttgt-g------ttgtctatacacagcagggagctg-atgctacc-----tactagaat-gaacaaa-----gc-----------a-aagcgcaatccaatagcctaggatccactgtgcg--"/>
                        <sequence id="seq_KM821857.11" taxon="KM821857.1" totalcount="4" value="-----ccggggatcctaggcatttttggttgcgcaatt-caagt-gtcctattt-----------------aaaatgggacaaatagtgacattcttccaggaagtgccccatgtgatagaagaggtgatgaacattgttctcattgcactgtctatactagcagtgttgaagggtctgtacaatcttgcaacatgtggcctcgttggcttggtcactttcctcctgttgtgtggcaggtcttgtacaactagcctttacaaaggggtttatgagcttcagactctggaactaaacatggaaacactcaacatgaccatgcctctctcctgcacaaagaacaatagtcatcattacataatggtgggcaatgagacaggactagaactgaccttgaccaacacaagcattattgatcataaattttgcaatctatctgatgcccacaaaaagaacctctatgaccacgctcttatgagcattatctcaaccttccacttgtccatccctaacttcaatcagtatgaggcaatgagctgcgattttaatgggggaaagatcagtgtgcagtacaacctgagtcacagctatgccggggatgcagccaaccattgtggcactgtcgcaaatggtgtattacagactttcatgaggatggcttggggtgggagctacattgctcttgactcaggccgtggcgggtgggactgtattatgactagttatcaatatctgataatccaaaatacaacttgggaagatcactgccaattctcgagaccatctcccgtcggttatctcggactcctctcacaaaggaccagagatatttacattagtagaaggctactaggcacattcacatggacactgtcagattctgaaggcaaggacacaccagggggatattgtctaaccagatggatgctaattgaagctgaactaaagtgcttcgggaacacagctgtggcaaaatgtaatgagaaacatgatgaggaattttgtgacatgctgaggctgtttgacttcaataaacaagccattcaaaggttgaaaactgaagcacaaatgagcattcagttgatcaacaaagcagtaaatgctttgataaatgaccaacttataatgaagaaccatctacgggatatcatggggattccatactgtaattacagcaagtattggtacctcaaccacacaactactgggaaaacatcactgcccagatgttggcttgtatcaaatggttcatacctgaatgagacccacttttctgatgatatcgaacaacaagctgacaatatgatcactgagatgctacagaaggagtatatggagaggcaggggaagacaccattgggtctggttgacctctttgtgttcagcacaagcttctatctcatcagcatcttccttcacctagttaagataccaactcataggcatattgtgggcaagccgtgtcccaaacctcacagattgaatcatatgggcatttgttcctgtggac-tctacaaacagcctggtgtgcctgtgaaatggaagagatg------agaccc--gtcag-------------------------------------------------------ggcccccgtgacccaccgcctattggcggtgggtcacgggggcgtccat--ttacaggacgactctaggtgtcgatgttctgaaaaccatatctctgggtagcactgctctcaaaaccgatgtgttcagtcctcctgatactgctgcatcaaacatgatgcagtccattagtgcacagtgaggagttatttcctctttaccgcctcttttcttcttctcaacaacaatacctgtgtgcatgtggcataagtctttatactgatcccagactgcattttcatactttctggaatcagtcttgctgagggcaatgtcaatcagtttgatgtctttccttccctgtgattcaaggagtttccttatgtcatcagacccctggcaggtgatgaccatgttccgggggagtgcatcaatgatagcactggtcaaacccggttgtgcagcaaagaggtccgtgacatcaatcccatgtgagtacttagcatcttgcttgaactgctttaaatcagtaggttcacggaagaagtgtatatagcatcctgaacttggttgatagagggcaatttccactgggtcttcaggtcttccttcaatgtccatccaggtcttagcatttgg-gtcaagttgcagcatt--gcatccttgagggtcatcagctgagaataggtaagcccagcggtaaatcctgccgactgcagagatttattggaaccattgctgccagctttc---tgtggcttcccatctgattccagatcaacaatggtgttttcccaggcccttcctgttattgaggttcttgatgcaatgtatggccagccatctcctgacaaacaaatcttgtagagtatgttttcataaggattcctttcaccaggggtatctgaaatgaacatcccaagagccttcttgacctttaaaatggacttgagaataccatccattgtctgaggtgacaccttgattgtctccaacatattgccaccatccagcatgcaagctcctgccttcacagctgcacccaagctaaaattataacctgagatgttcaaagagcttttcttggtgtcaatcatatttaggatggggtgactttgagtcagcctgtctaagtctgaagtattgggatacttcgctgtgtagatcaaacctaaatccgtcaatgcttgtactgcatcattcaagtcaacctgcccctgttttgtcagacatgccagtgtcaaacttggcatggtcccgaactgattattgagcaactctgcatttttcacatcccaaactctgaccactccatctctcccagcccgagccccttgattactaccacccattcctatcatatttagaagagcccttctttggtcaagttgctgtgagcttaggttgcccatatagacacctgcactcaatggcctttctgttctgatcaccttcgacttcaacttctctagatcagcggccaagattaataagtcatctgaggttagagtcccaactctcagtacactcttttgttgagttgattttaattcaacaagattgttgaccgcttgattcaagtccctcaaccgtttcaaatcattgtcatcccttctctccttgcgcatcaaccgttgaacattactaacttcagagaagtcaagtccatgtaaaagagcctgggcatctttgaccacctgcagtttgatgttggagcagtaaccagataattccctcctcaaggattgtgtccacaaaaaagattttatttcctttgaggcactcattgcca----gattattgt-g------ctaaatgcacgcaacaaaaagctg-agactatc-----tgccaaagt-gataaaa-----gc-----------a-aagcgcaatccaatagcctaggatccactgtgcg--"/>
                        <sequence id="seq_KM821859.11" taxon="KM821859.1" totalcount="4" value="gcgcaccggggatcctaggcatttttggttgcgcaatc-caagt-atctcattc-----------------aaaatgggacaaatagtgacattcttccaagaagtgcctcatgtaatagaagaggtgatgaacattgttctcatcgcactgtctatactagcagtgctgaagggtctgtacaacattgcaacatgtggcctccttggcttggtctgcttcctcttgttgtgtggcaggtcttgcacaaccagtctttacaaaggggtttatgagcttcagactctggagctaaacatggagacactcaacatgaccatgcctctctcttgcacaaagaacaacagtcatcattacataatggtgggcaatgagacaggactggaactgactttgaccaacacaagcattattaatcataaattttgcaatctgtctgacgcccataagaagaacctctatgaccacgctcttatgagcataatctcaactttccacttgtccatccccaacttcaatcagtatgaagcaatgagctgtgattttaatgggggaaagatcagtgtacagtacaatcttagtcacagctatgctgtggatgcagccagccattgtggcacaatcgcaaatggtgtcttacagactttcatgaggatggcctggggtgggagttacattgctcttgattctggccatggagggtgggactgcataatgaccagttatcaatatttgataatccaaaacacaacctgggaagatcactgccaattctcaagaccatctcctattggttatcttgggctcctctcgcagagaaccagagatatttatattagtaggagactactgggcacattcacatggacattgtcagattctgaaggcaaggacacaccaggggggtattgtctgaccagatggatgctgattgaggctgaactgaaatgcttcgggaatacagctgtggcaaagtgtaatgagaaacacgatgaggaattttgtgatatgctgaggctgtttgacttcaacaaacaagccattcaaaggttaaaagctgaggcacaaatgagcattcagttgatcaacaaagcagtaaatgctctaataaatgaccaactaataatgaagaaccatctacgggacatcatgggaattccatactgtaattacagcaagtactggtacctcaaccacacaactactgggaaaacatcactgcccaaatgttggcttgtatcgaatggttcatacttaaacgagacccacttttctgatgatattgaacaacaggctgacaacatgatcactgagatgttacagaaagagtacatggaaaggcaggggaagacaccattgggtctagttgacctctttgtgttcagcacaagtttctatctcattagcatcttccttcatttagtcaagataccaactcacaggcatgttgtaggcaagccgtgtcccaaacctcacagattgaatcacatgggcatatgctcctgcggac-tctatggacagcctggtgtacctgtgaaatggaagagatg------agaccctcatcag-------------------------------------------------------ggcccccgtgacccaccgcctattggcggtgggtcacgggggcgtccac--ttacaggacgactctaggtgtcgatgttctgaacaccatgtctctgggcagcactgctctcaaaaccaatgagttcagtcctcctgacactgctgcatcaaacatgatgcagtccattagtgcacagtgaggggttatttcctctttaccgcctcttttcttcttttcaacaacgacacctgtgtgcatgtggcataagtctttatactgatcccagactgcattctcatacttcctggagtcagttttgctgagggcaatatcaattaatttgatgtcctttcttccttgtgattcaaagagtttccttatatcatcggacccctgacaggtaatgaccatattccgggggagtgcatctatgacagcactagtcaagcccggttgtgcagcgaagaggtctgtgacatcaatcccatgtgagtatttagcatcttgcttgaactgctttaaatcactgggctcacggaagaagtgtatgtagcagcctgaacttggttgataaagggcaatttcaactggatcttcaggtcttccttcaatgtccatccaggtcttagcattcgg-atcaagttgcagcatt--gcatccttgagggtcataagctgagaataagtgagcccagcggtaaaccctgccgattgcagggatttgttggaattgttgctgccagctttc---tgtggcttcccatctgattctagatcaacgacagtgttttcccaggcccttcctgttattgaggttcttgacgcaatatatggccatccatcccctgacaaacaaattttgtagagtatattctcgtagggattcctttcaccaggggtgtctgagatgaacatcccaagagccttcttgacctttaaaatggatttaaggatgccatccattgtctgaggtgacactttgattgtctccaacatattgccaccatccagcatacaagctcctgctttcacagctgcacccaagctaaaattataacctgagatattcaaagagcttttcttggtgtcaatcatatttaggatggggtgactttgagtcagcctatccaggtctgaagtgttgggatattttgctgtgtagatcagacccaaatctgtcagtgcttgtactacatcatttaagtcaacctgcccttgttttgttaaacatgccagtgtcagacttggcatggtcccgaactgattattgagcaactctgcattttttacatcccaaactctcaccaccccatctctcccagtccgagccccttggttgccaccactcatccctatcatactcagaagagctctcctttggtcaagttgctgtgagctcaagttgcccatatagacacctgcactcaatggtctttctgtcctggtcacttttgatttcaacttctctagatcagcagctaacactaataagtcatctgaggttagggtcccaactctcagtacactcttctgttgagttgattttaactcaacaaggttgttgaccgcttgatttaggtccctcagccgtttcaagtcattgtcatcccttctctctttgcgcatcaaccgttggacattgctgacctcggagaagtcaagtccgtgcaaaagagcttgggcatctttcaccacctgaagtttgatgttggagcagtaaccagatagttctctccttaaggattgtgtccacagaaaggactttatttcctttgaggcactcatcgccg----agttgctgt-a------ttggagacacgcagcaaaaagctg-aaactatc-----tgccaaaat-gacaaaa-----gc-----------a-aagcgcaatccaatagcctaggatccactgt-----"/>
                        <sequence id="seq_KM821861.11" taxon="KM821861.1" totalcount="4" value="-----ccggggatcctaggcatttttggttgcgcaatt-tgaat-gtccttgtt-----------------gacatgggacaaatagtgactttcttccaggaggtgcctcatgtgatagaggaggtgatgaacattgtgctcatcgcattgtctctactggcagtgttgaaaggtctgtacaatgttgcaacatgtggcctcattggtctggtcaccttccttttgctgtgtggtagatcctgtacaaccaatctttacaaaggagtttatgagcttcagactctggaactaaatatggagacactcaatatgaccatgcctctctcttgcacaaagaacaatagtcaccactatataatggtgggtaatgagacgggactggaactgaccttgaccaacacaagtatcatcagccacaagttttgtaatctgtctgatgctcacaaaaagaatctctatgatcacacccttatgagcataatttcgacttttcatttgtccattcccaacttcaatcagtatgaagcaatgagctgtgacttcaatggagggaaaattagtgtgcaatacaacctaagccacagctatgctgtggatgcagccaaccattgtggcacagttgcaaatggtgtcctacagactttcatgaggatggcttggggtgggagctatattgcccttgattcaggccgtggtaattgggattgtattatgactagttaccaatatctaataattcaaaatacaacctgggaagatcactgccagttctcaagaccatctcccatcggctatcttgggctcctctcacaaaggaccagagacatttacattagtagaagactactgggcacattcacatggacactatcggattctgaaggcaatgacacaccagggggatactgcctgaccaggtggatgttaattgaagctgagttgaaatgcttcggtaacacagctgtagccaaatgcaatgaaaaacatgatgaagaattctgtgacatgctgagactgtttgactttaacaaacaagccattcaaagattaaaggctgaggcacaaatgagtatccagttgatcaacaaggcagtgaatgctctgattaatgaccaattgataatgaaaaaccatctacgggacatcatggggattccatactgtaactatagtaagtactggtatctcaaccacacaaccactgggaaaacatcgttgcccaaatgttggcttgtgtctaatggttcatatctaaacgagacccacttttctgatgacattgaacagcaagccgacaacatgataactgaaatgttgcaaaaagagtacatggagagacaggggaagacaccattaggtctggttgacctctttgtgttcagcacaagtttctacctcattagcatctttcttcacctggtcaaaataccaacacatagacacattgttggcaaaccgtgtccgaaacctcacaggctgaatcacatgggcatatgttcctgtggac-tctacaaacaacctggtgtacctgtcagatggaagagatg------agacccctgtcgg-------------------------------------------------------ggcccccgtgacccaccgcctgttggcggtgggtcacgggggcgtccat--ttacaggacgactttgggtgtcgatgttctaaacaccatgtctctgggtagcactgctctcagaaccagtgttttcaatccacctgacactgctgcgtcaaacatgatgcagtccatcagggcacagtgaggggttatctcctctttaccacctcttttcttcttctcaacaacgacacctgtgtgcatatggcataagtctttgtactgatcccagactgcattctcatacttcctagaatcagtcttgttgagagcaatgtcaattagtttgatatccttcctcccttgtgattcaaggagctttcgaatgtcatcagatccctgacaggtgatgaccatgttccgaggaagcgcctctataacagcactggttaagcctggctgtgcagcgaagaggtctgtgacatcaattccatgtgaatacttagcatcttgcttaaactgcttcaagtcagtaggctcacgaaagaagtgaatgtaacagcctgaacttggttgataaagggcaacctccaccggatcctcaggtcttccctcaatgtccatccaggtcttagcatttgg-atcaagctgcagcatt--gaatctttgagggtcatgagctgagaataggtgagcccggcggtgaatcctgccgattgcagggacttattggaattgttgctcccagctttc---tgtggcttcccatccgattccagatcaacaatagtgttttcccaagccctccctgttattgaggttcttgatgcaatatatggccacccatctcctgacaaacaaatcttgtagagtatgttctcataaggattcctttcgccaggggtttcagatatgaacatcccaagagcctttttcactttcaagatggacttcaggatgccatccattgtttgaggtgacaccttgattgtctctaacatgttaccaccatctagcatgcaggcccctgccttcacagctgcgcccaagctaaaattgtaacctgagatgttcagggagcttttcttggtgtctatcatgttcagaatagggtggctctgaaccaatctgtccaagtctgaagtgttaggatactttgctgtgtagatcaggcctaaatctgttagtgcttgcactacatcattcaagtcaacctgcccttgctttgttaaacatgccagtgtcagacttggcatggtgccaaactgattgttgagcaaatctgcattctttacatcccaaactctcaccaccccatctctcccaacttgagccccctgattgccaccactcattcctatcatattcaggagagctcgtctttggtcgagttgttgcgaacttaggttgcccatataaacacctgagcttagtggtctttctgttctgatcacttttgatttcagcttctctaggtcagcagccaaaactaacaagtcatctgaggttagagtcccaactctcaatacactcttctgttgagttgatttcagctcgacaagattattaacggcttgatttaaatccctcaatcgttttagatcactgtcatctctcctctgtttacgcatcaaccgctgaacattgctgacttcagagaagtcaagtccatgtaaaagagcctgagcatctttcaccacctgtaatttgatgttggaacagtaaccagacaattccctcctcaaagattgtgtccacaggaaggactttatctcctttgaggcactcattgcca----agttgttgt-g------ttgaatacacacagcagagagcta-agactatc-----tgctgaatt-gataaaa-----gc-----------a-aagcgcaatccaatagcctaggatccactgtgc---"/>
                        <sequence id="seq_KM821863.11" taxon="KM821863.1" totalcount="4" value="--gcaccggggatcctaggcatttttggttgcgcaatt-caagt-gtcctattt-----------------aaaatgggacagatagtgacattcttccaggaagtgcctcatgtaatagaagaggtgatgaacattgttctcattgcactgtccatactggcagtgctgaaaggtctgtacaattttgcaacatgtggcctcattggtttggtcactttcctcctgttgtgtggcaggtcttgcacaactagtctttataaaggggtttatgagcttcagactctggaactaaatatggagacactcaatatgaccatgcctctctcctgcacaaagaacaacagtcatcattacataatggtgggtaatgagacaggactggaactgaccttgaccaacacaagcattattaatcataaattttgcaatctgtctgatgcccacaaaaagaacctctatgaccatgcccttatgagcataatttcaactttccacttgtccatccccaacttcaatcagtatgaggcaatgagctgcgacttcaatgggggaaagattagtgtgcagtacaacctgagtcacagctatgctggggatgcggccaaccactgtggcactgttgcaaatggtgtcttacagactttcatgaggatggcttggggtgggagttacattgctcttgactcaggccgtggccagtgggactgtattatgactagttatcaatatctgataatccaaaatacgacctgggaagatcactgccaattctcaagaccatcacccatcggttatctcgggctcctctcacagaggaccagagatatttatattagtagaagactactaggcacatttacatggacactgtcagattctgaaggtaaggacacaccagggggatattgtctgaccagatggatgctaattgaagctgaattaaaatgcttcggaaacacagctgtagcaaaatgtaatgagaagcatgatgaggaattttgtgacatgctaaggctgtttgacttcaacaaacaggctattcaaaggctgaaagctgaagcacaaatgagtattcagttgatcaacaaggcagtaaatgctttgataaatgaccaacttataatgaagaatcatctccgggacatcatggggattccatactgtaattacagcaagtattggtacctcaaccacacaactactgggaaaacatcactgcccaaatgttggcttgtatcaaatggttcatacttgaacgagacccacttttctgatgatattgaacaacaagctgacaacatgatcactgagatgttgcagaaggagtatatggagaggcaggggaagacaccattgggcctggttgacctctttgtgttcagcacaagtttctatctcattagcatcttccttcacctagttaaaataccaactcataggcatattgtaggcaagtcatgtcccaaacctcacagattgaatcatatgggcatatgttcttgtggac-tctataaacaacccggtgtgcctgtgaaatggaagagatg------agacccccgtcag-------------------------------------------------------ggcccccgtgacccaccgcctattggcggtgggtcacgggggcgtccat--ttacaggacgactctaggtgtcgatgttctgaacaccatatctctaggcagcactgctctcaaaaccgatgtgttcagtcctcctgacactgctgcatcaaacatgatgcagtccattagtgcacagtgaggggttatttcctctttgccgccctttttcttcttttcaacaacgacacctgtgtgcatgtggcataagtccttatactgatcccagactgcattttcatacttcctggaatcagttttgttgagggcaatatcaattagtttgatgtcttttctaccttgtgattcaaggagtttccttatgtcatcggacccctgacaggtaatgaccatattccgggggagtgcatcaatgacagcactggtcaaacccggctgtgcagcgaagaggtccgtaacatcaatcccatgtgagtacttagcatcctgcttgaactgctttaagtcagtaggctcacggaagaagtgtatgtagcagcctgaacttggttgatagagggcaatctccactggatcttcaggtcttccttcaatgtccatccagatcttggcatttgg-gtcaagttgcaacatt--gcatccttgagggtcattagctgagaataggtaagcccagcggtaaaccctgccgactgcaaggatttgttggaattgttgctgccagttttc---tgtagcttcccatctgattccagatcaacgacagtgttttcccaggcccttcctgttattgaggttcttgatgcaatatatggccatccatctcctgacaaacagatcttgtagagtatgttttcataaggattcctttcaccaggggtgtctgagatgaacatcccaagagccttcttgacctttaagatggatttgaggatgccgtccatcgtctgaggtgacaccttaattgtctctagcatgttgccgccatctagcatgcaagctcctgccttcacagctgcacccaggctgaaattatagcctgagatattcagagagcttttcttggtgtcaatcatgtttaggatggggtgactctgagtcagcctatctaagtctgaagtattgggatacttagctgtgtagatcagacccaaatctgtcaatgcttgcactacatcattcaggtcaacctgcccctgctttgtcagacatgccagtgtcaaacttggcatggtcccgaactgattgttaagcaactctgcatttttcacatcccaaactctcaccactccatctctcccagtccgagccccttgattaccaccactcattcctatcatactcagaagagctcgtctctggtcaagttgctgtgagctcaggttgcccatatagacacctgcactcaatggcctttctgtcctggtcacctttgatttcaacttctctagatcagcggccaagattaataagtcatctgatgttagagtcccaactctcagtacactcttttgttgagttgattttaactcaacaaggttgttgaccgcttgatttaggtccctcaaccgtttcagatcattgtcatcccttctctccttgcgcatcagccgttgaacattgctgacttcggagaaatcaagtccatgtaaaagagcttgggcatctttcacaacctgtagtttgatgttggagcagtaaccagatagttcccttctcaatgattgtgtccagagaaaggactttatttcctttgaggcactcatcgcca----gattgttgt-g------ctggatgcacgcagcagaaagctg-agactacc-----tgccaaaat-gacaaaa-----gc-----------a-aagcgcaatccaatagcctaggatccactgtgcg--"/>
                        <sequence id="seq_KM821865.11" taxon="KM821865.1" totalcount="4" value="-cgcaccggggatcctaggcatttttggttgcgcaatt-caagt-gtcctattt-----------------aaaatgggacaaatagtgacattcttccaggaggtgccccatgtgatagaagaggtgatgaacattgttctcattgcactgtctatactagcagtgttgaagggtctgtacaatcttgcaacatgtggccttgttggcttggtcactttcctcctgttgtgtggcaggtcttgtacaactagcctttacaaaggggtttatgagcttcagactctggaactaaacatggaaacactcaatatgaccatgcctctctcctgcacaaagaacaatagtcatcattacataatggtgggcaatgagacaggactggaactgaccttgaccaacacgagcatcattaatcataaattttgcaatctgtctgatgcccacaaaaagaatctctatgaccacgctcttatgagcattatctcaaccttccacttgtccatccctaacttcaatcagtatgaggcaatgagctgcgattttaatgggggaaagatcagtgtgcagtacaacctgagtcacagctatgccggggatgcagccactcactgtggcactgtcgcaaatggtgtattacagactttcatgaggatggcttggggtgggagctacattgctcttgactcaggccgtggcaagtgggactgtatcatgactagttatcaatatctgataatccaaaatacaacctgggaagatcactgccaattctcgagaccatctcccattggttatcttgggctcctttcacaaaggaccagagatatttacattagtagaaggctactaggcacattcacatggacactgtcagattctgaaggcaaggacacaccagggggatattgtctaaccagatggatgctgattgaagctgaactaaagtgcttcgggaacacagctgtggcaaaatgtaatgagaagcatgatgaggaattttgtgacatgctgaggttgtttgactttaataaacaagccattcaaaggttaaaaactgaagcacaaatgagcattcagttgatcaacaaagcagtaaatgctttgataaatgaccaacttataatgaagaaccatctacgggatatcatggggattccatactgtaattacagcaagtattggtacctcaaccacacaactactgggaaaacatcactgcccagatgttggcttgtatcaaatggttcatacctgaacgagacccacttttctgatgatatcgaacaacaagctgacaatatgatcactgagatgctacagaaggaatatatggagaggcaggggaagacaccattgggtctggttgacctctttgtcttcagcacaagcttctatctcatcagcatcttccttcacctagttaagataccaactcataggcatattgtaggcaagccgtgtcccaaacctcacaggctgaattatatgggcatttgttcctgtggac-tctacaaacagcctggtgtgcctgtgaaatggaagagatg------agaccc--gtcag-------------------------------------------------------ggcccccgtgacccaccgcctattggcggtgggtcacgggggcgtccat--ttacaggacgactctaggtgtcgatgttctgaacaccatatctctaggcagcactgctctcaaaaccgatgtgttcagtcctcctgacactgctgcatcaaacatgatgcagtccattaatgcacagtgaggagttatttcctctttaccgcctcttttcttcttctcaacaacaatacctgtgtgcatgtggcataagtctttatactggtcccagactgcattttcatacttcctggaatcagtcttgctgagggcaatgtcaatcagtttgatgtctttccttccctgtgattcaaggagtttccttatgtcatcagacccctggcaggtgatgaccatgttccgggggagtgcatcaatgacagcactggtcaaacccggttgtgcagcaaagaggtccgtgacatcaatcccatgtgagtacttagcatcttgtttgaactgctttaaatcagtaggctcacggaagaagtgtatatagcatcctgaacttggttgatagagggcgacttccactgggtcttcaggtcttccttcaatgtccatccaggtcttagcatttgg-gtcaagttgcagcatt--gcatccttgagggtcatcagctgagaataggtaagcccagcggtaaatcctgccgactgcagagatttattggaaccattgctgccagctttc---tgtggcttcccatctgattccagatcaacaacagtgttttcccaggcccttcctgttattgaggttcttgatgcaatgtatggccagccatctcctgacaaacaaatcttgtagagtatgttttcataaggattcctttcaccaggggtatctgaaatgaacatcccaagagccttcttgacctttaaaatggacttgagaataccatccattgtctgaggtgacaccttgattgtttccaacatattgccaccatccagcatacaggctcctgccttcacagctgcacccaagctaaaattataacctgagatgttcaaagagcttttcttggtgtcaatcatatttaggatggggtgactttgagtcagcctgtctaagtctgaagtattgggatacttcgctgtgtagatcaaacctaaatctgtcaatgcttgtactgcatcattcaagtcaacctgcccctgttttgtcagacatgccagtgtcaaacttggcatggtcccgaactgattattgagcaactctgcatttttcacatcccaaactctgaccactccatctctcccagcccgagccccttgattactaccacccattcctatcatattcagaagagcccttctttggtcaagttgctgtgagctcaggttacccatatagacacctgcactcaacggcctttctgttctgatcaccttcgacttcaacttctctagatcagcggccaagattaataagtcatctgaggttagagtcccaactctcagtacactcttttgttgagttgattttaattcgacaagattgttgaccgcttgattcaagtcccttaaccgtttcaaatcattgtcatcccttctctccttgcgcatcaaccgttgaacattactaacttcagagaagtcaagtccatgtaaaagagcctgggcatctttgaccacctgcagtttgatgttggagcagtagccagataattccctcctcaaggattgtgtccacaaaaaggattttatttcctttgaggcactcattgcca----gattattgt-g------ctaaatgcacgcaacaaaaagctg-agactatc-----tgccaaagt-gataaaa-----gc-----------a-aagcgcaatccaatagcctaggatccactg------"/>
                        <sequence id="seq_KM821867.11" taxon="KM821867.1" totalcount="4" value="gcgcaccggggatcctaggcatttttggttgcgcaatt-caagt-gtcctattt-----------------aaaatgggacaaatagtgacattcttccaagaagtaccccatgtaatagaagaggtgatgaacattgttctcattacattgtctatactagcagtgttgaaaggtctgtacaatgttgcgacatgtggcctcgttggcttggtcactttcctcctgttgtgtggcaggtcttgcacaaccagcctttacaaaggggtttatgagcttcagactctggaactaaacatggaaacactcaatatgaccatgcctctctcctgcacaaagaacaatagtcatcattacataatggtgggcaatgagacaggactagaactgaccttgaccaacacgagcattattaatcataaattttgcaatctgtctgatgcccacaaaaaagacctctatgaccacgctctcatgagcatcatctcaaccttccacttgtccatccctaacttcaatcagtatgaggcaatgagctgcgattttaatgggggaaagattagtgtgcagtacaacctgagtcacagctatgccgtggatgcagccaaccattgtggcactgttgcaaatggtgtattacagactttcatgaggatggcttggggtgggagctacattgctcttgactcaggcagaggcgggtgggactgtattatgactagttatcaatatctgataatccaaaatacaacctgggaagatcactgccaattctcgagaccatctcccatcggttatctcgggctcctctcacaaaggaccagggatatttatatcagtagaaggttgctgggcacattcacatggacactgtcagattctgaaggcaatgacacaccagggggatattgtctaaccagatggatgctaattgaagctgaactaaagtgcttcgggaacacagctgtggcaaagtgtaatgagaagcatgatgaggaattttgtgacatgctgaggctgtttgacttcaacaaacaagccattcaaaggttgaaagctgaagcacaaatgagcattcagttgatcaacaaagcagtaaatgctttgataaatgaccaacttataatgaaaaaccatctacgagacatcatggggattccatactgtaattacagcaagtattggtacctcaaccacacaactactgggaaaacatcactgcccaaatgttggcttgtatcaaatggttcatacctgaacgagacccacttttctgatgatattgaacaacaagctgacaacatgatcactgagatgttacagaaggagtatatggagaggcaggggaagacaccattgggtctggttgacctctttgtgttcagcacaagcttctatctcattagcatcttccttcacctagttaaaataccaactcataggcatattgtaggcaagccgtgtcccaaacctcacagactgaatcatatgggtatttgttcctgtggac-tctacaaacagcctggtgtgcctgttaaatggaagagatg------agacccttgtcag-------------------------------------------------------ggcccccgtgacccaccgcctattggcggtgggtcacgggggcgtccat--ttacaggacgactctaggtgtcgatgttctgaacaccatatctctgggcagcactgctctcaaaaccgatgcgttcagtcctcctgacactgctgcatcaaacataatgcaatccattagtgcacagtgaggggttatttcctctttactgccttttttcttcttctcaacaacaatacctgtgtgcatgtggcataagtctttatactgatcccagactgcattttcatacttcctggaatcagtcttgctgagggcaatgtcaattagtttgatgtcttttcttccttgtgattcaaggagtttccttatgtcatcagacccctggcaggtgatgaccatattccgggggagtgcatcaatgacagcactggtcaagcccggttgtgcagcgaagagatccgtgacatcaatcccatgtgagtacttagcatcctgcttgaactgctttagatcagtgggttcacggaagaagtgtatgtagcaccccgaacttggttgatagagggcgatttctactggatcttcaggtcttccttcgatgtccatccaggtcttagcatttgg-gtcaagttgcagcatt--gcatccttgagggtcatcagctgagaataggtaagcccagcggtgaatcctgccgactgtagagatttgttggaactgttgctgccagctttc---tgtggcttcccatctgattccagatcaacaacagtgttttcccaggcccttcctgttattgaggttcttgatgcaatgtatggccagccatctcctgacaagcaaatcttgtagagtatgttttcataagggttcctttcaccaggggtatctgaaatgaacatcccaagagctttcttgaccttcaaaatggatttgagaataccatccattgtctgaggtgacaccttgattgtttccagcatattgccaccatctagcatacaagctcctgccttcacagctgcacccaagctaaaattataacctgagatattcaaggagcttttcttggtgtcaatcatatttaggatggggtgactttgagtcagcctgtctaagtccgaagtattgggatacttcgctgtgtagatcaaacctaaatctgtcaatgcttgtactgcatcattcaagtcaacctgcccctgttttgtcagacatgccagtgtcagacttggcatggtcccgaactgattattgagcagctctacatttttcacatcccaaactctgaccactccatctcttccagcccgagccccttgattgctaccactcattcctatcatattcaaaagagctcttctttggtcaagttgctgtgagctcaggttgcccatatagacacctgcactcaatggcctttctgttctggtcaccttcgacttcaacttctctagatcagcagccaagattaataagtcatctgaggttagagtcccaactctcagtacactcttttgttgagttgattttaattcaacaagattgttaaccgcttgatttaggtccctcaaccgtttcaaatcattgtcatcccttctctccttgcgcatcaatcgttgaacattactgacttcagagaagtcaagtccgtgtaaaagagcctgggcatctttcaccacctgcagtttgatgttggagcagtatccagacaattccctcctcaaggattgtgtccacaaaaaggattttatctcctttgaggcactcatcgcca----gattattgt-g------ttgaatgcacgcaacaaaaagctg-agactatc-----ttccaaagt-gataaaa-----gc-----------a-aagcgcaatccaatagcc------------------"/>
                        <sequence id="seq_KM821869.11" taxon="KM821869.1" totalcount="4" value="---caccggggatcctaggcatttttggttgcgcaatt-tgaat-gcccttgtt-----------------gacatgggacaaatagtgactttcttccaggaagtgcctcatgtgatagaggaggtgatgaacattgtgctcatcgcattgtctttactggcagttttgaaaggtctgtacaatgttgcaacatgtggcctcattggtctggtcaccttccttttactgtgtggcagatcctgcacaaccaatctttacaaaggagtctatgagcttcagactctggaactaaatatggagacactcaatatgaccatgcctctctcttgcacaaagaacaatagtcaccactatataatggtgggtaatgagacgggactggaattgaccttgaccaacacaagcatcatcaaccacaagttttgtaatctgtctgatgctcacaaaaagaatctctatgatcacgcccttatgagcataatctcgacttttcacttgtccattcccaacttcaatcagtatgaagcaatgagctgtgacttcaatggagggaaaattagtgtgcagtacaacttaagccacagctatgctgtggatgcagccaaccactgtggcacagttgcaaatggtgtcctgcagactttcatgaggatggcctggggtgggagctatattgcccttgattcaggccgtggtaattgggattgtatcatgactagttaccaatatctaataattcagaatataacctgggaagatcactgccagttctcaagaccatctcccatcggctatcttgggcttctctcacaaaggaccagagacatttacattagtagaagactactgggcacattcacatggacactatcagattctgaaggcaatgacacaccagggggatactgtctgaccaggtggatgttaattgaagctgaactgaaatgcttcggtaacacagctgtggccaaatgcaatgaaaaacatgatgaagaattctgtgacatgctgagactgtttgactttaacaaacaagccattcaaagattaaaggctgaggcacaaatgagtatccagttgatcaacaaggcagtgaatgctctaattaatgaccaattgataatgaaaaaccatctacgggacatcatggggattccatactgcaactatagtaagtattggtatctcaaccacacaaccactggaaaaacatcgttacccaaatgctggcttgtgtctaatggttcatacctaaacgagacccacttttctgatgacattgaacagcaagccgacaacatgataactgaaatgttacaaaaagagtacatggagagacaggggaagacaccattaggtctggttgacctctttgtgttcagcacaagtttctacctcattagcatttttcttcacctagtcaaaataccaacacataggcacattgttggcaaaccgtgtccgaaacctcacaggctgaatcacatgggcatatgttcctgtggac-tctacaaacaacctggtgtacctgtcagatggaagagatg------agacccctgtcgg-------------------------------------------------------ggcccccgtgacccaccgcctgttggcggtgggtcacgggggcgtccat--ttacaggacgactttgggtgtcgatgttctgaacaccatgtctctgggtagcactgctctcagaaccattgttttcaatccacctgacactgctgcgtcaaacatgatgcagtccatcagggcacagtgaggggttatctcctctttaccacctcttttcttcttctcaacaacgacacctgtgtgcatatggcataagtctttgtactgatcccagactgcattctcatacttcctagaatcagttttgttgagaacaatgtcaatcagtttgatatcctttctcccctgtgattcaaggagctttcgaatgtcatcagatccctgacaggtgatgaccatgttccgaggaagtgcctctataacagcactggtcaaacctggctgtgcagcgaagaggtctgtgacatcaattccatgtgaatacttggcatcttgcttaaactgcttcaaatcagtaggctcacgaaagaagtgaatatagcagcctgaacttggttgataaagggcaacctccaccggatcctcaggtcttccctcaatgtccatccaggtcttggcatttgg-atcaagctgcagcatt--gagtccttgagggtcatgagctgggaataggtaagcccggcggtgaatcctgccgactgcagggacttattggaattattgctcccagctttc---tgtggcttcccatccgattctagatcaacgatagtgttttcccaagccctccctgttattgaggttcttgatgcaatatatggccacccatcccctgacaaacaaatcttgtagagtatgttctcataaggattcctttcaccaggggtttcagatatgaacatcccaagagcctttttcacttttaagatggacttcaggatgccatccattgtttgaggtgacaccttgattgtctctaacatgttaccaccatccagcatgcaggctcctgctttcacagctgcacccaagctaaaattgtaacctgagatgttcagggagctttttttggtgtctatcatgtttagaatagggtggctctgagccaatctgtccaagtctgaagtgttaggatactttgctgtgtagatcaggcctaaatctgttagtgcttgcactacatcattcaggtcaacctgcccttgttttgttaaacatgccagtgttagacttggcatggtgccaaactgattgttgagcatatctgcattctttacatcccagactctcaccactccatctctcccgacttgagccccctgattgccaccactcattcctatcatattcaggagagctcgtctttggtcaagttgttgtgaactcaggttgcccatataaacacctgagcttagtggcctttctgttctaatcaccttcgatttcagcttctctagatcagcagccaaaactaacaagtcatctgaggttagagtcccaactctcagtacactcttctgttgagttgatttcagctcgacaagattgttaacggcttgatttaaatccctcaatcgttttagatcactgtcatctctcctctgtttgcgcatcaaccgctgaacattgctgacttcagagaagtcaagtccatgtaaaagagcctgggcatctttcaccacctgtagtttgatgttagagcagtaaccagacaattccctcctcaaagattgtgtccacaagaaggactttatctcctttgaggcactcatcgcca----agttgttgt-g------ttgaacacacacagcagagagcaa-agactatc-----tgctgaatt-gataaaa-----gc-------------------------------------------------"/>
                        <sequence id="seq_KM821871.11" taxon="KM821871.1" totalcount="4" value="--------------ctaggcattttggattgcgcaatt-tgaat-gcccttgtt-----------------gacatgggacaaatagtaactttcttccaggaggtgcctcatgtgatagaggaggtgatgaacattgtgctcatcgcattgtctctactggcagtgttgaaaggtctgtacaatgttgcaacatgtggcctcattggtctggtcaccttccttttactgtgtggtagatcctgcacaaccaatctttacaaaggagcctatgagcttcagactctggaactaaatatggagacactcaatatgaccatgcctctctcttgcacaaagaacaatagtcaccactatataatggtgggtaatgagacgggactggaattgaccttgaccaacacaagcatcatcaaccacaagttttgcaatctgtctgatgctcacaaaaagaatctctatgatcacacccttatgagcataatctcgacttttcacttgtccattcccaacttcaatcagtatgaagcaatgagctgtgacttcaatggagggaaaattagtgtgcagtacaacttaagccacagctatgctgtggatgcagccaaccattgtggtacagttgcaaatggtgtcctacagactttcatgaggatggcctggggtgggagctacattgcccttgattcaggccgtggtaattgggattgtattatgaccagttaccaatatctaataattcagaatacaacctgggaagatcactgccagttctcaagaccatctcccatcggctatcttgggctcctctcacaaaggaccagagacatttacattagtagaagactactgggcacattcacatggacactatcagattctgaaggcaatgacacaccagggggatactgtctgaccaggtggatgttaattgaggctgagctgaagtgcttcggtaacacagctgtagccaaatgcaatgaaaaacatgatgaagaattctgtgacatgctgagactgtttgactttaacaaacaagctattcaaagattaaaggctgaggcacaaatgagtatccagttgatcaacaaggcagtgaatgctctaattaatgaccaattaataatgaaaaaccatctacgggacatcatggggattccatactgtaactatagtaagtattggtatctcaaccacacaaccactggaaaaacatcattgcccaagtgctggcttgtatctaatggttcatatctaaacgagacccacttttctgatgacattgaacagcaagccgacaacatgataactgaaatgttgcaaaaggagtacatggagagacaggggaagacaccattaggtctggttgacctctttgtgttcagcacaagtttctacctcattagtatttttcttcacctagtcaaaataccaacacataggcacattgttggcaaaccgtgtccgaaacctcacaggctgaatcatatgggcatatgttcttgtggac-tctataaacaacctggtgtacctgtcagatggaagagatg------agacccccgttgg-------------------------------------------------------ggcccccgtgacccaccgcctattggcggtgggtcacgggggcgtccat--ttacaggacgactttgggtgtagatgttctgaacaccatgtctctgggtagcactgctctcagaaccagtgtcttcaatccacctgacactgctgcatcaaacatgatgcaatccatcagggcacagtgaggggttatctcctctttaccacctcttttcttcttctcaacaacgacacctgtgtgcatgtggcataagtctttgtactgatcccagactgcattctcatacttcctagaatcagttttgttgagagcaatgtcaattagtttgatatcctttctcccttgtgattcaaggagctttcgaatgtcatcagatccttgacaggtgatgaccatgttccgaggaagcgcctctataacagcactggtcaaacctggctgtgcagcgaagaggtctgtgacatcaattccatgtgaatacttagcatcttgcttgaactgcttcaagtcagtaggctcacgaaagaagtgaatgtagcagcctgaacttggttgataaagggcaacttccaccggatcctcaggtcttccctcaatgtccatccaggtcttagcatttgg-atcaagctgcagcatt--gaatctttgagggtcatgagctgagaataggtaagcccggcggtgaatcctgccgactgcagagacttattggaattattgctcccagctttc---tgtggtttcccatccgattccagatcaacgatggtgttttcccaagccctccctgttattgaggttcttgatgcaatatatggccacccatcccctgacaaacaaatcttgtagagtatgttctcataaggattcctttcgccaggggtttcagatatgaacatcccaagagcctttttcactttcaagatggacttcaggatgccatccattgtttgaggtgacaccttgattgtctctaacatgttaccaccatccagcatgcaggctcctgccttcacagctgcgcccaagctaaaattgtaacctgagatgttcagggagctctttttggtgtctatcatgtttagaatagggtggctctgagccaacctgtccaagtctgaagtgttaggatactttgctgtgtagatcaggcctaaatctgttagtgcttgcactacatcattcaagtcaacctgcccttgttttgttaaacatgccagtgtcagacttggcatggtgccaaactgattgttgagcaaatctgcattcttcacatcccaaactctcaccactccatctctcccgacttgagccccctgattgccaccactcattcctatcatattcaggagagctcgtctctggtcaagttgttgcgaactcaggttgcccatataaacacctgagcttagtggtctttctgttctaatcacttttgatttcagcttctctaggtcggcagccaaaactaacaagtcatctgaggtcagagttccaactctcagtacactcttctgttgagttgatttcagctcgacaagattattaacggcttgatttaaatccctcaatcgttttagatcactgtcatctctcctctgtttacgcatcaaccgctgaacattgctgacctcagagaagtcaagtccatgtaaaagagcctgggcatctttcaccacctgtagtttgatgttagagcagtaaccagacaattccctcctcaaagattgtgtccacaggaaggactttatctcctttgaggcactcattgcca----agttgttgt-g------ttgaacacacacagcagagaacta-agactatc-----tgctgaatt-gataaaa-----gc-----------a-aagcgcaatccaatagcct-----------------"/>
                        <sequence id="seq_KM821872.11" taxon="KM821872.1" totalcount="4" value="---------------------------------------caagt-gtccttttt-----------------gacatgggacaaatagtgacatttttccaagaagtgcctcatgtgatagaggaggtgatgaacattgtactcattgcactatccatactagcagtgctgaagggtttgtacaatgttgcaacatgtggcctcattggtctgattgccttcctcttgctgtgtggcaggtcctgcacaactactctctacaaaggggcttatgaacttcagactctagaactcaacatggaaacactcaacatgaccatgcccctctcctgcacaaagaacaacagccatcactacataatggtaggaaataccacgggactagaactgaccttgaccaacacaagcatcattgatcacaagttctgcaacttgtctgatgctcataaaaagaacctttatgaccacacccttatgagcattatctcaaccttccacttgtccatccccaacttcaatcaatatgaagcaatgagctgtgacttcaacgggggaaagattagtgtgcagtacaatctaagtcatgcatatgctatagatgcggccaaccattgtggcacagttgcaaatggtgttctacagactttcatgaggatggcttggggtgggagttacattgctcttgattcaggccgtggcggatgggactgtatcatgactagttatcaatatctgataattcagaatacaacctgggaagatcactgccagttctcaagaccatctcccatcggttatcttggactcctctcacaaagaaccagagatatttacattagcagaagactactgggcacattcacatggacgctttcagattctgagggtagggacacaccagggggatactgtctgaccagatggatgttaattgaagctgagctgaagtgctttggcaacacagctgtagctaagtgtaatgaaaagcatgatgaagaattctgtgacatgctaaggctctttgacttcaacaaacaggccattcaaaggttgaagactgaggcacaaatgagcattcagttgatcaacaaggcagtgaatgccctgataaatgaccaactgataatgaaaaaccatcttcgggatatcatgggaataccatactgcaactacagcaagtactggtatctcaaccatacgactactgggagaacatcattaccccgatgttggcttgtatcaaatggctcatacttaaacgagactcacttttctgatgacattgaacaacaagctgacaacatgatcactgagatgttacagaaggagtatatggagaggcaggggaagacaccattgggcctgnnnnnnnnnnttgtattcagtacaagtttctatctcattagcatcttccttcatctggtcaaaataccaactcatagacatattataggcaaaccatgtcctaagccacatagactaaatcacatgggcatatgctcctgtggac-tctataagcaacccggtgtgcctgtgaagtggaaaagata------ggacccttgacag-------------------------------------------------------ggcccccgtgacccaccgcctgttggcggtgggtcacgggggcgtccat--ttacaggacgaccttgggtgtagatgttctaaacaccatgtctctaggtagcactgccctcagaaccaatgtgttcaatcctcctgacactgctgcatcaaacataatgcaatccattagagcacagtgtggggttatttcctctttgccacctcttttcttcttttcaacaacaactcctgtatgcatatggcataaatctttatattggtcccaaactgcattttcatactttctagagtcaactttgctgagggcaatgtcaattagtttaatatcttttcttccttgtgattcaagaagctttcttatgtcatcagatccctgacaggtgatgaccatgttccggggaagtgcttctataacagcactggtcaagcctggctgtgcagcgaagaggtctgtaacatcaattccatgtgaatacttagcatcttgtttgaattgttttaaatcagtaggttcacggaagaagtgaatgtaacaacctgaacttggctgatagagagcgacctccaccggatcttcaggtcttccctcaatatccatccaagtcttggcatttgg-atcaagctgcagcatt--gtatccttgagagtcatgagttgagaataagtgagcccagcagtgaaccctgctgactggagggatttgttggaattgttgcccccagctttc---tgtggttttccatctgattccaggtcaacgacagtgttttcccaggctcttcctgttattgaagttcttgatgcaatatatggccatccatcccctgacaaacaaattttgtagagtatattttcataagggttcctttcaccgggggtgtctgaaatgaacattccaagactctttttgaccttcagtatagacttgaggatgccatccattgtctgaggtgataccttgattgtctccagcatgttgccaccatctagcatacaggctcctgctttcacagctgcacccaagctaaaattgtagcctgagatgttcagggaacttttcttggtgtctatcatgtttaggatggggtggctctgagtcagcctgtctaagtctgaggtgttggggtactttgctgtgtagatcagacccaaatctgttagtgcctgtactacatcattcaagtcaacttgtccttgttttgttaaacatgccaatgtcagacttggcatggtgccgaactgattgttaagcaggtctgcgttcttcacatcccaaactctcaccactccatctcccccagcctgagcccctcgactgccaccagtcattcctatcatatttagaagagctcgtctttggtcaagttgctgtgagctcaggttgcccatgtaaacacctgcgctcaaaggcctttctgttctggtcacttttgattttagtttctcaaggtcagcagctagaactagcaagtcatctgaggtcagagtcccaaccctcagtacactcttttgctgagtagatttcagctcaacaaggttgttcactgcttggtttaaatccctcaaccgttttagatcattatcatccctcctttgtttgcgcatcaaccgctggacattgcttacttcagagaagtcaagtccatgtaaaagagcctgggcatccttcaccacctgtagtttgatgttggaacaatagccagataattctctcctcaaggattgtgtccataggaaggactttatctcctttgaggcactcattgtca----agttgttgt-g------tactgttcaaatagcagaaaattg-aaactatc-----tgct---------------------------------------------------------------------"/>
                        <sequence id="seq_KM821874.11" taxon="KM821874.1" totalcount="4" value="gcgcaccggggatcctaggcatttttggttgcgcaatt-caagt-gtcctattt-----------------aaaatgggacaaatagtgacattcttccaagaagtgcctcatgtaatagaagaggtgatgaacattgttctcattacactgtctatactggcagtgttgaaaggtctgtacaacattgcaacatgtggccttgttggtttggtcactttcctcctgttgtgtggtaagtcttgcacaaccagcctctataaaggggtttatgagctccagactctggaactaaacatggagacactcaatatgaccatgcctctctcctgcacaaagaacaacagtcatcattatataagggtgggcaatgagacaggactagaactgaccttgactaacacgagcattattaatcataaattttgtaatctgtctgatgcccacaaaaagaacctctatgaccacgctcttatgagcataatctcaactttccacttgtccatccccaacttcaatcagtatgaggcgatgagctgcgattttaatgggggaaaaattagtgtgcagtacaacttgagtcatagctatgctgtagatgcagccaaccattgtggcactgttgcaaatggtgtattgcagactttcatgaggatggcttggggtgggagctacattgctcttgactcaggtcatggtaattgggactgtatcatgactagttatcaatatttaataatccaaaatacaacctgggaagatcactgccaattctcgagaccatctcctatcggttaccttgggctcctctcacaaaggaccagagatatttacattagcagaagactactaggcacattcacatggacactatcagattctgaaggcaatgacgcaccagggggatattgtctgaccagatggatgctaattgaggctgaactaaaatgcttcgggaacacagctgtagcaaaatgtaatgagaaacatgatgaggagttttgtgacatgctgaggctgtttgacttcaataaacaagccattcaaaggttgaaagctgaagcacaaatgagcattcagttgatcaacaaagcagtaaatgctttaataaatgaccaactcataatgaagaaccacctgcgggacatcatgggaattccatactgtaattacagcaagtattggtacctcaaccacacaactactgggaaaacatcactgcccaaatgttggcttgtatcaaatggttcgtacttgaacgagactcacttttctgatgatattgaacaacaagctgacaacatgatcactgagatgttacagaaggagtacatggagaggcaggggaagacaccattgggcctggttgacctctttgtgttcagcacaagtttctatctcattagcatcttcctccacctggtcaaaataccaactcataggcatgttgtaggcaagtcgtgtcccaaacctcacagactgaatcacatgggcatatgttcttgtggac-tctacaaacagcctggtgtgcctgtaaaatggaagagatg------agacccttgtcag-------------------------------------------------------ggcccccgtgacccaccgcctattggcggtgggtcacgggggcgtccat--ttacaggacgactctgggtgtcgatgttctgaacaccatatctctgggcagcactgctctcaaaactgatgtgttcagtcctcctgacactgctgcatcatacatgatgcagtccattagtgcacagtgaggggttatttcctccttgccgcctcttttcttcttttcaacaacaacacctgtgtgcatgtggcataggtctttatactgatcccagactgcattttcatacttcctggaatcagctttgctgagggcaatatcaattagtttgatatcctttcttccttgtgattcaagaagtttccttatgtcatcggacccctgacaggtaatgaccatattccgggggagtgcatcaataacagcactggtcaagcccggttgtgcagcgaagaggtctgtaacatcaataccatgtgagtacttagcatcttgtttgaactgctttaaatcagtaggttcacggaagaagtgtatgtagcagcctgaacttggttgatagagggcaatttccactggatcttcaggtcttccctcaatatccatccaggtcttagcatttgg-gtcaagttgcagcatt--gcatctttgagggtcatcagctgagaataggtaagcccagcgacaaaccctgccgactgcagggatttattggaactgctgctaccagccttc---tgtggcatcccatctgattccaaatcaacgacagtgttttcccaggcccttcctgttattgaagttcttgatgcaatatatggccatccatcccctgacaaacaaatcttgtagagtatgttttcataaggattcctctcgccaggggtgtctgaaatgaacattccaagagccttcttgacctttaagatggatttgaggataccatccattgtctgaggtgacaccttgattgtttccaacatattgccaccatccagcatgcaagctcctgcctttacagctgcacccaagctaaaattgtaacctgagatatttaaggagcttttcttggtgtcaatcatatttaggatggggtggctttgagtcagcctgtctaagtctgaagtgttgggatactttgctgtgtagatcaaacccaaatctgttaatgcttgtactgcatcattcaagtcaacctgcccctgttttgtcagacatgccagtgtcagacttggcatggtcccgaactgattattgagcaactctgcatttttcacatcccaaactcttaccactccatctctcccagcctgagccccttgattaccactactcattcctatcatattcagaagagctcttctttggtcaagttgctgtgagctcagattgcccatatagacacctgcactcaatggcctttctgttctgatcacctttgacttcaacttctctaaatcagcggctaagattaataagtcatctgaggttagagtcccaactctcagtatactcttctgttgagttgattttaattcaacaagattgttgactgtttgatttaggtctctcaatcgtttcaaatcactgtcatcccttctctccttgcgcatcaaccgttgaacattgctgacctcagagaagtcaagtccatgtaaaagagcctgggcatctttcaccacctgtagtttgatgttggagcagtaaccagatagttctctcctcaaagattgtgtccacaaaaaggatttgatttcctttgaggcactcatcgcca----gattgttgt-g------ttaaatgcacgcaacaagaggctg-agaatgtc-----tgctgaaat-gacaaaa-----gc-----------a-aagcgcaatccaatagcctaggatccactgtgcg--"/>
                        <sequence id="seq_KM821876.11" taxon="KM821876.1" totalcount="4" value="--------gggatcctaggcatttttggttgcgcaatt-caagt-gtcctattt-----------------aaaatgggacaaatagtgacattcttccaggaagtgcctcatgtaatagaagaggtgatgaacattgttctcattgcactgtctatactggcagtgctgaaaggtctgtacaatcttgcaacatgtggcctcgttggtttggtcactttcctcctgttgtgtggtaggtcttgcacaaccagtctttacaaaggggtttatgagcttcagactctggaactaaacatggagacactcaacatgaccatgcctctctcctgcacaaagaacaacagtcatcattatataagggtgggcaatgagacaggactagaactgaccttgaccaacacgagcattattaatcacaagttttgcaacctgtctgatgcccacaaaaagaacctctatgaccacgccctcatgagcataatctcaactttccacttgtccatccccaacttcaatcagtatgaggcaatgagctgcgatttcaatgggggaaagattagtgtgcagtacaacctgagtcacagctatgccgtagatgcagccaatcattgtggcactgttgcaaatggtgtactgcagactttcatgaggatggcttggggtgggagctacattgctcttgactcaggtcatggtagatgggactgtatcatgactagttatcaatatctgataatccaaaatacaacctgggaagatcactgcctattctcgagaccatctcccatcggttatctcgggctcctctcacaaagaactagagatatttatatcagtagaagactactaggcacattcacatggacattgtcagattctgaaggcagggacacaccagggggatattgtctaaccaggtggatgctaattgaggctgaactaaaatgcttcgggaacacagctgtggcaaaatgtaatgaaaaacatgatgaggaattttgtgacatgctgaggctgtttgacttcaacaaacaagccattcaaaggttgaaagctgaagcacaaatgagcattcagttaatcaacaaagcagtaaatgctttgataaatgatcaacttataatgaagaaccatctacgggacatcatgggaatcccatactgtaattacagcaaatattggtacctcaaccacacaactactggaagaacatcactgcctagatgttggcttgtatcaaatggttcatacctgaacgaaacccacttttctgatgatattgaacaacaagctgacaacatgatcactgagatgttacaaaaagagtatatggaaaggcaggggaagacaccattgggcctagttgatctctttgtgtttagcacaagtttctaccttattagcatctttcttcacctagtcaaaataccaactcataggcatattgtaggcaagtcgtgtcccaaacctcacagactgaatcacatgggcatttgttcctgtgggc-tctacaaacagcctggtgtgcctgtaaaatggaagagatg------agacccttgtcag-------------------------------------------------------ggcccccgtgacccaccgcctattggcggtgggtcacgggggcgtccat--ttacaggacgactctaggtgtcgatgttctgaacaccatatctctgggcagcactgctctcaaaactgatgtgttcagccctcctgacactgctgcatcaaacatgatgcagtccattagtgcacagtgaggagttatttcctctttaccgcctcttttcttcttctcaacaacaatacctgtgtgcatgtgacataggtctttatattgatcccagactgcattttcatacttcctggaatcagtcttgctgagggcaatatcaattaatttgatgtctttccttccttgtgattcaaggagtttccttatgtcatcggacccctgacaggtgatgaccatattccgggggagtgcatcaataacagcactggtcaagccaggttgtgcagcaaagaggtctgtgacatcaatcccatgtgagtacttagcatcctgcttgaactgctttaaatcagtaggttcacgaaagaagtgtatgtagcaacctgaacttggttgatagagggctatttccactgggtcttcgggtcttccttcaatgtccatccaagtcttagcatttgg-gtcaagttgcagcatt--gcatctttgagggtcatcagctgagaataggtgagcccagctgcaaaccctgccgactgtagggatttgttggaattgttgctgccagctttc---tgtggcttcccatctgattccagatcaacgacagtgttttcccaagcccttcctgttattgaggttcttgatgcaatatatggccatccatctcctgacaaacaaatcttgtagagtatgttttcataaggattcctttcaccaggggtgtctgaaataaacatccctagagcctttttgacttttaaaatggatttaaggatgctatccattgtctgaggtgacaccttgattgtctccaacatgttgccaccatccagcatgcaggctcctgccttcacagctgcacccaagctaaagttataacctgagatattcaaagagcttttcttggtgtcaatcatatttagaatggggtgactttgagtcagcctgtctaagtctgaagtattgggatactttgctgtgtagatcaaacccaaatctgtcagtgcctgtactgcatcattcaagtcaacctgcccctgtttagtcagacatgccagtgtcaggcttggcatggttccgaactgattattgagcaactctgcatttttcacatcccaaactcttaccactccatctctcccagcccgagccccttgattgccaccactcattcctatcatattcagaagagctcttctttggtcaagttgctgtgagcttaggttgcccatatagacaccggcactcagtggcctttctgttctggtcacctttgacttcaacttctctagatcagcggccaggattaacaagtcatctgaggttagagtcccaaccctcagtacactcttttgttgagttgattttaattcaacaagattgtttaccgcttgattcaggtctctcaaccgtttcaaatcattgtcatccctcctctccttgcgcatcaaccgttgaacattactgacttcggaaaagtcaagtccatgtaaaagggcttgagcatctttcaccacctgtagtttgatgttggagcagtaaccagataactccctcctcaaagactgtgtccacaaaaaggattttatctcctttgaggcactcatcgcca----gattgttgt-a------ttgaatgcacgtgataaaaagctg-agactatt-----tgccaaaat-gacaaaa-----gc-----------a-aagcgcaatccaatagcctaggat------------"/>
                        <sequence id="seq_KM821877.11" taxon="KM821877.1" totalcount="4" value="---caccggggatcctaggcatttttggttgcgcaatt-caagt-gtcctattt-----------------aaaatgggacagatagtgacattcttccaggaagtacctcatgtgatagaagaggtgatgaacattgtcctcattgcactgtctatactagcagtgctgaaaggtctgtacaattttgcaacatgtggcctcgttggtttggttaccttcctcctgttgtgtggcaggtcttgcacaaccagtctttacaaaggggtctatgagcttcagactctggaattaaacatggagacactcaatatgaccatgcctctctcctgtacaaagaacaacagtcatcattatattatggtgggtaatgagacaggactagagctgaccttgaccaacacgagcatcattaatcataaattttgcaatctgtctgatgcccacaaaaagaacctctatgatcacgctcttatgagcataatttcaactttccatctgtccattcccaacttcaatcagtatgaggcaatgagctgtgatttcaatgggggaaagattagtgtgcagtacaacctgagtcacagttatgctggggatgcggccaaccattgtggcactgttgcaaatggtgtcctacagaccttcatgaggatggcttggggtggaagctacattgctcttgactcaggccatggcaggtgggactgcattatgactagttatcagtacctgataatccaaaatacaacctgggaagatcactgccagttctcaagaccatctcccatcggctatctcggactcctctcacaaaggaccagagatatttatattagcagaagactactaggcacattcacatggacactgtcagattctgaaggtaaggacacaccagggggatattgtttgaccagatggatgctaattgaagctgaactaaagtgcttcgggaacacagctgtggcaaaatgtaatgagaagcatgatgaggaattttgtgacatgctgaggctgtttgacttcaacaaacaagccattcaaagattgaaagctgaagcacaaatgagcattcaattgatcaacaaggcagtaaatgccttgataaatgaccagcttataatgaagaaccatctacgagacataatgggaattccatactgtaattacagcaagtattggtacctcaaccacacaaccactgggaaaacatcactgcctaaatgttggcttgtatccaatggttcatacttgaatgagacccacttttctgatgatattgaacaacaagctgacaacatgatcactgagatgttacagaaagagtacatggagaggcaggggaagacaccattgggcctagtcgacctctttgtgttcagcacaagtttctatctcattagcatctttcttcacctagtcaaaataccaactcatagacatattgtaggcaagccgtgtcccaaacctcacagattgaattacatgggcatatgttcctgtggac-tctacaaacagcccggtgtgcctgtgagatggaagagatg------agacccttgtcag-------------------------------------------------------ggcccccgtgaccctccgcctattggcggagggtcacgggggcgtccat--ttacaggacgactctaggtgtcgatgttctgaacaccatatctctgggcagcactgctctcaagaccgatgtgttcagtcctcctgatactgctgcatcaaacatgatgcagtccattagtgcacagtgaggggttatttcctctttaccgcctcttttcttcttttcaacgacaacacctgtgtgcatgtggcataagtctttatattgatcccagactgcattttcatacttcctggaatcagttttactgagggcaatgtcaattagcttgatgtcttttctaccttgtgattcaaggagtttctttatgtcatcagacccctgacaggtaatgaccatatttcggggaagtgcatctatgacagcactggtcaagcccggttgcgcagcgaagaggtctgtaacatcaatcccatgtgagtacttagcatcctgcttgaactgctttaaatcagtgggttcacggaagaagtgtatgtagcagcctgaacttggttgatagagggcaacctccactggatcttcaggtcttccttcaatgtccatccaggtcttagcatttgg-gtcaagttgcagcatt--gcgtctttgagggtcatcagctgagaataggtaagcccagcagcaaaccctgtggactgcagagatttattggagttgttgctgccagctttc---tgtggcttcccatctgattccaaatcaacgacagtgttttcccaagcccttcctgttattgaggttcttgatgcaatatatggccatccatctcctgataagcaaatcttgtagagtatgttctcataagggttcctttcaccaggggtctctgagatgaacatcccaagagctttcttgacctttaagatggacttgaggatgccatccattgtctgaggtgacaccttaattgtctccaacatgttgccaccgtccagcatgcaagctcctgccttcacagctgcacccaagctaaaattataacctgagatattcagagagcttttcttggtgtcaatcatgttcaggatggggtgactttgagtcagcctatctaaatctgaagtatttggatactttgctgtgtagattagacccaaatctgtcagtgcttgcactacgtcattcaagtcaacctgcccctgttttgtcaaacatgctagtgtcagactcggcatggttccgaactgattattaagcaactctgcattttttacatcccaaactctcaccactccatctctcccagcccgagccccttgaacaccactactcattcctatcatactcagaagagctcgtctttggtcaagttgctgtgagctcaggttgcccatatagacacctgcactcaatggcctttctgtcctggtcacctttgatttcaacttctctagatcagcagctaaaattaataagtcatctgaggttagggtcccaactctcagtatacttttttgttgagttgattttaactcaacaaggttgttgacagcttgatttaggtccctcaaccgtttcaaatcactgtcatctcttctctccttgcgcatcaaccgttgaacattactgacttcggagaagtcaagtccatgtaaaagagcttgcgcatctttcaccacctgtagtttgatgttagagcaataaccagacaattccctcctcaatgactgtgtccacagaaaggactttatttcctttgaggcactcattgcca----gattgttgt-g------ctggatgcacgcagcggaaaactg-agactatc-----tgccaaaat-gacaaaa-----gc-----------a-aagcgcaatccaatagc-------------------"/>
                        <sequence id="seq_KM821878.11" taxon="KM821878.1" totalcount="4" value="-----------------------------------att-caagt-gtcctattt-----------------aaaatgggacagatagtgacattcttccaggaagtgcctcatgtaatagaagaggtgatgaacattgttctcattgcactgtccatactggcagtgctgaaaggtctgtacaattttgcaacatgtggcctcattggtttggtcactttcctcctgttgtgtggcaggtcttgcacaactagtctttataaaggggtttatgagcttcagactctggaactaaatatggagacactcaatatgaccatgcctctctcctgcacaaagaacaacagtcatcattacataatggtgggtaatgagacaggactggaactgaccttgaccaacacaagcattattaatcataaattttgcaatctgtctgatgcccacaaaaagaacctctatgaccatgcccttatgagcataatttcaactttccacttgtccatccccaacttcaatcagtatgaggcaatgagctgcgacttcaatgggggaaagattagtgtgcagtacaacctgagtcacagctatgctggggatgcggccaaccactgtggcactgttgcaaatggtgtcttacagactttcatgaggatggcttggggtgggagttacattgctcttgactcaggccgtggccagtgggactgtattatgactagttatcaatatctgataatccaaaatacgacctgggaagatcactgccaattctcaagaccatcacccatcggttatctcgggctcctctcacagaggaccagagatatttatattagtagaagactactaggcacatttacatggacactgtcagattctgaaggtaaggacacaccagggggatattgtctgaccagatggatgctaattgaagctgaattaaaatgcttcggaaacacagctgtagcaaaatgtaatgagaagcatgatgaggaattttgtgacatgctaaggctgtttgacttcaacaaacaggctattcaaaggctgaaagctgaagcacaaatgagtattcagttgatcaacaaggcagtaaatgctttgataaatgaccaacttataatgaagaatcatctccgggacatcatggggattccatactgtaattacagcaagtattggtacctcaaccacacaactactgggaaaacatcactgcccaaatgttggcttgtatcaaatggttcatacttgaacgagacccacttttctgatgatattgaacaacaagctgacaacatgatcactgagatgttgcagaaggagtatatggagaggcaggggaagacaccattgggcctggttgacctctttgtgttcagcacaagtttctatctcattagcatcttccttcacctagttaaaataccaactcataggcatattgtaggcaagtcatgtcccaaacctcacagattgaatcatatgggcatatgttcttgtggac-tctataaacaacccggtgtgcctgtgaaatggaagagatg------agacccctgtcag-------------------------------------------------------ggcccccgtgacccaccgcctattggcggtgggtcacgggggcgtccat--ttacaggacgactctaggtgtcgatgttctgaacaccatatctctaggcagcactgctctcaaaaccgatgtgttcagtcctcctgacactgctgcatcaaacatgatgcagtccattagtgcacagtgaggggttatttcctctttgccgccctttttcttcttttcaacaacgacacctgtgtgcatgtggcataagtccttatactgatcccagactgcattttcatacttcctggaatcagttttgttgagggcaatatcaattagtttgatgtcttttctgccttgtgattcaaggagtttccttatgtcatcggacccctgacaggtaatgaccatattccgggggagtgcatcaatgacagcactggtcaaacccggctgtgcagcgaagaggtccgtaacatcaatcccatgtgagtacttagcatcctgcttgaactgctttaagtcagtaggctcacggaagaagtgtatgtagcagcctgaacttggttgatagagggcaatctccactggatcttcaggtcttccttcaatgtccatccagatcttggcatttgg-gtcaagttgcaacatt--gcatccttgagggtcattagctgagaataggtaagcccagcggtaaaccctgccgactgcaaggatttgttggaattgttgctgccagttttc---tgtggcttcccatctgattccagatcaacgacagtattttcccaggcccttcctgttattgaggttcttgatgcaatatatggccatccatctcctgacaaacagatcttgtagagtatgttttcataaggattcctttcaccaggggtgtctgagatgaacatcccaagagccttcttgacctttaagatggatttgaggatgccgtccatcgtctgaggtgacaccttaattgtctctagcatgttgccgccatctagcatgcaagctcctgccttcacagctgcacccaggctgaaattatagcctgagatattcagagagcttttcttggtgtcaatcatgtttaggatggggtgactctgagtcagcctatctaagtctgaagtattgggatacttagctgtgtagatcagacccaaatctgtcaatgcttgcactacatcattcaggtcaacctgcccctgctttgtcagacatgccagtgtcaaacttggcatggtcccgaactgattgttaagcaactctgcatttttcacatcccaaactctcaccactccatctctcccagcnnnnnnnnnnnnnnnnnnnnnactcattcctatcatactcagaagagctcgtctctggtcaagttgctgtgagctcaggttgcccatatagacacctgcactcaatggcctttctgtcctggtcacctttgatttcaacttctctagatcagcggctaagattaataagtcatctgatgttagagtcccaactctcagtatactcttttgttgagttgattttaactcaacaaggttgttgaccgcttgatttaggtccctcaaccgtttcagatcattgtcatcccttctctccttgcgcatcagccgttgaacattgctgacttcggagaaatcaagtccatgtaaaagagcttgggcatctttcacaacctgtagtttgatgttggagcagtaaccagatagttcccttctcaatgattgtgtccacagaaaggactttatttcctttgaggcactcatctcca----gattgttgt-g------ctggatgcacgcagcagaaagctg-agactacc-----tgccaaaat-gacaaaa-----gc-----------a-aagcgc------------------------------"/>
                        <sequence id="seq_KM821880.11" taxon="KM821880.1" totalcount="4" value="gcgcaccggggatcctaggcatttttggttgcgctatt-caagt-gtcctattt-----------------aaaatgggacaaatagtgacattcttccaggaagtgccccatgtcatagaagaggtgatgaacatcgttctcattgcactgtctatactagcagtgttgaaaggtctgtacaacttcgcaacatgtggcctcgttggcttggtcactttcctcctgttgtgtggcaggtcttgcacaactagcctttacaagggggtttatgagcttcagactctggaactaaacatggaaacactcaatatgaccatgcctctctcctgcacaaagaacaatagtcatcattatataatggtgggcaatgagacaggactagaactgaccttgaccaacataagcattattaaccataaattttgcaatctgtctgatgcccacaaaaagaacctctatgaccacgctctcatgagcattatctcaactttccacttgtccatccctaacttcaatcagtatgaggcaatgagctgcgatttcaatgggggaaagattagtgtacaatacaacctgagccacagctatgccggggacgcagccaaccattgtggcactgttgcaaatggtgtattacagactttcatgaggatggcttggggtgggagctacatcgctcttgactcaggccgtggcgagtgggactgtattatgacgagttatcaatatctgataatccaaaatacaacctgggaagatcactgccaattctcgagaccatctcccatcggttatctcgggctcctctcacaaaggaccagagatatttatattagtagaaggctactaggcacattcacatggacactgtcagattctgaaggcaaggacacaccagggggatattgtctaaccagatggatgctaattgaggctgagctaaagtgcttcgggaacacagctgtggcaaaatgtaatgagaagcatgatgaggaattttgtgacatgctgaggttgtttgactttaacaaacaagccattcaaaggttgaaagctgaggcacaaatgagcattcagttaatcaacaaagcagtaaatgctttgataaatgaccaacttataatgaagaaccatctacgggacatcatggggattccatactgtaattacagcaagtattggtacctcaaccacacaactactggaaaaacatcactgcccaagtgttggcttgtttcaaatggttcatacctgaacgagacccacttttctgatgacattgaacaacaagctgacaacatgatcactgagatgttacagaaggagtatatggagaggcaggggaagacaccattgggtctggttgacctctttgtgttcagcacaagcttctatctcattagcatcttccttcacctagttaaaataccaactcataggcatattgtaggcaagccgtgtcccagacctcacaggttgaatcatatgggcatttgttcctgtggac-tctataaacagcctggtgtgcctgtaaaatggaagagatg------agacccttgtcag-------------------------------------------------------ggcccccgtgacccaccgcctgttggcggtgggtcacgggggcgtccat--ttacaggacgaccctaggtgtcgatgttctgaacaccatgtctctgggcagcactgctctcaaaactgatgtgttcagtcctcctgatactgctgcatcaaacataatgcagtccattagtgcacagtgaggggttatttcctctttaccacctcttttcttcttctcaacaacaacacctgtatgcatgtggcataagtctttatactgatcccagactgcattttcatacttcctggaatcagccttgctgagggcaatgtcaattagtttaatgtcttttcttccttgtgattcaaagagtttccttatgtcatcagatccctggcaggtgatgaccatattccgggggagtgcatcaatgacagcactggtcaagcccggctgtgcagcgaagaggtccgtgacatcaatcccatgtgagtacttagcatcctgcttgaactgctttaaatcagtaggttcacggaagaagtgtatgtagcaccctgaacttggttgatagagggcgatttccactggatcttcaggtcttccttcaatgtccatccaggtcttagcatttgg-gtcaagttgcagcatt--gcatccttgagggtcatcagctgagaataggtgagcccagcggtaaaccctgccgactgcagagatttattggaaccgttactgccagctttc---tgtggcttcccatctgattctagatcaacaacagtgttttcccaggcccttcctgttattgaggttcttgatgcaatgtatggccatccgtctcctgacaaacaaatcttgtagagtatgttttcataaggattcctttcaccaggggcatctgatatgaacatcccaagagccttcttgacctttaaaatggatttgagaataccatccattgtctgaggtgacaccttgattgtttccaacatattgccaccatccagcatacaagctcctgccttcacagctgcacccaagctaaaattataacctgagatgttcaaagagcttttcttggtgtcaatcatatttaggatggggtgactttgagtcagcctgtccaagtctgaagtattggggtacttcgctgtgtagatcaaacctaaatctgtcaatgcttgtactgcatcattcaagtcaacctgcccctgttttgtcagacatgccagtgtcagacttggcatggtcccgaactgattattgagcaactctgcatttttcacatcccaaactctgaccactccatctctcccagcccgagccccttgattaccaccactcattcctatcatgttcagaagagctcttctttggtcaagttgctgtgagcttaggttgcccatatagacacctgcactcaatggcctttctgttctggtcaccttcgacttcaacttctctagatcagcggccaggattaataagtcatctgaggttagagtcccaactctcagtatgctcttttgttgagttgattttaattcaacaagattgttgactgcttgatttaggtccctcaaccgttttaaatcattgtcatcccttctctccttgcgcatcaaccgttgaacattactgacttcagagaagtcaagcccatgtaaaagagcctgggcatccttcaccacctgcagtttgatgttggagcagtaaccagataattccctcctcaaagattgtgtccacaaaaaggattttatttcctttgaggcactcatcgcca----gattgttgc-g------ttgaatgcacgcaatagaaagctg-agactatc-----tgccaaagt-gttaaaa-----gc-----------a-aagcgcaatccaatagcctaggatc-----------"/>
                        <sequence id="seq_KM821882.11" taxon="KM821882.1" totalcount="4" value="gcgcaccggggatcctaggcatttttggttgcgcaatt-caagt-gtcctattt-----------------aaaatgggacagatagtaacattcttccaggaagtgcctcatgtgatagaagaggtgatgaacattgttctcattgcactgtctatattagcagtgctgaaaggtctgtacaattttgcaacatgtggcctcgttggtttggttaccttcctcctgttatgtggtaggtcttgcacaaccagtctttacaaaggggtttatgagcttcagactctggaactaaacatggagacactcaatatgaccatgcctctctcctgtacaaagaacaacagtcatcattatattatggtgggtaatgagacaggactagaactgaccttgaccaacacgagcatcattaatcataaattttgcaatctgtctgatgcccacaaaaagaacctctataatcacgctcttatgagcataatttcaactttccatctgtccattcccaacttcaatcagtatgaggcaatgagctgcgatttcaatgggggaaagattagtgtgcagtacaacctgagtcacagttatgctggggatgcggccagccattgtggcactgttgcaaatggtgtcttacagactttcatgaggatggcttggggtggaagctatattgctcttgactcaggctatggcaagtgggactgcattatgactagttatcagtacctgataattcaaaatacaacctgggaagatcactgccaattctcaagaccatctcccattggctatctcgggctcctctcacaaaggaccagagatatttatattagtagaagactgctgggcacattcacatggacactgtcggattctgaaggtaaggacacaccagggggatattgtttgaccagatggatgctaattgaagctgaactaaagtgcttcgggaacacagctgtagcaaaatgtaatgagaagcatgatgaggaattttgtgacatgctgaggctgtttgacttcaacaaacaagccattcaaagattgaaaactgaagcacaaatgagcattcagttgatcaacaaggcagtaaatgccttaataaatgaccagcttataatgaagaaccatctacgagacataatgggaattccatactgtaactacagcaagtattggtacctcaaccacacaaccactgggaaaacatcactgcctaaatgttggcttgtatcaaatggctcatacttgaatgagacccacttttctgatgatattgaacaacaggctgacaacatgatcactgagatgttacagaaagagtacatggagaggcaggggaagacaccattgggcctggtcgacctttttgtgttcagcacaagtttctatctcatcagtatctttcttcacctagtcaaaataccaactcatagacatattgtaggaaagtcgtgtcccaaacctcacagattgaatcacatgggcatatgttcctgtggac-tctacaaacagcccggtgtgcctgtgagatggaagagatg------agacccttgtcag-------------------------------------------------------ggcccccgtgaccctccgcctattggcggagggtcacgggggcgtccat--ttacagaacgactctaggtgtcgatgttctgaacaccatatctctgggcagcactgctcttaagaccgatgtgttcagtcctcctgatactgctgcatcaaacatgatgcagtccattagtgcacagtgaggggttatttcctctttaccgcctcttttcttcttttcaacgacaacacctgtgtgcatgtggcataagtctttatactggtcccagactgcattttcatacttcctggaatcagttttactgagggcaatatcaattagcttgatgtctttcctaccttgtgattcaaggagtttctttatgtcatcagacccctgacaggtaatgaccatattccggggaagtgcatctatgacagcactggtcaagcctggttgcgcagcgaagaggtctgtaacatcaatcccatgtgagtacttagcatcctgcttgaactgcttcaaatcagtgggttcacggaagaagtgtatgtagcagcctgaacttggttgatagagggcaacctccactggatcttcaggccttccttcaatgtccatccaggtcttagcatttgg-gtcaagttgcagcatt--gcgtctttgagggtcatcagctgagaataggtaagcccagcggtaaaccctgccgactgcagggatttattggaattgttgctgccagctttt---tgtggcttcccatctgattccagatcaacgacagtgttttcccaggcccttcctgttattgaggttcttgatgcaatatatggccatccatctcctgatagacagatcttgtagagtatgttctcataaggattcctttcaccaggggtctctgagatgaacatcccaagagctttcttgacctttaagatggacttgaggatgccatccattgtctgaggtgacaccttgattgtctccaacatgttgccaccatccagcatgcaagctcctgcctttacagctgcacccaagctgaaattataacctgagatattcaaagagcttttcttggtgtcaatcatgttcaggatggggtgactttgagtcagcctatctaaatctgaagtatttgggtactttgctgtgtagatcaaacccaaatctgtcaatgcttgcactacatcattcaagtcaacctgcccctgttttgtcaaacatgctagtgtcagacttggcatggttccgaactgattattaagcaactctgcattttttacatcccaaactctcaccactccatctctcccagcccgagccccttgaacaccactactcattcctatcatactcagaagagctcgtctttggtcaagttgctgtgagctcaggttgcccatatagacacctgcactcaatggcctttctgtcctggtcacctttgatttcaacttctctagatcagcagccaagattaacaagtcatctgaggttagggtcccaactctcagtatacttttttgttgagttgattttaactcaacaaggttgttgacagcttgatttaggtccctcaaccgtttcaaatcattgtcatcccttctctccttgcgcatcaaccgttgaacattactgacttcggagaagtcaagtccatgtaaaagagcttgcgcatctttcaccacctgtagtttgatgttagaacaataaccagacaattccctcctcaatgactgtgtccacagaaaggactttatttcctttgaggcactcattgcca----gattgttgt-g------ctggatgcacgcagcggaaaactg-agactatc-----tgccaaaat-gacaaaa-----gc-----------a-aagcgcaatccaatagcctaggatccactgtgcg--"/>
                        <sequence id="seq_KM821884.11" taxon="KM821884.1" totalcount="4" value="gcgcaccggggatcctaggcatttttggttgcgcaatt-caagt-gtcctattt-----------------aaaatgggacaaatagtgacattcttccaagaagtaccccatgtaatagaagaggtgatgaacattgttctcattgcactgtctatactagcagtgttgaaaggtctgtacaatattgcgacatgtggcctcattggcttggtcactttcctcctgttgtgtggcaggtcttgcacaactagcctttacaaaggggtttatgaacttcagactctggaactaaacatggaaacactcaatatgaccatgcctctctcctgcacaaagaacaatagtcatcattacataatggtgggcaatgagacaggattagaactgaccttgaccaacacgagcattattaatcataaattttgtaatctgtctgatgcccacaaaaagaacctctatgaccacgctctcatgagcattatctcaaccttccacttgtccatccctaacttcaatcagtatgaggcaatgagctgcgattttaatgggggaaagatcagtgtgcagtataacctgagtcacagctatgccggggatgcagccaaccactgtggcactgttgcaaatggtgtactacagactttcatgaggatggcttggggtgggagctacattgctcttgactcaggcagaggcaggtgggattgtattatgactagttatcaatatctgataatccaaaatacaacctgggaagatcactgccaattctcgagaccatctcccatcggctatctcgggctcctctcacaaaggaccagggacatttacattagtagaaggttgctaggcacattcacatggacactgtcagattccgaaggcaatgacacaccagggggatattgtctaaccagatggatgctaattgaagctgaactaaagtgcttcgggaacacagctgtggcaaagtgtaatgagaagcatgatgaggaattttgtgacatgctgaggctgtttgacttcaacaaacaagccattcaaaggttgaaagctgaggcacaaatgagcattcagttgatcaacaaagcagtaaatgctttaataaatgaccaactcataatgaagaaccatctacgagacatcatggggattccatactgtaattacagcaagtattggtacctcaaccacacaactactgggaaaacatcactgcccaaatgttggcttgtatcaaatggatcatacctgaacgagacccacttttctgatgatattgaacaacaagctgacaacatgatcactgagatgttacagaaggagtatatggagaggcaggggaagacaccattgggtctggttgacctctttgtgttcagcacaagcttctatctcattagcatcttccttcacctagttaaaataccaactcataggcatattgtaggcaagccgtgtcccaaacctcacaggttgaatcatatgggcatttgttcctgtggac-tctataaacagcctggtgtgcctgttaaatggaagagatg------agacccttgtcag-------------------------------------------------------ggcccccgtgacccaccgcctattggcggtgggtcacgggggcgtccat--ttacaggacgactctaggtgtcgatgttctgaacaccatatctctgggcagcactgctctcaaaaccgatgcgttcagtcctcctgacactgctgcatcaaacataatgcaatccattagtgcacagtgaggggttatttcctctttaccgcctcttttctttttctcaacaacaatgcctgtgtgcatgtggcataagtctttatactgatcccagactgcattttcatacttcctggaatcagtcttgctgagggcaatgtcaattagtttgatgtcttttcttccttgtgattcaaggagtttccttatgtcatcagacccctggcaggtgatgaccatattccgggggagtgcatcaatgacagcactggtcaagcccggttgtgcagcgaaaagatccgtgacatcaatcccatgtgagtacttagcatcctgcttgaactgctttagatcagtaggttcacggaagaagtgtatgtagcaccccgaacttggttgatagagggcgatttccactggatcttcaggtcttccttcgatgtccatccaggtcttagcatttgg-gtcaagttgcagcatt--gcatccttgagggtcatcagctgagaataggtaagcccagcggtaaatcctgccgactgcagagatttgttggaactgttgctgccagctttc---tgtggcttctcgtctgattccagatcaacaacagtgttttcccaggcccttcctgttattgaggttcttgacgcaatgtatggccagccatctcctgacaagcaaatcttgtagagtatgttctcgtaagggttcctttcaccaggggtatctgaaatgaacatcccaagagcttttttgaccttcaaaatggatttgagaataccatccattgtctgaggtgacaccttgattgtctccaacatattgccaccatccagcatacaagctcctgccttcacagctgcacccaagctaaaattataacctgagatattcaaggagcttttcttggtgtcaatcatatttaggatggggtgactttgagtcagcctgtctaagtccgaagtattgggatacttcgctgtgtagatcaaacctaaatctgtcaatgcttgtactgcatcattcaggtcaacctgcccctgttttgtcaggcatgccagtgtcagacttggcatagtcccgaactgattattgagcaactctgcatttttcacatcccaaactctgaccactccatctcttccagcccgagccccttgattgctaccactcattcctaacatgttcaaaagagctcttctctggtcaagttgctgtgagctcaggttgcccatatagacacctgcactcaatggcctttctgtcctggtcaccttcgacttcaacttctctagatcagcagccaggattaataagtcatctgaggttagagtcccgactctcagtatactcttttgttgagttgattttaattcaacaagattgttgaccgcttgatttaagtccctcaaccgtttcaaatcactgtcatcccttctctccttgcgcatcaaccgttgaacattactgacttcagagaagtcgagtccgtgtaaaagagcctgggcatctttcaccacctgcagtttgatgttggagcagtaaccagacaattccctcctcaaggattgtgtccacaaaaaggattttatttcctttgaggcactcattgcca----gattattgt-g------ttgaatgcacgcaacaaaaagctg-agactatc-----ttccaaagt-gataaaa-----gc-----------a-aagcgcaatccaatagcctaggatccac--------"/>
                        <sequence id="seq_KM821885.11" taxon="KM821885.1" totalcount="4" value="---------------------------------caatt-caagt-gtccttcta-----------------aacatggggcaaatagtgacttttttccaggaagtgcctcatgtgatagaggaggtgatgaacattgtactcatcgcactgtctatacttgcggtgctaaaaggtttgtacaatgttgcaacatgtggtcttattggtttggttacctttcttttactgtgtggtagatcttgtacaaccactctgtacaaaggagtttatgaacttcaggccttggaattgaacatggagacactcaatatgaccatgcctctctcttgcacaaagaacaatagccatcattatataatggtaggcaatgagacaggactggaactaaccttgaccaatacaagtatcatcgatcacaagttttgcaacctgtctgatgcccacaaaaagaacctctatgatcatgctcttatgagtataatctcaactttccacttgtccattcccaactttaatcagtatgaagcaatgagttgtgactttaatggagggaaaattagtgtacaatacaacctaagtcacagctatgctggagatgcagccaagcattgtggcacagttgcgaatggcgttttgcagaccttcatgagaatggcctggggtgggagttacattgctcttgactcaggtcgcaatggatgggattgtgttatgactagttatcaatatctaataattcaaaacacaacctgggaagatcactgccagttctcaagaccatctcccattggctaccttgggctcctctcacaaaggaccagagacatttacattagtagaagactgctgggcacattcacatggacactgtcagattctgaaggcaaagatacaccaggggggtactgtctgactagatggatgctaattgaggctgaactgaaatgtttcggcaacacagctgttgccaaatgtaatgagaagcatgatgaagaattctgtgatatgctgaggctatttgacttcaacaagcaagccatccaaaggttaaagactgaagcacaaatgagcattcagttgatcaacaaggctgtgaatgctttaataaatgatcaactgataatgaaaaaccatctgcgggatatcatggggattccatactgtaactacagcaagtactggtatctcaaccacacagttactgggaaaacatcactgcctagatgctggcttgtatcaaatggctcatatttaaacgagacccacttctctgatgacattgagcaacaagctgacaacatgatcactgagatgttgcaaaaggagtacatagagaggcaggggaagacaccattgggtctggttgacctctttgtgttcagcacaagtttttatctcattagtatcttccttcacctagtcaaaataccaactcatagacacattataggcaaaccgtgtccaaaacctcacaggctgaatcatatgggcatatgctcctgtgggc-tctataaacaacctggtgtgcctgtaagatggaagagata------agactcccatcag-------------------------------------------------------ggcccccgtgacccaccgcctattggcggtgggtcacgggggcgtccat--ttacaggacgactctaggtgtcgatgttctaaacaccatatctctaggtaacacagctctcagaactgatgcattcagtcctcctgaaactgctgcatcaaacatgatgcagtccattagagcacagtgaggggttatttcctctttgccacctcttttcttcttctcaacgacaacacctgtgtgcatatggcataagtctttatactgatcccagactgcattttcatacttcctagaatcaattttactgagggcaatgtcaattagtttgatgtcttttcttccctgtgattcaaggagtttccttatgtcatcagacccctggcaggtgataaccatattccgagggagtgtgtctataacagcactggtcaagccaggttgtgcagcgaagaggtctgtcacatcaataccatgtgagtacttagcatcttgcttaaactgctttaagtcagtaggctcacggaagaagtgaatgtagcagcctgaacttggctgatacaaagcaatttccaccggatcttcaggtctcccttcaatgtccatccaagtcttagcatttgg-atcaagctgcagcatt--gcatctttgagagtcatgagctgagaataggtgagccctgcagtgaatcctgttgactgtagagatttgttggaattgttgctcccagctttt---tgtggcttcccatttgattccaaatcaacgacagtgttttcccaggcccttcctgttattgaagttcttgatgcaatgtacggccacccatcccctgacagacaaattttgtagagtatattttcataaggattcctttcgccaggggtgtctgatacgaacatcccaagactctttttaacctttaaaatggacttgaggatgccatccattgtctgaggtgacaccttgattgtctccaacatgttaccaccatctagcatgcaagctcctgcttttacagctgcacccagactaaaattataacctgagatgttcaaggagcttttgctggtgtctaccatatttagaatggggtggctctgagtcagcctgtctaagtctgaagtgttagggtattttgctgtgtaaatcagacccaaatctgttagcgcctgcacaacatcatttaggtcaacctgcccctgttttgtcaaacatgccagtgttagacttggcatggtaccaaactgattgttaagcaagtccgcattcttcacatcccaaattctcaccactccatctttcccggtccgagccccttgattgccactgctcattcctatcatgtttaagagagcccgtctctgttcaagttgttgtgaactcaggttacccatataaacacctgcactcaacggcctttctgtcctaattacttttgatttcagtttctctaggtcagcagccaagattagcaggtcatctgaggtcaaagtcccaactctcaacacactcttttgttgagttgatttcaactcaacaaggttgttaactgcttgattgagatccctcaaccgttttagatcaccatcatcccttctctgtttgcgcatcaatcgctgaacattgctgacttcagagaaatcaagtccatgtaagagagcttgggcgtctttcaccacctgtaatttaatattggaacaataaccagaaagttccctcctcaaagattgtgtccacaagaaggactttatctcctttgaggcactcattgtca----ggttgttat-g------ttggatacacgcagcaaagagtcg-agactttc-----cgctgaat--gacaaga-----gc-----------a-aagcg-------------------------------"/>
                        <sequence id="seq_KM821886.11" taxon="KM821886.1" totalcount="4" value="-----------------------------------ttt-caagt-gtcctattt-----------------aaaatgggacaaatagtgacattcttccaagaagtgccccatgtaatagaagaggtgatgaacattgttctcattgcactatctgtactagcagtgttgaaaggtctgtacaattttgcaacatgtggcattgttggcttggtcactttcctcctgttgtgtggcaggtcttgcacaactagcctttacaaaggggtttatgagcttcagaccctggaactaaacatggaaacactcaatatgaccatgcctctctcctgcacaaagaacaatagtcatcattatataatggtgggcaatgatacaggactagaactaaccttgaccaacacgagcattattaatcataaattttgcaatctgtctgatgcccacaaaaagaacctctatgaccacgctcttatgagcatcatctcaactttccacttgtccatccctaatttcaatcagtatgaggcaatgagctgcgattttaatgggggaaagattagtgttcagtacaacctgagtcacagctatgccggagatgcagccgaccattgtggcactgttgcaaatggtgtattacagactttcatgaggatggcttggggtgggagctacattgctcttgactcaggccgtggcaggtgggactgtattatgactagttatcaatatctgataatccaaaatacaacctgggaagatcactgccaattctcgagaccatctcctatcggttatcttgggctcctctcacaaaggaccagggatatttatattagtagaaggctactaggtacattcacatggacactgtcagattctgaaggcaaggacacaccagggggatattgtctaaccagatggatgctaattgaggctgaactaaagtgcttcgggaacacagctgtggcaaaatgtaatgagaaacatgatgaggaattttgtgacatgctgaggctgtttgacttcaacaaacaagccattcaaagattgaaagctgaagcacaaatgagcattcagctgatcaacaaagcagtgaatgctttgataaatgaccaacttataatgaagaaccatctacgggacatcatggggattccgtactgtaattacagcaagtattggtacctcaaccacacaactactgggaaaacatcactgcccaaatgttggcttgtatcaaatggttcatacctgaacgagacccacttttctgatgatattgaacaacaagctgacaacatgatcactgagatgttacagaaggagtatatggagaggcaggggaagacaccgttgggtctagttgacctctttgtgttcagcacaagcttctatctcattagcatctttcttcacctagttaaaataccaactcataggcatattgtaggcaagccgtgtcccaaacctcacaggttgaatcatatgggcatttgttcctgtggac-tctacaaacagcctggtgtgcctgtgaagtggaagagatg------agacccttgtcag-------------------------------------------------------ggcccccgtgacccaccgcctattggcggtgggtcacgggggcgtccat--ttacaggacgaccctaggtgttgatgttctaaacaccatatctctgggcagcactgctctcaaaactgatgtgttcagtcctcctgacaccgctgcatcaaacatgatgcagtccattagtgcacagtgaggggttatctcctctttgccgcctcttttcttcttctcaacaacaatacctgtgtgcatgtggcataggtctttgtactgatcccagactgcattttcatacttcctggaatcagtcttgctgagggcaatgtcaattagtttgatgtcttttcttccttgtgattcaaggagtttccttatatcatcagacccctggcaggtgataaccaaattccgggggagtgcatcaatgacagcactggtcaagcccggttgtgcagcgaagagatctgtgacatcaatcccatgtgagtacttagcatcttgcttgaattgctttaagtcagtaggttcacggaagaagtgtatgtagcatcctgaacttggttgatagagggcgatctccactggatcttcaggtcttccttcaatgtccatccaggtcttagcatttgg-gtcaagttgcagcatt--gcatccttgagggtcatcagctgagaataggtaagcccagcggtaaatcctgccgattgcagagatttattggaaccgttgttgccagctttc---tgtggcttcccatctgactccagatcaacaatagtgttttcccaggcccttcctgttattgaggttcttgatgcaatgtatggccatccatctcctgacaagcaaatcttgtagagtatgttttcataaggattccgttcaccaggggtgtctgaaatgaacatcccaagagcctttttaacctttaaaatggatttgagaataccatccattgtctgaggtgacaccttgattgtctccaacatattgccaccatccagcatacaagctcctgccttcacagctgcacccaagctaaaattataacctgagatattcaaagagctttttttggtgtcaatcatattcaggatggggtgactttgagtcagcctgtccaagtctgaggcatttggatactttgctgtgtagatcaaacccaaatctgtcaatgcttgtactacatcattcaagtcaacctgcccctgttttgtcagacatgccagtgtcagacttggcatggtcccgaactgattattgagcaactctgcatttttcacatcccaaactctgaccactccatctctcccagcccgagccccttgattactaccactcattcctatcatgttcagaagagctcttctttggtcaagttgctgtgagcttaggttgcccatatagacacctgcactcaatggcctttctgttctggtcaccttcgacttcaatttctctaaatcagcggccaagattagtaagtcatctgaggttagagtcccaactctcagtatactcttttgttgggttgattttaattcaacaaggttgttgaccgcttgatttagatccctcaaccgtttcaaatcattgtcatccctcctctccttgcgcatcgaccgttgaacattgctgacttcagagaagtcaagtccatgtaaaagagcctgggcatctttcaccacctgcagctttatgttggagcagtaaccagataattccctcctcaaagattgtgtccacaaaaaggattttatttcctttgaggcactcat-----------------------------------------------------------------------------------------------------------------------------------------"/>
                        <sequence id="seq_KM821887.11" taxon="KM821887.1" totalcount="4" value="---------------------------------ctatt-caagt-gtcctattt-----------------aaaatgggacaaatagtgacattcttccaggaagtgccccatgttatagaagaggtgatgaacatcgttctcattgcactgtctatactagcagtgttgaaaggtctgtacaacttcgcaacatgtggcctcgttggcttggtcactttcctcctgttgtgtggcaggtcttgcacaactagcctttacaagggggtttatgagcttcagactctggaactaaacatggaaacactcaatatgaccatgcctctctcctgcacaaagaacaatagtcatcattatataatggtgggcaatgagacaggactagaactgaccttgaccaacataagcattattaaccataaattttgcaatctgtctgatgcccacaaaaagaacctctatgaccacgctcttatgagcattatctcaactttccacttgtccatccctaacttcaatcagtatgaggcaatgagctgcgatttcaatgggggaaagattagtgtacagtacaacctgagccacagctatgccggggacgcagccaaccattgtggcactgttgcaaatggtgtattacagactttcatgaggatggcttggggtgggagctacatcgctcttgactcaggccatggcgggtgggactgtattatgacgagttatcaatatctgataatccaaaatacaacctgggaagatcactgccaattctcgagaccatctcccatcggttatctcgggctcctctcacaaaggaccagagatatttatattagtagaaggctactaggcacattcacatggacactgtcagattctgaaggcaaggacacaccagggggatattgtctaaccagatggatgctaattgaggctgagctaaagtgcttcgggaacacagctgtggcaaaatgtaatgagaagcatgatgaggaattttgtgacatgctgaggttgtttgactttaacaaacaagccattcaaaggttgaaagctgaggcacaaatgagcattcagttgatcaacaaagcagtaaatgctctgataaatgaccaacttataatgaagaaccatctacgggacatcatggggattccatactgtaattacagcaagtattggtacctcaaccacacaactactggaaaaacatcactgcccaagtgttggcttgtttcaaatggttcatacctgaacgagacccacttttctgatgacattgaacaacaagctgacaacatgatcactgagatgttacagaaggagtatatggagaggcaggggaagacaccattgggtctggttgacctctttgtgttcagcacaagcttctatctcattagcatcttccttcacctagttaaaataccaactcataggcatattgtaggcaagccgtgtcccagacctcacaggttgaatcatatgggcatttgttcctgtggac-tctataaacagcctggtgtgcctgtaaaatggaagagatg------annnnnnnnnnnn-------------------------------------------------------nnnnnnnnnnnnnnnnnnnnnnnnnnnnnnnggtcacgggggcgtccat--ttacaggacgaccctaggtgtcgatgttctgaacaccatgtctctgggcagcactgctctcaaaactgatgtgttcagtcctcctgatactgctgcatcaaacatgatgcagtccattagtgcacagtgaggggttatttcctctttaccacctcttttcttcttctcaacaacaacacctgtatgcatgtggcataagtctttatactgatcccagactgcattttcatacttcctggaatcagtcttgctgagggcaatgtcaattagtttaatgtcttttcttccttgtgattcaaagagtttccttatgtcatcagatccctggcaggtgatgaccatattcctggggagtgcatcaatgacagcactggtcaagcccggctgtgcagcgaagaggtccgtgacatcaatcccatgtgagtacttagcatcctgcttgaactgctttaagtcagtaggttcacggaagaagtgtatgtagcaccctgaacttggttgatagagggcgatttccactggatcttcaggtcttccttcaatgtccatccaggtcttagcatttgg-gtcaagttgcagcatt--gcatccttgagggtcatcagctgagaataggtgagcccagcggtaaaccctgccgactgcagagatttgttggaaccgttactgccnnnnnnn---ngtggcttcccatctgattccagatcaacaacagtgttttcccaggcccttcctgttattgaggttcttgatgcaatgtatggccatccgtctcctgacaaacaaatcttgtagagtatgttttcataaggattcctttcaccaggggcatctgaaatgaacatcccaagagccttcttgacctttaaaatggatttgagaataccatccattgtctgaggtgacaccttgattgtttccaacatattgccaccatccagcatacaagctcctgccttcacagctgcacccaagctaaaattataacctgagatgttcaaagagcttttcttggtgtcaatcatatttaggatggggtgactttgagtcagcctgtccaggtctgaagtattggggtacttcgctgtgtagatcaaacctaaatctgtcaatgcttgtactgcatcattcaagtcaacctgcccctgttttgtcagacatgccagtgtcagacttggcatggtcccgaactgattattgagcaactctgcatttttcacatcccaaactctgaccactccatctctcccagcccgagccccttgattactaccactcattcctatcatgttcagaagagctcttctttggtcaagttgctgtgagcttaggttgcccatatagacacctgcactcaatggcctttctgttctggtcaccttcgacttcaacttctctagatcagcggccaggattaataagtcatctgaggttagagtcccaactctcagtatactcttttgttgagttgattttaattcaacaagattgttgactgcttgatttaggtccctcaaccgtttcaaatcattgtcatcccttctctccttgcgcatcaaccgttgaacattactgacttcagagaagtcaagcccatgtaaaagagcctgggcatccttcaccacctgcagtttgatgttggagcagtaaccagataattccctcctcaaagattgtgtccacaaaaaggattttatttcctttgaggcactcatcgcca----gattgttgc-g------ttgaatgcacgcaatagaaagctg-agactatc-----tgccaaagt-gttaaaa-----gc-----------a-aagcgcaatccaatagcctagg--------------"/>
                        <sequence id="seq_KM821889.11" taxon="KM821889.1" totalcount="4" value="gcgcaccggggatcctaggcatttttggttgcgcaatt-caagt-gtcctattt-----------------aaaatgggacaaatagtgacattcttccaagaagtaccccatgtaatagaagaggtgatgaacattgttctcattgcactgtctatactagcagtgttgaaaggtctgtacaatattgcgacatgtggcctcattggcttggtcactttcctcctgttgtgtggcaggtcttgcacaactagcctttacaaaggggtttatgaacttcagactctggaactaaacatggaaacactcaatatgaccatgcctctctcctgcacaaagaacaatagtcatcattacataatggtgggcaatgagacaggattagaactgaccttgaccaacacgagcattattaatcataaattttgtaatctgtctgatgcccacaaaaagaacctctatgaccacgctctcatgagcattatctcaaccttccacttgtccatccctaacttcaatcagtatgaggcaatgagctgcgattttaatgggggaaagatcagtgtgcagtataacctgagtcacagctatgccggggatgcagccaaccactgtggcactgttgcaaatggtgtactacagactttcatgaggatggcttggggtgggagctacattgctcttgactcaggcagaggcaggtgggattgtattatgactagttatcaatatctgataatccaaaatacaacctgggaagatcactgccaattctcgagaccatctcccatcggctatctcgggctcctctcacaaaggaccagggacatttacattagtagaaggttgctaggcacattcacatggacactgtcagattccgaaggcaatgacacaccagggggatattgtctaaccagatggatgctaattgaagctgaactaaagtgcttcgggaacacagctgtggcaaagtgtaatgagaagcatgatgaggaattttgtgacatgctgaggctgtttgacttcaacaaacaagccattcaaaggttgaaagctgaggcacaaatgagcattcagttgatcaacaaagcagtaaatgctttaataaatgaccaactcataatgaagaaccatctacgagacatcatggggattccatactgtaattacagcaagtattggtacctcaaccacacaactactgggaaaacatcactgcccaaatgttggcttgtatcaaatggatcatacctgaacgagacccacttttctgatgatattgaacaacaagctgacaacatgatcactgagatgttacagaaggagtatatggagaggcaggggaagacaccattgggtctggttgacctctttgtgttcagcacaagcttctatctcattagcatcttccttcacctagttaaaataccaactcataggcatattgtaggcaagccgtgtcccaaacctcacaggttgaatcatatgggcatttgttcctgtggac-tctataaacagcctggtgtgcctgttaaatggaagagatg------agacccttgtcag-------------------------------------------------------ggcccccgtgacccaccgcctattggcggtgggtcacgggggcgtccat--ttacaggacgactctaggtgtcgatgttctgaacaccatatctctgggcagcactgctctcaaaaccgatgcgttcagtcctcctgacactgctgcatcaaacataatgcaatccattagtgcacagtgaggggttatttcctctttaccgcctcttttctttttctcaacaacaatgcctgtgtgcatgtggcataagtctttatactgatcccagactgcattttcatacttcctggaatcagtcttgctgagggcaatgtcaattagtttgatgtcttttcttccttgtgattcaaggagtttccttatgtcatcagacccctggcaggtgatgaccatattccgggggagtgcatcaatgacagcactggtcaagcccggttgtgcagcgaaaagatccgtgacatcaatcccatgtgagtacttagcatcctgcttgaactgctttagatcagtaggttcacggaagaagtgtatgtagcaccccgaacttggttgatagagggcgatttccactggatcttcaggtcttccttcgatgtccatccaggtcttagcatttgg-gtcaagttgcagcatt--gcatccttgagggtcatcagctgagaataggtaagcccagcggtaaatcctgccgactgcagagatttgttggaactgttgctgccagctttc---tgtggcttctcgtctgattccagatcaacaacagtgttttcccaggcccttcctgttattgaggttcttgacgcaatgtatggccagccatctcctgacaagcaaatcttgtagagtatgttctcgtaagggttcctttcaccaggggtatctgaaatgaacatcccaagagcttttttgaccttcaaaatggatttgagaataccatccattgtctgaggtgacaccttgattgtctccaacatattgccaccatccagcatacaagctcctgccttcacagctgcacccaagctaaaattataacctgagatattcaaggagcttttcttggtgtcaatcatatttaggatggggtgactttgagtcagcctgtctaagtccgaagtattgggatacttcgctgtgtagatcaaacctaaatctgtcaatgcttgtactgcatcattcaggtcaacctgcccctgttttgtcaggcatgccagtgtcagacttggcatagtcccgaactgattattgagcaactctgcatttttcacatcccaaactctgaccactccatctcttccagcccgagccccttgattgctaccactcattcctaacatgttcaaaagagctcttctctggtcaagttgctgtgagctcaggttgcccatatagacacctgcactcaatggcctttctgtcctggtcaccttcgacttcaacttctctagatcagcagccaggattaataagtcatctgaggttagagtcccgactctcagtatactcttttgttgagttgattttaattcaacaagattgttgaccgcttgatttaagtccctcaaccgtttcaaatcactgtcatcccttctctccttgcgcatcaaccgttgaacattactgacttcagagaagtcgagtccgtgtaaaagagcctgggcatctttcaccacctgcagtttgatgttggagcagtaaccagacaattccctcctcaaggattgtgtccacaaaaaggattttatttcctttgaggcactcattgcca----gattattgt-g------ttgaatgcacgcaacaaaaagctg-agactatc-----ttccaaagt-gataaaa-----gc-----------a-aagcgcaatccaatagcctaggatccac--------"/>
                        <sequence id="seq_KM821890.11" taxon="KM821890.1" totalcount="4" value="----accggggatcctaggcatttttggttgcgcaatt-caagt-gtcctacttt----------------aaaatgggacaaatagtgacattcttccaggaagtgcctcatgtaatagaagaggtgatgaacattgttctcattgcactgtcaatattggcagtgctaaaaggtctgtataattttgctacatgtggcctcgttggtttggtcactttcctcttactgtgtggcaggtcttgcacaaccagcctttacaaaggagtttatgagcttcagactctggaactaaacatggagactctcaatatgaccatgcctctctcttgcacaaagaacaatagtcatcattacataagggtgggcaatgagacagggctagaactgaccttaaccaacacaagcattattaatcatcgattttgcaatctgtctgatgcccacaaaaagaacctttatgaccacgctcttatgagcataatctcaactttccacttgtccatccctaacttcaatcagtatgaggcaatgagctgtgattttaatgggggaaagattagtgtgcaatacaacctaagtcacagctatgctggggatgcagccaaccattgtggcacagttgcaaatggtgtcctgcagactttcatgaggatggcctggggtggaagctacattgctcttgactcaggccatggcaagtgggactgtattatgaccagctatcaatacctgataatccaaaatacaacctgggacgatcattgccagttctcgagaccatctcccatcggttatctcggtctcctttcgcaaaggaccagagacatttatattagtagaagactactaggcacattcacatggacactgtcagattctgaaggcaaggacacaccagggggatattgtctgactagatggatgctgattgaggctgaactaaaatgcttcgggaacacagctgtggcaaaatgcaatgagaaacatgacgaagaattctgtgatatgctgaggctgtttgacttcaacaaacaggccattcgaaggttaaaagccgaagcacaaatgagcattcagttaattaacaaagcagtaaatgctctgataaatgatcaactaataatgaagaaccatctacgggatatcatgggaattccatactgtaattacagcaaatactggtacctcaaccacacaactactgggaaaacatcactgcccagatgttggcttgtatcaaatggatcatatttgaatgagacccacttttccgatgacattgagcaacaagctgacaatatgatcactgagatgttgcagaaagagtatatggagagacaggggaaaacaccattaggcctagttgacctctttgtgttcagcacaagtttttatctcattagcatcttccttcacttagtcaaaataccaactcataggcatattgtaggcaagtcgtgtccaaaacctcacaggttgaatcacatgggtatatgttcctgcggtt-tctataaacagcccggtgtgcctgtgaaatggaagagatg------agaccctcatcag-------------------------------------------------------ggcccccgtgacccaccgcctgttggcggtgggtcacgggggcgtccat--ttacaggacgactctaggtgttgatgttctgaacaccatgtctctgggtagcactgctctcaaaactgatgtgttcagtcctcctgacactgctgcatcaaacatgatacaatccattagtgcacagtggggagttatttcctctttaccgcccttcttcttcttttcaacaacgacacctgtgtgcatgtggcataaatctttatactgatcccagactgcattctcatacttcctggaatcagtcttgctgagggcaatatcaattagtttgatgtcttttcttccttgtgattcaaggagtctcctaatgtcttcggacccctgacaggtaataaccatgttccgggggagtgtatctataacagcactggtcaggcctggttgtgcagcaaagaggtctgtgacatcaatcccatgtgagtatttagcatcctgcttgaactgctttaaatcagtaggctcacggaagaagtgtatgtagcagcctgaacttggttgatagagggcaatttctactggatcttcgggtctcccttcaatgtccatccaggtcttggcatttgg-gtcaagttgcagcatt--gcatccttgagggtcataagctgagaatatgttagcccagcggcaaaccctgccgactgcagggatttgttggaattggtgttattagtcttc---tgtggcttcccatccgactccagatcaacgatagtgttttcccaggcccttcctgttattgaagttcttgatgcaatatatggccatccatcccctgacaaacaaatcttatagagtatgttttcataaggattcctctcaccaggagtgtctgaaatgaacatcccgagagccttcttgacctttaaaatggatttgaggataccatccattgtctgaggtgacaccttgattgtctccaacatattgccaccatctagcatgcaagctcctgccttcacagctgcacccaaactaaaattgtaacctgagatattcaaagagcttttcttggtgtcaatcatatttaggatagggtgactttgagtcagcctgtccaagtctgaagtgttggggtactttgctgtgtagatcaaacccaaatctgtcaatgcttgcacgacatcatttaagtcaacctgcccttgttttgtcaaacatgccagtgtcagacttggcatggtcccgaactgattattaagcaactctgcatttttgacatcccaaattctcaccactccatctctcccagcccgagctccttgattaccaccactcattcctatcatgttcagaagagctcgtctttggtcaagttgctgtgagctcaggttgcccatatagacacctgcgctcaatggcctttctgtcctggtcacctttgatttcagcttctctagatcagcagctaagactaataagtcatctgaggttagagtcccaactctcagtacactcttttgttgagttgattttaactcaacaaggttgttgaccgcttggttcaggtccctcaaccgtttcaaatcactgtcatcccttctctctttgcgcatcaaccgttgaacattgctgacttcggagaagtcaagtccatgcaaaagagcctgagcatctttcaccacctgaagtttgatgttggagcagtagccagataattccctcctcaaagattgtgtccacaaaaaggactttatttcttttgaggcactcatcgcca----aattgttgt-g------ctggatacacgcagcagaaagctg-agactatc-----tgctaaaat-gacaaaa-----gc-----------a-aagcgcaatccaatagcc------------------"/>
                        <sequence id="seq_KM821892.11" taxon="KM821892.1" totalcount="4" value="gcgcaccggggatcctaggcatttttggttgcgctatt-caagt-gtcctattt-----------------aaaatgggacaaatagtgacattcttccaggaagtgccccatgtcatagaagaggtaatgaacatcgttctcattgcactgtctatactagcagtgttgaaaggtctgtataattttgcaacatgtggcctcgttggcttagtcactttcctcctgttgtgtggcaggtcttgcacaactagcctttacaagggggtttatgagcttcagactctggaactaaacatggaaacactcaatatgaccatgcctctctcctgcacaaagaacaacagtcatcattatataatggtgggcaatgaaacaggactagaactgaccttgaccaacacgagcattattaatcataaattttgcaatctgtctgatgcccacaagaagaacctctatgaccacgctcttatgagcattatctcaactttccacttgtccatccctaacttcaatcagtatgaggcaatgagctgcgatttcaatgggggaaagattagtgtgcagtacaacctgagtcacagctatgccggggacgcagccaaccattgtggcactgttgcaaatggtgtattacagactttcatgaggatggcttggggtgggagctacattgctcttgactcaggccgtgacaggtgggactgtattatgactagttatcaatatctgataatccaaaatacaacctgggaagatcactgtcaattctcgagaccatctcccatcggttatctcgggctcctctcacaaaggaccagagatatttatattagtagaaggctactaggcacattcacatggacactgtcagattctgaaggcaaggacacaccagggggatattgtctaaccagatggatgctaattgaggctgagctaaagtgcttcgggaacacagctgtggcaaagtgtaatgagaagcatgatgaggaattttgtgacatgctgaggctgtttgactttaacaaacaagccattcaaaggttgaaagctgaagcacaaatgagcattcagttgatcaacaaggcagtaaatgctttgataaatgaccaacttataatgaagaaccatctacgggacatcatggggattccatactgtaattacagcaagtattggtacctcaaccacacaactactggaaaaacatcactgcccaagtgttggcttgtatcaaatggttcatacctgaacgagacccacttttctgatgacattgaacaacaagctgacaacatgatcactgagatgttacagaaggagtatatagagaggcaggggaagacaccattgggtctggttgacctctttgtgttcagcacaagcttctatctcattagcatcttccttcacctagttaaaataccaactcataggcatattgtgggcaagccgtgtcctaaacctcacaggttgaatcatatgggcatttgttcctgtggac-tctataaacagcctggtgtgtctgtgaaatggaagagatg------agacccttgtcag-------------------------------------------------------ggcccccgtgacccaccgcctgttggcggtgggtcacgggggcgtccat--ttacaggacgaccctaggtgtcgatgttctgaacaccatgtctctgggcagcactgctctcaaaactgatgtgttcagtcctcctgatactgctgcatcaaacatgatgcagtccatcagtgcacagtgaggggttatttcctctttgccgcctcttttcttcttctcaacaacaatacctgtatgcatgtggcataagtctttatactgatcccagactgcattttcatacttcctggaatcagtcttgctgagggcaatgtcaattagtttaatgtcttttcttccttgtgattcaaagagtttccttatgtcatcagacccctggcaggtgatgaccatattccgggggagtgcatcaatgacagcactggtcaagcccggttgtgcggcgaagaggtccgtgacatcaatcccatgtgagtacttagcatcctgcttgaactgctttaaatcagtaggttcacggaagaagtgtatgtagcaccctgaacttggttgatagagggcgatttccactggatcttcaggtcttccttcaatgtccatccaggtcttagcatttgg-gtcaagttgcagcatt--gcatccttgagggtcatcagctgagaataggtgagcccagcggtaaatcctgccgactgcagagatttattggaaccgttactgccagctttc---tgtggcttcccatctgattccagatcaacaacagtgttttcccaggcccttcctgttattgaggttcttgatgcaatgtatggccatccgtctcctgacaaacaaatcttgtagagtatgttttcataaggattcctttcaccaggggcatctgaaatgaacatcccaagagcctttttgacctttaaaatggatttgagaataccatccattgtctgaggtgacaccttgattgtctccaacatattgccaccatccagcatacaagctcctgccttcacagctgcacccaagctaaaattataacctgagatgttcaaagagcttttcttagtatcaatcatatttaggatggggtgactttgagtcagcctgtccaagtctgaagtattggggtacttcgctgtgtagatcaaacctaaatctgtcaatgcttgtactgcatcattcaagtcaacctgcccctgttttgttagacatgccagtgtcaaacttggcatggtcccgaactgattattgagcaactctgcatttttcacatcccaaaccctgaccactccatctctcccagcctgagccccttgattactaccactcattcctatcatgttcagaagggctcttctttggtcaagttgctgtgagcttaggttgcccatatagacacctgcactcaatggcctttctgttctggtcaccttcgacttcaacttctctagatcagcggccaagattaataagtcatctgaggttagagtcccaactctcagtatactcttttgttgagttgattttaattcaacaagattgttgactgcttgatttaggtccctcaaccgcttcaaatcattgtcatcccttctctccttgcgcatcaaccgttgaacattactgacttcagagaagtcaagcccatgtaaaagagcctgggcatccttcaccacctgcagtttgatgttggagcagtaaccagataattccctcctcaaggattgtgtccacaaaaaggattttatttcctttgaggcactcatcacca----gattattgc-g------ttgaatgcacgcaacagaaagctg-agactatc-----tgccaaagt-gttaaaa-----gc-----------a-aagcgcaatccaatagcctaggat------------"/>
                        <sequence id="seq_KM821894.11" taxon="KM821894.1" totalcount="4" value="-cgcaccggggatcctaggcatttttggttgcgcaatt-caagt-gtcctacttt----------------aaaatgggacaaatagtgacattcttccaggaagtgcctcatgtaatagaagaggtgatgaacattgttctcattgcactgtcaatattggcagtgctaaaaggtctgtataattttgctacatgtggcctcgttggtttggttactttcctcttactgtgtggcaggtcttgcacaaccagcctttacaaaggagtttatgagcttcagactctggaactaaacatggagactctcaatatgactatgcctctctcttgcacaaagaacaatagtcatcattacataatggtgggcaatgagacagggctagaactgaccttaaccaacacgagcattattaatcataaattttgcaatctgtctgatgcccacaaaaagaacctttatgaccacgctcttatgagcataatctcaactttccacttgtccatccctaacttcaatcagtttgaggcaatgagctgtgattttaatgggggaaagattagtgtgcagtacaacctaagtcacagctatgctggggatgcagccaaccattgtggcacagttgcaaatggtgtcctgcagactttcatgaggatggcctggggtggaagctacattgctcttgactcaggccatagcaagtgggactgcattatgaccagctatcaatacctgataatccaaaacacaacctgggacgatcattgccagttctcaagaccatctcccatcggttatcttggtctcctttcgcaaaggaccagagacatttatattagtagaagactgctaggcacattcacatggactctatcagattctgaaggcaaggacacaccaggggggtattgtctgactagatggatgctaattgaggctgaactaaaatgcttcgggaacacagctgtggcaaaatgcaatgagaaacatgacgaagaattctgtgatatgctgaggctgtttgacttcaacaaacaggccattcaaaggttaaaagccgaagcacaaatgagcattcagttaattaacaaggcagtaaatgctctgataaatgatcaactaataatgaagaaccatctacgggatattatgggaattccatactgtaattacagcaaatactggtacctcaaccacacaactactgggaaaacatcactgcccaaatgttggcttgtatcaaatggatcatatttgaacgagacccacttttccgatgacattgagcaacaagctgacaatatgatcactgagatgttgcagaaagagtatatggagagacagggaaaaacaccattgggcctagttgacctctttgtgttcagcacaagtttctatctcattagcatcttccttcacttagtcaaaataccaactcacaggcatattgtaggtaagtcgtgtccaaaacctcacaggttgaattacatgggcatatgttcctgcggat-tctataaacagcccggtgtgcctgtaaaatggaagagatg------agaccctcatcag-------------------------------------------------------ggcccccgtgacccaccgcctgttggcggtgggtcacgggggcgtccac--ttacaggacgactctaggtgttgatgttctgaacaccatgtctctgggtagcactgctctcaaaactgatgtgttcagtcctcctgacactgctgcatcaaacatgatacaatccattagtgcacagtggggagttatttcctctttaccgcccttcttcttcttttcaacaacgacacctgtatgcatgtggcacaaatctttatactggtcccagactgcattctcatacttcctggaatcagttttgctgagggcaatatcaattagtttgatgtcttttcttccttgtgattcaaggagtttcctaatgtcttcggacccctgacaggtaataaccatgttccgggggagtgcatctataacagcactggtcaggcctggttgtgcagcaaagaggtctgtgacatcaatcccatgtgagtatttagcatcctgcttgaactgctttaaatcagtaggctcacggaagaagtgtatgtagcagcctgaacttggttgatagagggcaatttctactggatcttcgggtctcccttcaatgtccatccaggtcttggcatttgg-gtcaagttgcagcatt--gcatccttgagggtcataagctgagaatatgttagcccagcagcaaaccctgccgactgtagggatttgttggaattggtgttactagtcttc---tgtggcttcccatccgactccagatcaacgatagtgttttcccaggcccttcctgttattgaagttcttgatgcaatatatggccatccatcccccgacaaacagatcttatagagtatgttttcataaggattcctctcaccaggagtgtctgaaatgaacatcccgagagccttcttgacctttaaaatggatttgaggataccatccattgtctgaggtgacaccttaattgtctccaacatattgccaccatctagcatgcaagctcctgccttcacagctgcacccaaactaaaattataacctgagatgttcaaagagcttttcttggtgtcaatcatatttagaatagggtgactttgagtcagcctgtccaagtctgaagtgttggggtactttgctgtgtagatcaaacccaaatctgttaatgcttgcacgacatcatttaagtcaacctgcccttgttttgtcaaacatgccagtgtcagacttggcatggtcccgaactgattattaagcaactctgcatttttaacatcccaaattctcaccactccatctctcccagcccgagctccttgattaccaccactcattcctatcatgctcagaagagctcgtctttggtcaagttgctgtgagctcaggttgcccatatagacacctgcgctcaatggcctttctgtcctggtcacctttgatttcagcttctctagatcagcagctaagactaataagtcatctgaggttagagtcccaactctcagcacactcttttgttgagttgattttaactcaacaaggttgttgaccgcttggttcaggtccctcaaccgtttcaaatcactgtcatcccttctctctttacgcatcaaccgttgaacattgctgacttcggagaagtcaagtccatgcaaaagagcctgagcatctttcaccacctgaagtttgatgttggagcagtagccagataattccctcctcaaagattgtgtccacaaaaaggactttatttcttttgaggcactcatcgcca----agttgttgt-g------ctagatgcacgcagcagaaagctg-agactatc-----tgctaaaat-gacaaaa-----gc-----------a-aagcgcaatccaatagcctaggatccactgtgc---"/>
                        <sequence id="seq_KM821895.11" taxon="KM821895.1" totalcount="4" value="---------------------------------ctatt-caagt-gtcctattt-----------------aaaatgggacaaatagtgacattcttccaggaagtgccccatgtcatagaagaggtgatgaacatcgttctcattgcactgtctatactagcagtgttgaaaggtctgtacaattttgcaacatgtggcctcgttggcttagtcactttcctcctgttgtgtggcaggtcttgcacaactagcctttacaagggggtttatgagcttcagactctggaactaaacatggaaacactcaatatgaccatgcctctctcctgcacaaagaacaacagtcatcattatataatggtgggcaatgaaacaggactagaactgaccttgaccaacacgagcattattaatcataaattttgcaatctgtctgatgcccacaaaaagaacctctatgaccacgctcttatgagcattatctcaactttccacttgtccatccctaacttcaatcagtatgaggcaatgagctgcgatttcaatggtggaaagattagtgtgcagtacaacctgagtcacagctatgccggggacgcagccaaccattgtggcactgttgcaaatggtgtattacagactttcatgaggatggcttggggtgggagctacattgctcttgactcaggccgtgacaggtgggactgtattatgactagttatcaatatctgataatccaaaacacaacctgggaagatcactgtcaattctcgagaccatctcccatcggttatctcgggctcctctcacaaaggaccagagatatttatattagtagaaggctactaggcacattcacatggacactgtcagattctgaaggcaaggacacaccagggggatattgtctaaccagatggatgctaattgaggctgagctaaagtgcttcgggaacacagctgtggcaaagtgtaatgagaagcatgatgaggaattttgtgacatgctgaggctgtttgactttaacaaacaagccattcaaaggttgaaagctgaagcacaaatgagcattcagttgatcaacaaggcagtaaatgctttgataaatgaccaacttataatgaagaaccatctacgggacatcatggggattccatactgtaattacagcaagtattggtacctcaaccacacaactactggaaaaacatcactgcccaagtgttggcttgtatcaaatggttcatacctgaacgagacccacttttctgatgacattgaacaacaagctgacaacatgatcactgagatgttacagaaggagtatatggagaggcaggggaagacaccattgggtctggttgacctctttgtgttcagcacaagcttctatctcattagcatcttccttcacctagttaaaataccaactcataggcatattgtgggcaagccgtgtcctaaacctcacaggttgaatcatatgggcatttgttcctgtggac-tctataaacagcctggtgtgtctgtgaaatggaagagatg------agacccttgtcag-------------------------------------------------------ggcccccgtgacccaccgcctgttggcggtgggtcacgggggcgtccat--ttacaggacgaccctaggtgtcgatgttctgaacaccatgtctctgggcagcactgctctcaaaactgatgtgttcagtcctcctgatactgctgcatcaaacatgatgcagtccatcagtgcacagtgaggggttatttcctctttgccgcctcttttcttcttctcaacaacaatacctgtatgcatgtggcataagtctttatactgatcccagactgcattttcatacttcctggaatcagtcttgctgagggcaatgtcaattagtttaatgtcttttcttccttgtgattcaaagagtttccttatgtcatcagacccctggcaggtgatgaccatattccgggggagtgcatcaatgacagcactggtcaagcccggttgtgcggcgaagaggtccgtgacatcaatcccatgtgagtacttagcatcctgcttgaactgctttaaatcagtaggttcacggaagaagtgtatgtagcaccctgaacttggttgatagagggcgatttccactggatcttcaggtcttccttcaatgtccatccaggtcttagcatttgg-gtcaagttgcagcatt--gcatccttgagggtcatcagctgagaataggtgagcccagcggtaaatcctgccgactgcagagatttattggaactgttactgccagctttc---tgtggcttcccatctgattccagatcaacaacagtgttttcccaggcccttcctgttattgaggttcttgatgcaatgtatggccatccgtctcctgacaaacaaatcttgtagagtatgttttcataaggattcctttcaccaggggcatctgaaatgaacatcccaagagccttcttgacctttaaaatggatttgagaataccatccattgtctgaggtgacaccttgattgtctccaacatattgccaccatccagcatacaagctcctgccttcacagctgcacccaagctaaaattataacctgagatgttcaaagagcttttcttagtatcaatcatatttaggatggggtgactttgagtcagcctgtccaagtctgaagtattggggtacttcgctgtgtagatcaaacctaaatctgtcaatgcttgtactgcatcattcaagtcaacctgcccctgttttgttagacatgccagtgtcaaacttggcatggtcccgaactgattattgagcaactctgcatttttcacatcccaaaccctgaccactccatctctcccagcctgagccccttgattactaccactcattcctatcatgttcagaagggctcttctttggtcaagttgctgtgagcttaggttgcccatatagacacctgcactcaatggcctttctgttctggtcaccttcgacttcaacttctctagatcagcggccaagattaataagtcatctgaggttagagtcccaactctcagtatactcttttgttgagttgattttaattcaacaagattgttgactgcttgatttaggtccctcaaccgcttcaaatcattgtcatcccttctctccttgcgcatcaaccgttgaacattactgacttcagagaagtcaagcccatgtaaaagagcctgggcatccttcaccacctgcagtttgatgttggagcagtaaccagataattccctcctcaaggattgtgtccacaaaaaggattttatttcctttgaggcactcatcacca----gattattgc-g------ttgaatgcacgc---------------------------------------------------------------------------------------------------"/>
                        <sequence id="seq_KM821897.11" taxon="KM821897.1" totalcount="4" value="----accggggatcctaggcatttttggttgcgcaatt-caagt-gtcctacttt----------------aaaatgggacaaatagtgacattcttccaggaagtgcctcatgtaatagaagaggtgatgaacattgttctcattgcactgtcaatattggcagtgctaaaaggtctgtataattttgctacatgtggcctcgttggtttggttactttcctcttactgtgtggcaggtcttgcacaaccagcctttacaaaggagtttatgagcttcagactctggaactaaacatggagactctcaatatgactatgcctctctcttgcacaaagaacaatagtcatcattacataatggtgggcaatgagacagggctagaactgaccttaaccaacacgagcattattaatcataaattttgcaatctgtctgatgcccacaaaaagaacctttatgaccacgctcttatgagcataatctcaactttccacttgtccatccctaacttcaatcagtttgaggcaatgagctgtgattttaatgggggaaagattagtgtgcagtacaacctaagtcacagctatgctggggatgcagccaaccattgtggcacagttgcaaatggtgtcctgcagactttcatgaggatggcctggggtggaagctacattgctcttgactcaggccatagcaagtgggactgcattatgaccagctatcaatacctgataatccaaaacacaacctgggacgatcattgccagttctcaagaccatctcccatcggttatcttggtctcctttcgcaaaggaccagagacatttatattagtagaagactgctaggcacattcacatggactctatcagattctgaaggcaaggacacaccaggggggtattgtctgactagatggatgctaattgaggctgaactaaaatgcttcgggaacacagctgtggcaaaatgcaatgagaaacatgacgaagaattctgtgatatgctgaggctgtttgacttcaacaaacaggccattcaaaggttaaaagccgaagcacaaatgagcattcagttaattaacaaggcagtaaatgctctgataaatgatcaactaataatgaagaaccatctacgggatattatgggaattccatactgtaattacagcaaatactggtacctcaaccacacaactactgggaaaacatcactgcccaaatgttggcttgtatcaaatggatcatatttgaacgagacccacttttccgatgacattgagcaacaagctgacaatatgatcactgagatgttgcagaaagagtatatggagagacagggaaaaacaccattgggcctagttgacctctttgtgttcagcacaagtttctatctcattagcatcttccttcacttagtcaaaataccaactcacaggcatattgtaggtaagtcgtgtccaaaacctcacaggttgaattacatgggcatatgttcctgcggat-tctataaacagcccggtgtgcctgtaaaatggaagagatg------agaccctcatcag-------------------------------------------------------ggcccccgtgacccaccgcctgttggcggtgggtcacgggggcgtccac--ttacaggacgactctaggtgttgatgttctgaacaccatgtctctgggtagcactgctctcaaaactgatgtgttcagtcctcctgacactgctgcatcaaacatgatacaatccattagtgcacagtggggagttatttcctctttaccgcccttcttcttcttttcaacaacgacacctgtatgcatgtggcacaaatctttatactggtcccagactgcattctcatacttcctggaatcagttttgctgagggcaatatcaattagtttgatgtcttttcttccttgtgattcaaggagtttcctaatgtcttcggacccctgacaggtaataaccatgttccgggggagtgcatctataacagcactggtcaggcctggttgtgcagcaaagaggtctgtgacatcaatcccatgtgagtatttagcatcctgcttgaactgctttaaatcagtaggctcacggaagaagtgtatgtagcagcctgaacttggttgatagagggcaatttctactggatcttcgggtctcccttcaatgtccatccaggtcttggcatttgg-gtcaagttgcagcatt--gcatccttgagggtcataagctgagaatatgttagcccagcagcaaaccctgccgactgtagggatttgttggaattggtgttactagtcttc---tgtggcttcccatccgactccagatcaacgatagtgttttcccaggcccttcctgttattgaagttcttgatgcaatatatggccatccatcccccgacaaacagatcttatagagtatgttttcataaggattcctctcaccaggagtgtctgaaatgaacatcccgagagccttcttgacctttaaaatggatttgaggataccatccattgtctgaggtgacaccttaattgtctccaacatattgccaccatctagcatgcaagctcctgccttcacagctgcacccaaactaaaattataacctgagatgttcaaagagcttttcttggtgtcaatcatatttagaatagggtgactttgagtcagcctgtccaagtctgaagtgttggggtactttgctgtgtagatcaaacccaaatctgttaatgcttgcacgacatcatttaagtcaacctgcccttgttttgtcaaacatgccagtgtcagacttggcatggtcccgaactgattattaagcaactctgcatttttaacatcccaaattctcaccactccatctctcccagcccgagctccttgattaccaccactcattcctatcatgctcagaagagctcgtctttggtcaagttgctgtgagctcaggttgcccatatagacacctgcgctcaatggcctttctgtcctggtcacctttgatttcagcttctctagatcagcagctaagactaataagtcatctgaggttagagtcccaactctcagcacactcttttgttgagttgattttaactcaacaaggttgttgaccgcttggttcaggtccctcaaccgtttcaaatcactgtcatcccttctctctttacgcatcaaccgttgaacattgctgacttcggagaagtcaagtccatgcaaaagagcctgagcatctttcaccacctgaagtttgatgttggagcagtagccagataattccctcctcaaagattgtgtccacaaaaaggactttatttcttttgaggcactcatcgcca----agttgttgt-g------ctagatgcacgcagcagaaagctg-agactatc-----tgctaaaat-gacaaaa-----gc-----------a-aagcgcaatccaatagcctaggatccac--------"/>
                        <sequence id="seq_KM821899.11" taxon="KM821899.1" totalcount="4" value="gcgcaccggggatcctaggcatttttggctgcgcaatt-caagt-gtcctattt-----------------aaaatgggacaaatagtgacattcttccaggaagtgcctcatgtaatagaagaggtgatgaacattgttctcattgcactgtctatactagcagtgctgaaaggtctgtacaatcttgcaacatgtggcctcgttggtttggtcactttcctcctgttgtgtggtaggtcttgcacaaccagtctttacaaaggggtttatgagcttcagactctggaactaaacatggagacactcaacatgaccatgcctctctcctgcacaaagaacaacagtcatcattatataatggtgggcaatgagacaggactagaactgaccttgaccaacacgagcattattaatcataaattttgcaacctgtctgatgcccacaaaaagaacctctatgatcacactcttatgagcataatctcaactttccacttgtccatccccaacttcaatcagtatgaggcaatgagctgcgattttaatgggggaaagatcagtgtgcagtacaacctgagtcacagctatgccgtggatgcagccaaccattgtggcactgttgcaaatggtgtactacagactttcatgaggatggcttggggtgggagctacattgctcttgactcaggccgtagtgggtgggactgcattatgactagttatcaatatctggtaatccaaaatacgacctgggaagatcactgccaattctcgagaccatctcctatcggttatctcgggctcctctcacaaaggaccagagatatttatatcagtagaagactactaggcacattcacatggacactgtcagattccgaaggcaagaacacaccagggggatattgtctgaccaggtggatgctaattgaggctgaattaaaatgcttcgggaacacagctgtggccaaatgtaacgagaaacatgatgaggagttttgtgacatgctaaggctgtttgacttcaacaaacaagccattcaaaggttgaaagctgaagcacaaatgagcattcagttgatcaacaaagcagtgaatgctttgataaatgatcaacttataatgaagaaccatctacgggacattatgggaatcccatactgtaattacagcaagtattggtacctcaaccacacaactactgggagaacatcactgcctagatgttggcttgtatcaaatggttcatacctgaacgagacccacttttctgatgatattgaacaacaagctgacaacatgatcactgagatgttacagaaggagtatatggaaaggcaggggaagacaccactgggtctagttgatctctttgtgttcagcacaagtttctatctcattagcatcttccttcacctagtcaaaataccaactcataggcatattgtaggcaagtcatgtcccaaacctcacagactgaatcacatgggcatttgttcctgtgggt-tctataaacagcctggtgtgcctgtgaaatggaagagatg------aaacccttgtcag-------------------------------------------------------ggcccccgtgacccaccgcctattggcggtgggtcacgggggcgtccgt--ttacaggacgactctaggtgttgatgttctgaacaccatatctctgggcagcactgctctcaaaaccgatgtgttcagccctcctgacactgctgcatcaaacatgatgcaatccattagtgcacagtgaggggttatttcctctttaccgcctcttttcttcttttctacaacaatacctgtgtgcatgtggcataagtctttgtattgatcccagactgcattttcatacttcctggaatcagtcttgctgagggcaatatcaattagtttgatgtcttttcttccttgtgattcaaggagtttccttatgtcatcggacccctgacaggtaatgaccatattccgggggagtgcatcgataacagcactggtcaagcccggttgtgcagcgaagagatctgtgacatcaatcccatgtgagtacttagcatcctgcttgaactgcttcaaatcagtaggttcacggaagaagtgtatgtaacaacctgaacttggttgatagagggcaatttccactggatcttcaggtcttccttcaatgtccatccaggtcttagcatttgg-gtcaagttgcagcatt--gcatccttgagggtcatcagctgagaataggtgagcccagctgcaaaccctgccgactgtagagatttattggaattgttgctgccagccttc---tgtggcttcccatctgattctagatcaacgacagtgttttcccaggcccttcctgttattgaggttcttgatgcaatatatggccatccatctcctgacaaacaaattttataaagtatgttttcataagggtttctttcaccaggggtgtctgaaatgaacatccctagagcctttttgacctttaaaatggacttgaggataccatccattgtctgaggtgacaccttgattgtctccaacatgttgccaccatccagcatgcaggctcctgccttcacagccgcacccaagctaaaattataacctgagatattcaaagagcttttcttagtgtcaaccatgtttaggatggggtggctttgagtcagcctgtctaagtctgaagtgttgggatactttgctgtgtagatcaaacccaaatctgtcaatgcttgtactgcatcattcaagtcaacctgcccctgttttgtcagacatgccagtgtcaagcttggcatggtcccgaactgattattgagcaactctgcatttttcacatcccaaactcttaccactccgtctctcccagcctgagcccctcggttgccactactcattcctatcatattcagaagagctcttctttggtcaagttgctgtgagcttaggttgcccatataaacacctgcacttaatggcctttctgtcctggtcacctttgactttaacttctctagatcagcggccaagattagcaagtcatctgaggttagagtccccaccctcagtacacttttttgttgagttgattttaattcaacaagattgttgaccgcttgattcaggtctctcaaccgtttcaaatcactatcatccctcctctccttgcgcatcaaccgttgaacattactgacttcggaaaagtcaagtccatgtaggagggcttgggcatctttcaccacctgtagtttgatgttggagcagtaaccagataactccctcctcaaagattgtgtccacaaaaaggattttatttcctttgaggcactcatcacca----gattgttgt-g------ttgagtgcacgtaacaaaaaactg-agactgtt-----tgccaaaat-gacaaga-----gc-----------a-aagcgcaatccaatagcctaggatccact-------"/>
                        <sequence id="seq_KM821900.11" taxon="KM821900.1" totalcount="4" value="-cgcaccggggatcctaggcatttttggttgcgcaatt-caagt-gtcctacttt----------------aaaatgggacaaatagtgacattcttccaggaagtgcctcatgtaatagaagaggtgatgaacattgttctcattgcactgtcaatattggcagtgctaaaaggtctgtataattttgctacatgtggcctcgttggtttggttactttcctcttactgtgtggcaggtcttgcacaaccagcctttacaaaggagtttatgagcttcagactctggaactaaacatggagactctcaatatgactatgcctctctcttgcacaaagaacaatagtcatcattacataatggtgggcaatgagacagggctagaactgaccttaaccaacacgagcattattaatcataaattttgcaatctgtctgatgcccacaaaaagaacctttatgaccacgctcttatgagcataatctcaactttccacttgtccatccctaacttcaatcagtttgaggcaatgagctgtgattttaatgggggaaagattagtgtgcagtacaacctaagtcacagctatgctggggatgcagccaaccattgtggcacagttgcaaatggtgtcctgcagactttcatgaggatggcctggggtggaagctacattgctcttgactcaggccatagcaagtgggactgcattatgaccagctatcaatacctgataatccaaaacacaacctgggacgatcattgccagttctcaagaccatctcccatcggttatcttggtctcctttcgcaaaggaccagagacatttatattagtagaagactgctaggcacattcacatggactctatcagattctgaaggcaaggacacaccaggggggtattgtctgactagatggatgctaattgaggctgaactaaaatgcttcgggaacacagctgtggcaaaatgcaatgagaaacatgacgaagaattctgtgatatgctgaggctgtttgacttcaacaaacaggccattcaaaggttaaaagccgaagcacaaatgagcattcagttaattaacaaagcagtaaatgctctgataaatgatcaactaataatgaagaaccatctacgggatattatgggaattccatactgtaattacagcaaatactggtacctcaaccacacaactactgggaaaacatcactgcccaaatgttggcttgtatcaaatggatcatatttgaacgagacccacttttccgatgacattgagcaacaagctgacaatatgatcactgagatgttgcagaaagagtatatggagagacagggaaaaacaccattgggcctagttgacctctttgtgttcagcacaagtttctatctcattagcatcttccttcacttagtcaaaataccaactcacaggcatattgtaggtaagtcgtgtccaaaacctcacaggttgaattacatgggcatatgttcctgcggat-tctataaacagcccggtgtgcctgtaaaatggaagagatg------agaccctcatcag-------------------------------------------------------ggcccccgtgacccaccgcctgttggcggtgggtcacgggggcgtccac--ttacaggacgactctaggtgttgatgttctgaacaccatgtctctgggtagcactgctctcaaaactgatgtgttcagtcctcctgacactgctgcatcaaacatgatacaatccattagtgcacagtggggagttatttcctctttaccgcccttcttcttcttttcaacaacgacacctgtatgcatgtggcataaatctttatactggtcccagactgcattctcatacttcctggaatcagttttgctgagggcaatatcaattagtttgatgtcttttcttccttgtgattcaaggagtttcctaatgtcttcggacccctgacaggtaataaccatgttccgggggagtgcatctataacagcactggtcaggcctggttgtgcagcaaagaggtctgtgacatcaatcccatgtgagtatttagcatcctgcttgaactgctttaaatcagtaggctcacggaagaagtgtatgtagcagcctgaacttggttgatagagggcaatttctactggatcttcgggtctcccttcaatgtccatccaggtcttggcatttgg-gtcaagttgcagcatt--gcatccttgagggtcataagctgagaatatgttagcccagcagcaaaccctgccgactgtagggatttgttggaattggtgttactagtcttc---tgtggcttcccatccgactccagatcaacgatagtgttttcccaggcccttcctgttattgaagttcttgatgcaatatatggccatccatcccccgacaaacagatcttatagagtatgttttcataaggattcctctcaccaggagtgtctgaaatgaacatcccgagagccttcttgacctttaaaatggatttgaggataccatccattgtctgaggtgacaccttaattgtctccaacatattgccaccatctagcatgcaagctcctgccttcacagctgcacccaaactaaaattataacctgagatgttcaaagagcttttcttggtgtcaatcatatttagaatagggtgactttgagtcagcctgtccaagtctgaagtgttggggtactttgctgtgtagatcaaacccaaatctgttaatgcttgcacgacatcatttaagtcaacctgcccttgttttgtcaaacatgccagtgtcagacttggcatggtcccgaactgattattaagcaactctgcatttttaacatcccaaattctcaccactccatctctcccagcccgagctccttgattaccaccactcattcctatcatgctcagaagagctcgtctttggtcaagttgctgtgagctcaggttgcccatatagacacctgcgctcaatggcctttctgtcctggtcacctttgatttcagcttctctagatcagcagctaagactaataagtcatctgaggttagagtcccaactctcagcacactcttttgttgagttgattttaactcaacaaggttgttgaccgcttggttcaggtccctcaaccgtttcaaatcactgtcatcccttctctctttacgcatcaaccgttgaacattgctgacttcggagaagtcaagtccatgcaaaagagcctgagcatctttcaccacctgaagtttgatgttggagcagtagccagataattccctcctcaaagattgtgtccacaaaaaggactttatttcttttgaggcactcatcgcca----agttgttgt-g------ctagatgcacgcagcagaaagctg-agactatc-----tgctaaaat-gacaaaa-----gc-----------a-aagcgcaatccaatagcctaggatccactgtgcg--"/>
                        <sequence id="seq_KM821902.11" taxon="KM821902.1" totalcount="4" value="gcgcaccggggatcctaggcatttttggttgcgcaatt-caagt-gtcctacttt----------------aaaatgggacaaatagtgacattcttccaggaagtgcctcatgtaatagaagaggtgatgaacattgttctcattgcactgtcaatattggcagtgctaaaaggtctgtataattttgctacatgtggcctcgttggtttggtcaccttcctcttactgtgtggcaggtcttgcacaaccagcctttacaaaggagtttatgagcttcagactctggaactaaacatggagactctcaatatgaccatgcctctctcttgcacaaagaacaatagtcatcattacataagggtgggcaatgagacagggctagaactgaccttaaccaacacaagcattattaatcatcgattttgcaatctgtctgatgcccacaaaaagaacctttatgaccacgctcttatgagcataatctcaactttccacttgtccatccctaacttcaatcagtatgaggcaatgagctgtgattttaatgggggaaagattagtgtgcaatacaacctaagtcacagctatgctggggatgcagccaaccattgtggcacagttgcaaatggtgtcctgcagactttcatgaggatggcctggggtggaagctacattgctcttgactcaggccatggcaagtgggactgtattatgaccagctatcaatacctgataatccaaaatacaacctgggacgatcattgccagttctcgagaccatctcccatcggttatctcggtctcctttcgcaaaggaccagagacatttatattagtagaagactactaggcacattcacatggacactgtcagattctgaaggcaaggacacaccagggggatattgtctgactagatggatgctaattgaggctgaactaaaatgcttcgggaacacagctgtggcaaaatgcaatgagaaacatgacgaagaattctgtgatatgctgaggctgtttgacttcaacaaacaggccattcgaaggttaaaagccgaagcacaaatgagcattcagttaattaacaaagcagtaaatgctctgataaatgatcaactaataatgaagaaccatctacgggatattatgggaattccatactgtaattacagcaaatactggtacctcaaccacacaactactgggaaaacatcactgcccagatgttggcttgtatcaaatggatcatatttgaacgagacccacttttccgatgacattgagcaacaagctgataatatgatcactgagatgttgcagaaagagtatatggagagacaggggaaaacaccattaggcctagttgacctctttgtgttcagcacaagtttctatctcattagcatcttccttcacttagtcaaaataccaactcatagacatattgtaggcaagtcgtgtccaaaacctcacaggttgaatcacatgggcatatgttcctgcggtt-tctataaacagcccggtgtgcctgtgaaatggaagagatg------agaccttcatcag-------------------------------------------------------ggcccccgtgacccaccgcctgttggcggtgggtcacgggggcgtccat--ttacaggacgactctaggtgttgatgttctgaacaccatgtctctgggtagcactgctctcaaaactgatgtgttcagtcctcctgacactgctgcatcaaacatgatacaatccattagtgcacagtggggagttatttcctctttaccgcccttctttttcttttcaacaacgacacctgtgtgcatgtggcataaatctttatactgatcccagactgcattctcatacttcctggaatcagtcttgctgagggcaatatcaattagtttgatgtcttttcttccttgtgattcaaggagtctcctaatgtcttcggacccctgacaggtaataaccatgttccgggggagtgtatctataacagcactggtcaggcctggttgtgcagcaaagaggtctgtgacatcaatcccatgtgagtatttagcatcctgcttgaactgctttaaatcagtaggctcacggaagaagtgtatgtagcagcctgaacttggttgatagagggcaatttctactggatcttcgggtctcccttcaatgtccatccaggtcttggcatttgg-gtcaagttgcagcatt--gcatccttgagggtcataagctgagaatatgttagcccagcggcaaaccctgccgactgcagggatttgttggaattggtgttattagtcttc---tgtggcttcccatccgactccagatcaacgatagtgttttcccaggcccttcctgttattgaagttcttgatgcaatatatggccatccatcccctgacaaacaaatcttatagagtatgttttcataaggattcctctcaccaggagtgtctgaaatgaacatcccgagagccttcttgacctttaaaatggatttgaggataccatccattgtctgaggtgacaccttgattgtctccaacatattgccaccatctagcatgcaagctcctgccttcacagctgcacccaaactaaaattataacctgagatattcaaagagcttttcttggtgtcaatcatatttaggatagggtgactttgagtcagcctgtccaagtctgaagtgttggggtactttgctgtgtagatcaaacccaaatctgtcaatgcttgcacgacatcatttaagtcaacctgcccttgttttgtcaaacatgccagtgtcagacttggcatggtcccgaactgattattaagcaactctgcatttttgacatcccaaattctcaccactccatctctcccagcccgagctccttgattaccaccactcattcctatcatgttcagaagagctcgtctttggtcaagttgctgtgagctcaggttgcccatatagacacctgcgctcaatggcctttctgtcctggtcacctttgatttcagcttctctagatcagcagctaagactaataagtcatctgaggttagagtcccaactctcagtacactcttttgttgagttgattttaactcaacaaggttgttgaccgcttggttcaggtccctcaaccgtttcaaatcactgtcatcccttctctctttgcgcatcaaccgttgaacattgctgacttcggagaagtcaagtccatgcaaaagagcctgagcatctttcaccacctgaagtttgatgttggagcagtagccagataattccctcctcaaagattgtgtccacaaaaaggactttatttcttttgaggcactcatcgcca----aattgttgt-g------ctggatacacgcagcagaaagctg-agactatc-----tgctaaaat-gacaaaa-----gc-----------a-aagcgcaatccaatagcctaggatccactgtgcg--"/>
                        <sequence id="seq_KM821904.11" taxon="KM821904.1" totalcount="4" value="---------------------------------cattt-caagt-gtccttctt-----------------aacatgggacaaatagtgacatttttccaggaagtgcctcatgtgatagaggaagtgatgaacattgtactcatcgcactgtctattcttgcagtgttaaagggtttgtacaatgttgcaacatgtggcctcattggtttggttacctttcttttactgtgtggtagatcttgcacaaccactctgtacaaaggagtctatgaacttcaggccctggaattaaacatggagacactcaatatgaccatgcctctctcttgcacaaagaacaatagtcaccactatataagggtgggtaatgagacaggactagaactaaccttgaccaacacatccatcatcaatcataagttttgcaacttatctgatgcccacaaaaagaacctctatgatcatgcacttatgagcataatttcaactttccacttgtccattcctaactttaatcagtatgaagcaatgagttgtgactttaatggagggataatcagtgtgcagtacaacctaagtcacagctatgctggagacgcagccaaccattgtggcacagttgcaaatggcgttttgcagaccttcatgaggatggcctggggtgggagctacattgctcttgattcaggccgtaatgggtgggattgcattatgaccagttatcaatatctgataattcagaatacaacctgggacgatcactgccaattttcaagaccatctcccattggttaccttgggctcctctcacaaagaaccagagacatctacattagcaggagacttctgggcacattcacatggacactgtcagattctgaaggtaaggatacaccaggggggtactgtctgaccagatggatgctaattgaagctgaacttaaatgtttcggcaacacagctgtagctaaatgtaatgagaagcatgatgaagaattctgtgacatgctgaggctatttgatttcaacaaacaagctatccaaaggttaaagactgaagcacaaatgaacattcagttgatcaacaaggctgtgaacgctttaataaatgatcaattgataatgaaaaaccatctgcgggatatcatggggattccatattgtaactacagcaagtactggtatctcaacaacacagccactgggaaaacatcactgcctagatgctggcttgtgtcaaatggctcatatctaaacgagacccacttctctgatgacattgaacaacaagctgacaacatgatcactgagatgttgcaaaaggagtacatggagagacagggaaagacaccattaggtctggtcgacctctttgtgttcagcacaagtttttatctcattagtatcttccttcacctagtcaaaataccaactcatagacacattgtgggcaaaccgtgtcctaaacctcacaggttgaatcatataggcatatgctcctgtggac-tctataaacaacctggtgtacctgtaaaatggaagagata------agactcccatcag-------------------------------------------------------ggcccccgtgacccaccgcctattggcggtgggtcacgggggcgtccat--ttacaggacgactctaggtgtcgatgttctaaacaccatatctctaggtagcacagctctcagaaccgacacattcagtcctcctgaaactgctgcatcaaacatgatgcagtccattagagcacagtgaggggttatttcctctttaccacctcttttcttcttctcaacgacaacacctgtgtgcatatggcataaatctttatactgatcccagactgcattttcatatttccttgagtcagttttactgagggcaatgtcaattagtttgatatcttttcttccctgtgattcaaggagtttccttatgtcatcagacccctggcaggtaatgaccatgttccgagggagtgtgtctatgacagcactagttaagcctggttgtgcagcaaagaggtctgtcacatcgattccatgtgagtacttagcatcttgcttgaactgctttaaatcagtgggctcacggaagaagtgaatgtagcagcctgaacttggctgatacaaggcgatttccaccggatcctcaggtctcccttcaatgtccatccaggtctttgcatttgg-atcaagttgcaacatt--gcatctttgagagtcataagctgagaataggtaagcccggcagtgaaccctgttgactgtagggatttgttggaattgttgctcccagctttt---tgtggcttcccatctgattctagatcaacgacagtgttttcccaggcccttcctgttattgaagttcttgatgcaatgtacggccacccatctcctgacagacaaattttatagagtatattttcataaggattcctttcgccaggggtgtctgatatgaacatcccaagactctttttaacctttagaatggacttaaggatgccatccattgtctgaggtgataccttgattgtctccagcatgttaccaccatctagcatgcaagcccctgccttaacagctgcacccagactaaaattgtaaccagagatgttcagggagctcttgctggtgtctatcatatttagaatagggtggctctgagtcaacctgtctaagtctgaagtgttggggtatttcgctgtgtagatcaaacccaaatctgttaacgcttgcacaacatcattcaggtcaacctgcccttgttttgttagacatgccagtgttaaacttggcatggtaccgaactgattgttaagcaagtccgcatttttcacatcccaaattctcaccactccatctttcccggtccgagccccttgattaccaccactcattcctatcatgtttaggagagcccgtctctggtcaagttgttgtgaactcaggttacccatataaacacctgcgctcaacggcctttctgttctggttacttttgatttcagcttctctaggtcagcagccaaaattaacaagtcatctgaggtcaaagtcccaactctcaacacactcttttgttgagttgatttcaactcaacaaggttgttgactgcttgattaagatccctcaaccgttttagatcaccatcatcccttctctgtttacgcatcaatcgttgaacattgctaacctcagagaaatcaagtccatgtaaaagagcttgggcatccttcaccacctgtaatttaatattggaacaataaccagacagttccctcctcaaagattgtgtccacaagaaggactttatctcctttgaggcactcattgtcg----ggttgttgt-g------ttggacacacacagcaaagagtca-agactatc-----tgctgaat--gacaaga-----gc-----------a-aagcgcaatccaat----------------------"/>
                        <sequence id="seq_KM821906.11" taxon="KM821906.1" totalcount="4" value="----accggggatcctaggcatttttggttgcgcaatt-caagt-gtcctacttt----------------aaaatgggacaaatagtgacattcttccaggaagtgcctcatgtaatagaagaggtgatgaacattgttctcattgcactgtcaatattggcagtgctaaaaggtctgtataattttgctacatgtggcctcgttggtttggttactttcctcttactgtgtggcaggtcttgcacaaccagcctttacaaaggagtttatgagcttcagactctggaactaaacatggagactctcaatatgactatgcctctctcttgcacaaagaacaatagtcatcattacataatggtgggcaatgagacagggctagaactgaccttaaccaacacgagcattattaatcataaattttgcaatctgtctgatgcccacaaaaagaacctttatgaccacgctcttatgagcataatctcaactttccacttgtccatccctaacttcaatcagtttgaggcaatgagctgtgattttaatgggggaaagattagtgtgcagtacaacctaagtcacagctatgctggggatgcagccaaccattgtggcacagttgcaaatggtgtcctgcagactttcatgaggatggcctggggtggaagctacattgctcttgactcaggccatagcaagtgggactgcattatgaccagctatcaatacctgataatccaaaacacaacctgggacgatcattgccagttctcaagaccatctcccatcggttatcttggtctcctttcgcaaaggaccagagacatttatattagtagaagactgctaggcacattcacatggactctatcagattctgaaggcaaggacacaccaggggggtattgtctgactagatggatgctaattgaggctgaactaaaatgcttcgggaacacagctgtggcaaaatgcaatgagaaacatgacgaagaattctgtgatatgctgaggctgtttgacttcaacaaacaggccattcaaaggttaaaagccgaagcacaaatgagcattcagttaattaacaaggcagtaaatgctctgataaatgatcaactaataatgaagaaccatctacgggatattatgggaattccatactgtaattacagcaaatactggtacctcaaccacacaactactgggaaaacatcactgcccaaatgttggcttgtatcaaatggatcatatttgaacgagacccacttttccgatgacattgagcaacaagctgacaatatgatcactgagatgttgcagaaagagtatatggagagacagggaaaaacaccattgggcctagttgacctctttgtgttcagcacaagtttctatctcattagcatcttccttcacttagtcaaaataccaactcacaggcatattgtaggtaagtcgtgtccaaaacctcacaggttgaattacatgggcatatgttcctgcggat-tctataaacagcccggtgtgcctgtaaaatggaagagatg------agaccctcatcag-------------------------------------------------------ggcccccgtgacccaccgcctgttggcggtgggtcacgggggcgtccac--ttacaggacgactctaggtgttgatgttctgaacaccatgtctctgggtagcactgctctcaaaactgatgtgttcagtcctcctgacactgctgcatcaaacatgatacaatccattagtgcacagtggggagttatttcctctttaccgcccttcttcttcttttcaacaacgacacctgtatgcatgtggcacaaatctttatactggtcccagactgcattctcatacttcctggaatcagttttgctgagggcaatatcaattagtttgatgtcttttcttccttgtgattcaaggagtttcctaatgtcttcggacccctgacaggtaataaccatgttccgggggagtgcatctataacagcactggtcaggcctggttgtgcagcaaagaggtctgtgacatcaatcccatgtgagtatttagcatcctgcttgaactgctttaaatcagtaggctcacggaagaagtgtatgtagcagcctgaacttggttgatagagggcaatttctactggatcttcgggtctcccttcaatgtccatccaggtcttggcatttgg-gtcaagttgcagcatt--gcatccttgagggtcataagctgagaatatgttagcccagcagcaaaccctgccgactgtagggatttgttggaattggtgttactagtcttc---tgtggcttcccatccgactccagatcaacgatagtgttttcccaggcccttcctgttattgaagttcttgatgcaatatatggccatccatcccccgacaaacagatcttatagagtatgttttcataaggattcctctcaccaggagtgtctgaaatgaacatcccgagagccttcttgacctttaaaatggatttgaggataccatccattgtctgaggtgacaccttaattgtctccaacatattgccaccatctagcatgcaagctcctgccttcacagctgcacccaaactaaaattataacctgagatgttcaaagagcttttcttggtgtcaatcatatttagaatagggtgactttgagtcagcctgtccaagtctgaagtgttggggtactttgctgtgtagatcaaacccaaatctgttaatgcttgcacgacatcatttaagtcaacctgcccttgttttgtcaaacatgccagtgtcagacttggcatggtcccgaactgattattaagcaactctgcatttttaacatcccaaattctcaccactccatctctcccagcccgagctccttgattaccaccactcattcctatcatgctcagaagagctcgtctttggtcaagttgctgtgagctcaggttgcccatatagacacctgcgctcaatggcctttctgtcctggtcacctttgatttcagcttctctagatcagcagctaagactaataagtcatctgaggttagagtcccaactctcagcacactcttttgttgagttgattttaactcaacaaggttgttgaccgcttggttcaggtccctcaaccgtttcaaatcactgtcatcccttctctctttacgcatcaaccgttgaacattgctgacttcggagaagtcaagtccatgcaaaagagcctgagcatctttcaccacctgaagtttgatgttggagcagtagccagataattccctcctcaaagattgtgtccacaaaaaggactttatttcttttgaggcactcatcgcca----agttgttgt-g------ctagatgcacgcagcagaaagctg-agactatc-----tgctaaaat-gacaaaa-----gc-----------a-aagcgcaatccaatagcctaggatcc----------"/>
                        <sequence id="seq_KM821907.11" taxon="KM821907.1" totalcount="4" value="------------------------------gcgcaatt-caagt-gtcctacttt----------------aaaatgggacaaatagtgacattcttccaggaagtgcctcatgtaatagaagaggtgatgaacattgttctcattgcactgtcaatattggcagtgctaaaaggtctgtataattttgctacatgtggcctcgttggtttggtcaccttcctcttactgtgtggcaggtcttgcacaaccagcctttacaaaggagtttatgagcttcagactctggaactaaacatggagactctcaatatgaccatgcctctctcttgcacaaagaacaatagtcatcattacataagggtgggcaatgagacagggctagaactgaccttaaccaacacaagcattattaatcatcgattttgcaatctgtctgatgcccacaaaaagaacctttatgaccacgctcttatgagcataatctcaactttccacttgtccatccctaacttcaatcagtatgaggcaatgagctgtgattttaatgggggaaagattagtgtgcaatacaacctaagtcacagctatgctggggatgcagccaaccattgtggcacagttgcaaatggtgtcctgcagactttcatgaggatggcctggggtggaagctacattgctcttgactcaggccatggcaagtgggactgtattatgaccagctatcaatacctgataatccaaaatacaacctgggacgatcattgccagttctcgagaccatctcccatcggttatctcggtctcctttcgcaaaggaccagagacatttatattagtagaagactactaggcacattcacatggacactgtcagattctgaaggcaaggacacaccagggggatattgtctgactagatggatgctaattgaggctgaactaaaatgcttcgggaacacagctgtggcaaaatgcaatgagaaacatgacgaagaattctgtgatatgctgaggctgtttgacttcaacaaacaggccattcgaaggttaaaagccgaagcacaaatgagcattcagttaattaacaaagcagtaaatgctctgataaatgatcaactaataatgaagaaccatctacgggatattatgggaattccatactgtaattacagcaaatactggtacctcaaccacacaactactgggaaaacatcactgcccagatgttggcttgtatcaaatggatcatatttgaacgagacccacttttccgatgacattgagcaacaagctgataatatgatcactgagatgttgcagaaagagtatatggagagacaggggaaaacaccattaggcctagttgacctctttgtgttcagcacaagtttctatctcattagcatcttccttcacttagtcaaaataccaactcatagacatattgtaggcaagtcgtgtccaaaacctcacaggttgaatcacatgggcatatgttcctgcggtt-tctataaacagcccggtgtgcctgtgaaatggaagagatg------agaccttcatcag-------------------------------------------------------ggcccccgtgacccaccgcctgttggcggtgggtcacgggggcgtccat--ttacaggacgactctaggtgttgatgttctgaacaccatgtctctgggtagcactgctctcaaaactgatgtgttcagtcctcctgacactgctgcatcaaacatgatacaatccattagtgcacagtggggagttatttcctctttaccgcccttctttttcttttcaacaacgacacctgtgtgcatgtggcataaatctttatactgatcccagactgcattctcatacttcctggaatcagtcttgctgagggcaatatcaattagtttgatgtcttttcttccttgtgattcaaggagtctcctaatgtcttcggacccctgacaggtaataaccatgttccgggggagtgtatctataacagcactggtcaggcctggttgtgcagcaaagaggtctgtgacatcaatcccatgtgagtatttagcatcctgcttgaactgctttaaatcagtaggctcacggaagaagtgtatgtagcagcctgaacttggttgatagagggcaatttctactggatcttcgggtctcccttcaatgtccatccaggtcttggcatttgg-gtcaagttgcagcatt--gcatccttgagggtcataagctgagaatatgttagcccagcggcaaaccctgccgactgcagggatttgttggaattggtgttattagtcttc---tgtggcttcccatccgactccagatcaacgatagtgttttcccaggcccttcctgttattgaagttcttgatgcaatatatggccatccatcccctgacaaacaaatcttatagagtatgttttcataaggattcctctcaccaggagtgtctgaaatgaacatcccgagagccttcttgacctttaaaatggatttgaggataccatccattgtctgaggtgacaccttgattgtctccaacatattgccaccatctagcatgcaagctcctgccttcacagctgcacccaaactaaaattataacctgagatattcaaagagcttttcttggtgtcaatcatatttaggatagggtgactttgagtcagcctgtccaagtctgaagtgttggggtactttgctgtgtagatcaaacccaaatctgtcaatgcttgcacgacatcatttaagtcaacctgcccttgttttgtcaaacatgccagtgtcagacttggcatggtcccgaactgattattaagcaactctgcatttttgacatcccaaattctcaccactccatctctcccagcccgagctccttgattaccaccactcattcctatcatgttcagaagagctcgtctttggtcaagttgctgtgagctcaggttgcccatatagacacctgcgctcaatggcctttctgtcctggtcacctttgatttcagcttctctagatcagcagctaagactaataagtcatctgaggttagagtcccaactctcagtacactcttttgttgagttgattttaactcaacaaggttgttgaccgcttggttcaggtccctcaaccgtttcaaatcactgtcatcccttctctctttgcgcatcaaccgttgaacattgctgacttcggagaagtcaagtccatgcaaaagagcctgagcatctttcaccacctgaagtttgatgttggagcagtagccagataattccctcctcaaagattgtgtccacaaaaaggactttatttcttttgaggcactcatcgcca----aattgttgt-g------ctggatacacgcagcagaa--------------------------------------------------------------------------------------------"/>
                        <sequence id="seq_KM821909.11" taxon="KM821909.1" totalcount="4" value="gcgcaccggggatcctaggcattttgggttgcgcaatt-tgaat-gcccttgtt-----------------gacatgggacaaatagtgactttcttccaggaagtgcctcatgtgatagaggaggtgatgaacattgtgctcatcgcattgtctctactggcagtgttgaaaggtctgtacaatgttgcaacatgtggccttattggtctggtcaccttccttttactgtgtggtagatcctgcacaaccaatctttacaaaggagtctatgagcttcagactctggaactaaatatggagacactcaatatgaccatgcctctttcttgcacaaagaacaatagtcaccactatataatggtgggtaatgagacgggactggaactgactttaaccaacacaagcatcatcaaccacaagttttgtaatctgtctgatgctcacaaaaagaatctctatgatcacacccttatgagcataatctcgacttttcacttgtccattcccaacttcaatcagtatgaagcaatgagctgtgacttcaatggagggaaaattagtgtgcagtacaacttaagccacagctatgctgtggatgcagccaaccattgtggcacagttgcaaatggtgtcctacagactttcatgaggatggcctggggtgggagctatattgcccttgattcaggccgtggaaattgggattgtattatgaccagttaccaatatctaataattcagaatacaacctgggaagatcactgccagttctcaagaccatctcccatcggctatcttgggcttctctcacaaaggaccagagacatttacattagtagaagactactgggcacattcacatggacactatcagattctgaaggcaatgacacaccagggggatactgtctgaccaggtggatgttaattgaagctgagctgaaatgcttcggtaacacagctgtagccaaatgtaatgaaaaacatgatgaagaattctgtgacatgctgagactgtttgactttaacaaacaagccattcaaagattaaaggctgaggcacaaatgagcatccagttgatcaacaaggcagtgaatgctctgattaatgaccaattaataatgaaaaaccatctacgggacatcatggggattccatactgtaactatagcaagtattggtatctcaaccacacaaccactggaaaaacatcgttgcctaagtgctggcttgtatctaatggttcatatctaaatgagacccacttttctgatgacattgaacagcaagccgacaacatgataactgaaatgttacaaaaggagtacatggagagacaggggaagacaccattaggtctggttgacctctttgtgttcagcacaagtttctaccttattagcatctttcttcacctagtcaaaataccaacacatagacacattgttggtaaaccgtgtccgaaacctcacaggctgaatcacatgggcatatgttcctgtggac-tctacaaacaacctggtgtacctgtcagatggaagagatg------agacccctgtcgg-------------------------------------------------------ggcccccgtgacccaccgcctgttggcggtgggtcacgggggcgtccat--ttacaggacgactttaggtgtcgatgttctgaacaccatgtctctgggtagcactgctctcagagccagtgttttcaatccacctgacactgctgcgtcaaacatgatgcagtccatcagggcacagtgaggggttatctcctctttaccacctcttttcttcttctcaacaacgacacctgtgtgcatgtggcataggtctttgtactgatcccagactgcattctcatacttcctagaatcagttttgttgagagcaatgtcaattagtttgatatcctttctcccttgtgattcaaggagctttcgaatgtcatcagatccctgacaggtgatgaccatgttccgaggaagcgcctctataacagcactagtcaaacctggctgtgtagcgaagaggtctgtgacatcaattccatgtgaatacttagcatcttgcttaaactgcttcaagtcagtaggctcacgaaagaagtgaatgtagcagcctgaacttggttgataaagggcaacctccaccggatcctcgggtcttccctcaatgtccatccaggtcttagcatttgg-atcaagctgcagcatt--gaatccttgagggtcatgagctgagagtaggtaagcccggcggtgaatcctgccgactgcagggacttattggaattattgttcccagctttc---tgtggtttcccatccgattccagatcaacgacagtgttttcccaagccctccctgttattgaggttcttgatgcaatatatggccacccatcccctgacaaacaaatcttgtagagtatattctcataaggattcctttcgccaggggtttcagatatgaacatcccaagggccttttttactttcaagatggacttcaggatgccatccattgtttgaggtgtcaccttgattgtctctaacatgtttccaccatccagcatgcaggctcctgctttcacagctgcgcccaagctaaaattgtaacctgagatgtttagggagctttttttggtgtctatcatgtttagaatagggtggctctgagccaatctgtccaagtctgaagtgttaggatactttgctgtgtagatcaggcctaaatctgttagtgcttgcactacatcattcaagtcaacctgcccttgttttgttaaacatgccagtgtcagacttggcatggtgccaaactgattgttgagcagatctgcattctttacatcccaaactctcaccactccatctctcccgacttgagccccctgattgccaccactcattcctatcatgttcaggagagctcgtctttggtcaagttgttgcgaactcaggttgcccatataaacacctgagcttagtggtctttctgttctaatcacttttgatttcagcttctctaggtcggcagccaaaactaacaagtcatctgaggttagagtcccaactctcagcacactcttctgttgagttgatttcagctcgacaagattgttaacggcttgatttaaatccctcaatcgttttagatcactgtcatctctcctctgtttacgcattaaccgctgaacattgctgacttcagagaagtcaagtccatgtaaaagagcctgggcatccttcaccacctgtaatttgatgttggagcagtaaccagacaattccctcctcaaagattgtgtccacaggaaggactttatctcctttgaggcactcattgcca----agttgttgt-g------ttgaacacacacagcagagagctg-agactatc-----tgctgaatt-gataaag-----gc-----------a-aagcgcaatccaatagcctagga-------------"/>
                        <sequence id="seq_KM821910.11" taxon="KM821910.1" totalcount="4" value="-------------------------------------------t-gtcctattt-----------------aaaatgggacaaatagtgacattcttccaggaagtgccccatgtcatagaagaggtgatgaacatcgttctcattgcactgtctatactagcagtgttgaaaggtctgtacaattttgcaacatgtggcctcgttggcttagtcactttcctcctgttgtgtggcaggtcttgcacaactagcctttacaagggggtttatgagcttcagactctggaactaaacatggaaacactcaacatgaccatgcctctctcctgcacaaagaacaacagtcatcattatataatggtgggcaatgaaacaggactagaactgaccttgaccaacacgagcattattaatcataaattttgcaatctgtctgatgcccacaaaaagaacctctatgaccacgctcttatgagcattatctcaactttccacttgtccatccctaacttcaatcagtatgaagcaatgagctgcgacttcaatgggggaaagattagtgtgcagtacaacctgagtcacagctatgccggggacgcagccaaccattgtggcactgttgcaaatggtgtattacagactttcatgaggatggcttggggtgggagctacattgctcttgactcaggccgtgacaggtgggactgtattatgactagttatcaatatctgataatccaaaatacaacctgggaagatcactgtcaattctcgagaccatctcccatcggttatctcgggctcctctcacaaaggaccagagatatttatattagtagaaggctactaggcacattcacatggacactgtcagattctgaaggcaaggacacaccagggggatattgtctaaccagatggatgctaattgaggctgagctaaagtgcttcgggaacacagctgtggcaaagtgtaatgagaagcatgatgaggaattttgtgacatgctgaggctgtttgactttaacaaacaagccattcaaaggttgaaagctgaagcacaaatgagcattcagttgatcaacaaggcagtaaatgctttgataaatgaccaacttataatgaagaaccatctacgggacatcatggggattccatactgtaattacagcaagtattggtacctcaaccacacaactactggaaaaacatcactgcccaagtgttggcttgtatcaaatggttcatacctgaacgagacccacttttctgatgacattgaacaacaagctgacaacatgatcactgagatgttacagaaggagtatatggagaggcaggggaagacaccattgggtctggttgacctctttgtgttcagcacaagcttctatctcattagcatcttccttcacctagttaaaataccaactcataggcatattgtgggcaagccgtgtcctaaacctcacaggttgaatcatatgggcatttgttcctgtggac-tctataaacagcctggtgtgtctgtgaaatggaagagatg------agacccttgtcag-------------------------------------------------------ggcccccgtgacccaccgcctgttggcggtgggtcacgggggcgtccat--ttacaggacgaccctaggtgtcgatgttctgaacaccatgtctctgggcagcactgctctcaaaactgatgtgttcagtcctcctgatactgctgcatcaaacatgatgcagtccatcagtgcacagtgaggggttatttcctctttgccgcctcttttcttcttctcaacaacaatacctgtatgcatgtggcataagtctttatactgatcccagactgcattttcatacttcctggaatcagtcttgctgagggcaatgtcaattagtttaatgtcttttcttccttgtgattcaaagagtttccttatgtcatcagacccctggcaggtgatgaccatattccgggggagtgcatcaatgacagcactggtcaagcccggttgtgcggcgaagaggtccgtgacatcaatcccatgtgagtacttagcatcctgcttgaactgctttaaatcagtaggttcacggaagaagtgtatgtagcaccctgaacttggttgatagagggcgatttccactggatcttcaggtcttccttcaatgtccatccaggtcttagcatttgg-gtcaagttgcagcatt--gcatccttgagggtcatcagctgagaataggtgagcccagcggtaaatcctgccgactgcagagatttattggaaccgttactgccagctttc---tgtggcttcccatctgattccagatcaacaacagtgttttcccaggcccttcctgttattgaggttcttgatgcaatgtatggccatccgtctcctgataaacaaatcttgtagagtatgttttcataaggattcctttcaccaggggcatctgaaatgaacatcccaagagccttcttgacctttaaaatggatttgagaataccatccattgtctgaggtgacaccttgattgtctccaacatattgccaccatccagcatacaagctcctgccttcacagctgcacccaagctaaaattataacctgagatgttcaaagagcttttcttagtatcaatcatatttaggatggggtgactttgagtcagcctgtccaagtctgaagtattggggtacttcgctgtgtagatcaaacctaaatctgtcaatgcttgtactgcatcattcaaatcaacctgcccctgttttgttagacatgccagtgtcaaacttggcatggtcccgaactgattattgagcaactctgcatttttcacatcccaaaccctgaccactccatctctcccagcctgagccccttgattactaccactcattcctatcatgttcagaagggctcttctttggtcaagttgctgtgagcttaggttgcccatatagacacctgcactcaatggcctttctgttctggtcaccttcgacttcaacttctctagatcagcggccaagattaataagtcatctgaggttagagtcccaactctcagtatactcttttgttgagttgattttaattcaacaagattgttgactgcttgatttaggtccctcaaccgcttcaaatcattgtcatcccttctctccttgcgcatcaaccgttgaacattactgacttcagagaagtcaagcccatgtaaaagagcctgggcatccttcaccacctgcagtttgatgttggagcagtaaccagataattccctcctcaaggattgtgtccacaaaaaggattttatttcctttgaggcactcatcacca----gatt----------------------------------------------------------------------------------------------------------------------------"/>
                        <sequence id="seq_KM821912.11" taxon="KM821912.1" totalcount="4" value="-----ccggggatcctaggcatttaggattgcgc-ttt-tagag-atctttgtgtgagtgggcttcatcaagccatgggacaaatcataacatttttccaggaagtacctcatgtcatagaggaagtgatgaacattgtcctgattgctctcagccttctggcaatactgaaggggatctacaatgttgccacctgtggcctatttggactggtgtcctttctcctcttatgtgggagatcatgctcaacaac---ttataagggtgtttatgagctacaaactctagagctggacatggcaagccttaatatgacaatgcccctatcttgcacaaagaacaacagtcaccattacatcatggtcggaaatgagactggcttggagctgactttaacaaatacaagtattatcaaccacaagttttgtaacctttctgatgcacataaaaagaatctctatgaccatgctttaatgagtatcatctcaaccttccacttatctattcctaattttaatcagtatgaagcaatgagttgtgacttcaatggggggaagataagtgttcagtacaaccttagccacgcttatgctgtagatgcagccaatcactgtgggactatcgccaatggcgttcttcagacttttatgaggatggcttggggtggcagttacatagcacttgattccggaaaggggagttgggattgtataatgacttcctaccaatatttgataatccagaacaccacttgggaagatcactgccagttttctcgcccatcccctatcggttatctggggctactgtcacaaaggaccagagacatttacatcagtcgaagacttcttgggacttttacttggactctctctgattctgaaggtaatgaaacaccgggtgggtactgtctaacaagatggatgctgattgaggccgagttgaagtgctttgggaacacagcagttgcgaaatgcaatgagaaacatgatgaagagttttgtgacatgttaagactgtttgatttcaacaaacaagctataaggaggctaaagacagaagcacagatgagtatccaactgataaacaaagcagtgaatgcattgatcaatgaccagcttattatgaagaatcacttgagagatatcatgggaattccttactgcaattacagcaagtactggtatctaaatcacactgtaacagggaagacatcgttgccaaggtgctggcttgtgtcaaatggttcctacctgaatgagacacatttttctgatgacattgaacaacaggcagacaacatgataacagaactgttgcaaaaggagtacatggacaggcaagggaaaacacccttagggttagtagatctttttgtcttcagcaccagcttttatctcattagcatcttcctccacctgatcaaaatcccaacccacagacatatcacagggaaaccctgccctaaaccacacagacttaaccacatgggcatatgctcatgtggtc-tatacaaacatcctggtgtaccagtcaagtggaaaagataggagacagacccatccatg-------------------------------------------------------ggcccccgtgacccaccgccgaaaggcggtgggtcacaggggcgtccat--ttacaggacgaccttggggcttgaggttctaaacaccatgtctctgggaagaactgctcttaaaactggtatattgagccctcctgacacagctgcatcatacattatgcagtccattaaagcacagtgcggagttatttcttctttgcctcctcttttcttcttttcgacaaccactccagtatgcatatggcataggtctttacactgatcccaaacagcattttcaaatctcctagagtcagccttgctcagtgcaatgtcaataagctttatgtcccttcttccttgggagtctaagagtctcttaatgtcatctgaaccttgacaggtcagcaccatattgcgagggagggcctcaataactgcgctggtcaaaccaggttgagcagggaaaagatctgccacatcaatcccatgagaatatttggcatcctgtttgaactgttttaagtctgttggctctctgaagaagtgtatgtaacagcccgacataggttggtaaagagctatttccacagggtcttctggacgaccttcaatgtctatccaggttttggcacttgg-gtcaagctgcatcatt--gagtctttaagtgtcatcaactgagaataggtcagccctgttgggaatcccgctgactgtaaggacttgttggacccagcagagcccactttt---tgcggttttccatctgactcgagatccacagtggtattctcccaagccctacccacaatagaagtccttgaagctatgtagggccagccgtcaccggaaagacagatcttgtaaagtatgttctcataagggtttctctcaccaggtgtatctgaaacaaacattcccaaagatctttttacttttaaaatagacttcaagatgccatccattgtctgaggtgtaaccttgatggtctccaacatgttccccccatcgagcatgcaggccccagccttcactgcagctcctaagctgaagttgtaaccagaaatgttcagggagcttttcttaatgtccaccatattcagtataggatggctttgggaaagtctatctaggtcggagctatttgggtacttagctgtgtatattagacccaggtctgttagtgctaagacggcatcattcaaatcaacttgaccttgtttggtgagacatgctaatgtcagactaggcatggtgccgaactggttgttcaaaagatccggattcttaacatcccacactctaacaactccgtctcttccaggttgggtgccctgagccccaccaaccatgcctatcatgttcagcaatgcccttctctgctcaagctgctgtgtgctcaaattccccatataaacacctgagcttagaggcctttctgttctaatgaccttcgactttagtttctctaagtcagctgccaatgtcagcaggtcatctgaggtcaaggtcccaactctcaagatactcttttgttgtgtcgatttgagttctacaagattgttgacagcctgattcaaatctctgaggcgtttcagatcactatcatcccttttttgcttgcgcattaagcgttgcacattgctgacttcagaaaagtcaagaccatgaagaagagcctgagcatccttaacaacttgaagttttatgttggagcaatagcctgaaagctccctcctcaatgactgtgtccagagaaatgacttcacttccttagaaacactcatcttggtctggacacttgg-g--------g---------atttactggttg-aaagtatc-----------actcagtaagt------caat------gaa-aagcgcaatccaatagcctaggatccactgtgc---"/>
                        <sequence id="seq_KM821914.11" taxon="KM821914.1" totalcount="4" value="-----ccggggatcctaggcatttaggattgcgc-ttt-tagag-atctttgtgtgagtgggctttattaagccatgggacaaatcataacatttttccaggaagtgcctcatgtcatagaagaagtgatgaacattgtcctgattgctctcagccttctggcaatattgaaagggatctacaatgttgctacctgtggcctctttggattggtgtccttccttctcttatgtggaagatcatgctcaacaac---ttacaaaggtgtttatgaattacaaactctagagctagacatggcaagccttaatatgacaatgcccttatcttgcacaaagaataacagccaccattacatcatggtcggaaatgagactggtttagagctgactctaacaaatacaagtatcatcaaccacaagttctgtaacctttctgatgcacataaaaagaatctttatgaccatgctttaatgagtatcatctcaaccttccacttatccattcccaacttcaatcagtatgaagcaatgagttgtgacttcaatggggggaagataagtgttcagtacaaccttagccacacttatgctgtagatgcagctaaccactgtgggactgttgctaatggcgttctccagactttcatgaggatggcttggggtggcagttacatagcacttgactccgggaaagggagctgggattgcataatgacttcctaccaatatctgataatccagaacaccacttgggaagatcactgccagttttctcgcccatcccccatcggttatctggggctgctgtcacaaaggaccagggacatttacatcagtcgaagactccttgggacttttacttggaccctctctgattctgaaggcaatgaaacaccgggtgggtattgtctaacaagatggatgctgattgaggccgaattgaagtgctttgggaacacagcagttgcgaaatgcaatgagaaacatgatgaggagttttgtgacatgttaagattgtttgactttaacaaacaagctataaggaggctgaagacagaagcgcagatgagtatccaactgataaacaaagcagtgaacgcactgatcaatgaccagctgattatgaagaatcatttaagagatatcatgggaattccttactgcaattacagcaagtattggtatttaaatcacactgtaacagggaagacatcgttgccaagatgctggcttgtgtcgaatggttcctacctgaatgagacacatttttctgatgacattgaacaacaagcagacaacatgataacagaactgctgcagaaggagtacatggacaggcaaggaaaaacacccttagggttagtagatctttttgtcttcagcaccagtttttatctcattagcatctttctccacctggtcaaaatcccaactcacagacatgtcataggaaaaccctgccctaaaccacacagactcaaccacatgggcatatgctcatgtggtc-tgtacaaacatcctggtgtgccagtcaaatggaaaagataggagacggacccatccatg-------------------------------------------------------ggcccccgtgacccaccgccgagaggcggtgggtcacgggggcgtccat--ttacaggacgactttggggcttgaggttctaaacaccatgtccctggggaggactgctctcaaaactggtatattgaggcctcctgacacagctgcatcgtacattatgcagtccattagagcacagtgtggggtaatttcttctttgcctcctcttttcttcttttcgacaaccactccagtgtgcatatggcatagatctttgcactgatcccaaacagcattttcaaatctcctagagtcagccttgttcagtgcaatgtcaataagctttatatcccttcttccttgggaatccaagagtcgcttaatatcatctgaaccttgacaggtcagtaccatattgcgagggagggcttcaatgactgcactggttaatccaggttgagcagagaaaagatctgtcacatcaatcccatgagaatatttggcatcttgcttgaactgttttaagtctgttggttctctgaagaagtgtatatagcagcctgacataggctggtaaagagctatttccacagggtcttctggacgaccttcaatgtctatccaggttttggcacttgg-gtcaagctgcatcatt--gaatctttgagtgtcatcaactgagaataagtcagccctgttggaaaccccgctgactgtaaagacttgttggacccagcagttcccactttt---tgtggtttcccatctgactcgagatctacagtagtattctcccaagctctacccacaatagaagtccttgaagcgatgtagggccagccgtcaccggaaagacagatcttgtaaagtatgttctcataagggttcctctcaccaggtgtatctgaaacaaacattcccaaggattttttcacctttaaaatagacttcaagatgccatccattgtctgaggtgtaaccttgatggtctccaacatgttccccccatcaagcatacaagctccagctttcactgcagctcctaagctaaagttataaccagagatgttcaaggagctcttcttagtgtccaccatattcaatataggatggctttgggaaagtctgtccaggtcggagctattagggtacttagctgtgtatattagacccaggtctgttagtgctaagacggcatcattcaaatcaacctgaccctgtttagtgagacatgctaatgtcagactaggcatggtgccgaactggttgttcaaaagatctggattcttaacatcccacaccctaacaactccgtctctcccaggttgggtgccttgagccccaccaaccatgcctatcatgttcagcaatgcccttctttgctcaagttgctgtgtactcaaattccccatgtaaacacctgagcttagtggcctttctgttctgatgaccttcgactttagtttctctaagtcagctgccaatgtcagcagatcatctgaggtcaaggtcccaactctcaagatactcttttgttgtgttgatttgagttctacaagattgttgacagcctgattcagatctcttagacgtttcagatcaccatcatccctcttttgtttgcgcatcaagcgctgcacattgctaacttcagaaaagtcaagaccatgaaggagagcctgagcatccttaacaacttgaagctttatgttggagcaataacctgaaagctccctcctcaatgactgtgtccagagaaatgacttcacttccttagaagcgctcatcttgatctggatactttg-g--------g---------gtttaccggttg-agattttt-----------actcagtaagt------taat------gaa-aagcgcaatccaatagcctaggatccactgtgc---"/>
                        <sequence id="seq_KM821916.11" taxon="KM821916.1" totalcount="4" value="-----ccggggatcctaggcatttaggattgcgc-ttt-taaag-atccttttgtgagtgggtttcattaagccatggggcaaatcataacatttttccaggaagtgcctcatgtcattgaggaggtgatgaacattgtcttaattgctctcagccttctagcaatactaaaagggatttacaatgttgctacctgtggcctctttgggttggtgtcttttcttctcttatgtggaaggtcatgctcaacaac---ttacaagggtgtttatgagcttcaaactctggagctggatatggcaagccttaatatgacaatgcccttatcctgcacgaagaacaacagccaccactacatcatggttggaaatgagactggcttggagctgactttaacaaacacaagtatcattaaccacaagttctgcaacctttctgatgcacataaaaagaatctctatgaccatgctttaatgagcatcatctcaaccttccacctatctatccctaactttaatcagtatgaagcaatgagttgtgacttcaatggaggaaagataagtgttcagtacaacctcagccatgcttatgctgtggatgcagctaaccattgtgggaccattgccaatggagtccttcaaacttttatgaggatggcctggggtggcagttacatagcacttgattctggaaaggggagttgggattgtataatgacgtcctaccaatatttgataatccaaaacaccagttgggaagatcactgccagttttctcgcccgtcccccatcggttatctggggctactgtcacaaagaaccagggacatttacatcagccgaaggctccttggaacttttacttggactctctctgactctgagggcaatgaaacaccgggtgggtactgtttaacaagatggatgttgattgaggccgaattaaagtgctttgggaacacagcagttgcgaaatgcaatgagaaacatgatgaagagttttgtgacatgttaagattgtttgactttaacaaacaggctataaggaggctaaagacagaagcacagatgagtatccaactaataaacaaagcagtgaacgcactgatcaatgaccagctcattatgaagaatcatttaagagatatcatgggaattccttactgcaattacagcaagtattggtatttaaaccacactgtaacagggaagacatcgttgccaagatgctggcttgtatcaaatggttcctacctgaatgaaacacatttttctgatgacattgagcaacaagcagacaacatgataacagaattgttacagaaagagtacattgacaggcaagggaaaacacctttagggttggtggatctttttgtcttcagcactagcttctaccttattagcatcttcctccacctggtcaaaatcccaacccacagacatgtcatagggaaaccctgccccaagccacacagactcaaccacatgggcatatgctcatgtggtc-tgtacaaacatcctggtgtaccagtcaagtggaaaagataggagacagacccacccatg-------------------------------------------------------ggcccccgtgacccgccgccgaaaggcggtgggtcacgggggcgtccat--ttacaggacgaccttggggcttgatgttctaaacaccatgtctctggggagaactgctctcaaaactggtatattgagtcctcctgacacagctgcatcatacattatgcaatccattagagcacagtgtggggtaatttcttctttgcctcctcttttctttttctcaacaaccaccccagtatgcatatggcacagatccttgcattgatcccaaacagcattctcaaacctcctagagtcagccttgctcagtgcaatgtcaataagctttatgtcccttcttccttgtgaatctaagagtttcttgatatcgtctgaaccctgacaggtcagtaccatattgcgaggaagggcttcaatgactgcactggtcaagccaggttgagcagggaaaagatctgccacatcaatcccatgagaatatttggcatcttgcttgaactgtttcaagtctgttggttctctgaagaagtgtatgtaacaacccgacataggttggtaaagagctatttccacagggtcttctggacgaccttcaatgtctatccaggttttagcacttgg-gtcaagttgcatcatt--gagtctttaagtgtcatcaactgagagtaggttaaccctgttggaaaccccgctgactgtaaagacttgttggacccagcagtacccatcttt---tgtggttttccatctgactcgagatccacagtggtgttctcccaagctctacccacaatggaagttcttgaagctatgtagggccaaccgtctccagaaagacagattttgtaaagtatgttctcataagggttcctctcaccaggtgcatctgaaacaaacattcccaaagatctttttacctttaggatagatttcaagatgccatccattgtttgaggtgtaaccttgatggtctccaacatgttccccccatcaagcatacaggctccagctttcactgcagctcctaaactgaagttgtaaccagaaatgttcaaggagctcttcttagtgtccaccatgttcagtataggatggctttgagaaagtctgtccaggtcggagctgtttgggtacttagctgtgtatattagacccaggtctgttagtgccaagacggcatcatttaaatcaacttgaccttgtttggtgagacatgctaatgtcagactaggcatggtgccgaattggttgttcaaaagatccggattcttgacatcccacaccctaacaactccgtctcttccaggttgggtaccctgagccccaccaaccatgcctatcatgtttagcaatgctcttctttgctcaagttgctgtgtactcagatttcccatgtaaacacctgagcttagtggcctttctgttctgatgaccttcgacttaagtttctccaagtcagctgccaatgtcagcagatcatctgaggtcaaggtcccaactctcagaatactcttttgttgtgttgatttgagttctacaagattgttgacagcctggttcagatctctgagacgtttcagatcactgtcgtcccttttttgtttgcgcatcaagcgctgaacattactgacttcagaaaagtcaagaccatgaaggagggcctgagcatccttgacaacttgaagctttatgctggagcagtaacctgagagctccctcctcaatgactgtgtccaaaggaatgactttacttctttggaagcactcatcctgatctatacactcag-g--------g---------actcactggttg-aaagtatc-----------actcagtaagt------cagt------gaa-atgcgcaatccaatagcctaggatccactgtgc---"/>
                        <sequence id="seq_KM821918.11" taxon="KM821918.1" totalcount="4" value="-----ccggggatcctaggcatttaggattgcgc-ttt-tagag-atccttttgtgagtgggtttcactaagccatggggcaaatcataacgtttttccaggaagtgcctcatgtcattgaggaggtgatgaacattgtcttaattgctctcagccttctagcaatactaaaagggatttacaatgttgctacctgtggcctctttgggttggtgtcctttcttcttttatgtggaaggtcatgctcaacaac---ttacaagggtgtttatgagcttcaaactctggagctggatatggcaagccttaatatgacaatgcccttatcctgcacgaagaacaacagccaccactacatcatggttggaaatgagactggcttggagctgactttaacaaacacaagtatcatcaaccacaagttctgcaacctttctgatgcacatagaaagaatctctatgaccatgctttaatgagcatcatctcaaccttccacctatccatccctaactttaatcagtatgaagcaatgagttgtgacttcaatggaggaaagataagtgttcagtataacctcagccatgcttatgctgtggatgcagctaaccattgtgggaccattgccaacggagtccttcaaacttttatgaggatggcctggggtggcagttacatagcacttgattctggaaaggggagttgggattgtataatgacgtcctaccaatatttgataatccaaaacaccagttgggaagatcactgccagttttctcgcccgtcccctatcggttatctggggctgctgtcacaaagaaccagggacatttacatcagccgaaggctccttggaacttttacttggactctctctgactctgagggcaatgaaacaccgggtgggtattgtttaacaagatggatgctgattgaggccgaattaaagtgctttgggaacacagcagttgcgaaatgcaatgagaaacatgatgaagagttttgtgacatgttaaggttgtttgactttaacaaacaggctataaggaggctaaagacagaagcacagatgagtatccaactaataaacaaagcagtgaacgcattgatcaatgaccagctcattatgaagaatcatttaagagatatcatgggaattccttactgcaattacagcaagtattggtacttaaaccacactgtgacagggaagacatcgttgccaagatgctggcttgtatcaaatggttcctacctgaatgaaacacatttttctgatgacattgagcaacaagcagacaacatgataacagaattgttacagaaagagtacattgacaggcaagggaaaacacccttagggttggtggatctttttgtcttcagcactagcttctaccttattagcatcttcctccacctggtcaaaatcccaacccacagacatgtcatagggaaaccctgccccaagccacacagactcaaccacatgggcatatgctcatgtggtc-tgtacaaacatcctggtgtaccagtcaagtggaaaagataggagacaaacccgcccatg-------------------------------------------------------ggcccccgtgacccaccgccgaaaggcggtgggtcacgggggcgtccat--ttacaggacgaccttggggcttgatgttctaaacaccatgtctctggggagaactgctctcaaaactggtatgttgagtcctcctgacacagctgcatcatacattatgcaatccattagagcacagtgtggggtaatttcttctttgcctcctcttttcttcttttcaacaactaccccagtatgcatatggcatagatccttgcattgatcccaaacagcattctcaaacctcctagagtcagccttgctcagtgcaatgtcaataagctttatgtcccttcttccttgtgaatctaggagcttcttgatatcgtctgaaccctgacaggtcagtaccatattgcgaggaagggcttcaatgactgcactggtcaagccaggttgagcagggaaaagatctgccacatcaatcccatgagaatatttggcatcttgcttgaactgtttcaagtctgttggttctctgaagaagtgtatgtaacagcccgacataggttggtaaagagctatttccacagggtcttctggacgaccttctatgtctatccaggttttagcacttgg-gtcaagttgcatcatt--gagtctttaagtgtcatcaactgagagtaggtcaaccctgttggaaaccccgctgactgtaaagacttgttggacccagcagtgcccatcttt---tgtggttttccatctgactcgagatccacagtggtgttctcccaagctctacccacaatggaagttcttgaagctatgtagggccaaccgtccccagaaagacagatcttgtaaagtatgttctcataagggttcctctcaccaggtgcatctgaaacaaacattcccaaagatctttttacctttaagatagatttcaagatgccatccattgtctgaggtgtaaccttgatggtctccaacatgttccccccatcaagcatacaggctccagctttcactgcagctcctaaactgaagttgtaaccagaaatattcaaggagctcttcttagtgtccaccatattcagtataggatggctttgagaaagtctgtctaggtcggagctgtttgggtacttagctgtgtatattagacccaggtctgttagtgctaagacggcatcatttagatcaacttgaccttgtttggtgagacatgctaatgtcagactaggcatggtgccgaattggttgttcaaaagatccggattcttgacatcccacaccctaacaactccgtcccttccaggttgggtaccctgagccccaccaaccatgcctatcatgttcagcaatgctcttctttgctcaagttgctgtgtactcaaatttcccatataaacacctgagcttagtggcctttctgttctgatgaccttcgacttaagtttctctaagtcagctgccaatgtcagcaggtcatctgaagtcagggtcccaaccctcagaatactcttttgttgtgttgatttgagttctacaagattgttgacagcctggttcagatctctgagacgtttcagatcactgtcgtcccttttttgtttgcgcatcaagcgctgaacattgctgacctcagaaaagtcaagaccatgaaggagagcctgagcatccttaacaacttgaagctttatgctggagcagtaacctgagagctccctcctcaatgactgtgtccaaaggaatgactttacttccttggaagcactcatcctgatctagacactcag-g--------g---------actcactggttg-aaagtatc-----------actcagtaagt------cagt------gaa-atgcgcaatccaatagcctaggatccactgtgc---"/>
                        <sequence id="seq_KM821920.11" taxon="KM821920.1" totalcount="4" value="------cggggatcctaggcatttaggattgcgc-ttt-tagag-atctttgtgtgagtgggcttcattaagccatgggacaaatcataacatttttccaggaagtaccccatgtcatagaggaagtgatgaacattgtcctgattgctctcagccttctggcaatactgaaggggatctacaatgttgccacctgtggcctatttggactggtgtcctttctcctcttatgtggaagatcatgctcaacaac---ttataagggtgtttatgagctacaaactctagagctggacatggcaagccttaatatgacaatgcccctatcttgcacaaagaacaacagtcaccattacatcatggtcggaaatgagactggcttggagctgactttaacaaatacaagtattatcaaccacaagttttgtaacctttctgatgcacataaaaagaatctctatgaccatgctctaatgagtatcatctcaaccttccacttgtctattcctaattttaatcagtatgaagcaatgagttgtgacttcaatggggggaagataagtgttcagtacaaccttagccacacttatgctgtagatgcagccaatcactgtgggactatcgccaatggcgttcttcagacttttatgaggatggcttggggtggcagttatatagcacttgattccggaaaggggagttgggattgtataatgacttcctaccaatatttgataatccagaacaccacttgggaagatcactgccagttttctcgcccatcccctatcggttatctggggctactgtcacaaaggaccagagacatttacatcagtcgaagacttcttgggacttttacttggactctctctgattctgaaggtaatgaaacaccgggtgggtactgtctaacaagatggatgctgattgaggccgagttgaagtgctttgggaacacagcagttgcgaaatgcaatgagaaacatgatgaagagttttgtgacatgttaagactgtttgatttcaataaacaagctataaggaggctaaaaacagaagcacagatgagtatccaactgataaacaaagcagtgaatgcactgatcaatgaccagcttattatgaagaatcacttgagagatatcatgggaattccttactgcaattacagcaagtactggtatctaaatcacactgtaacagggaagacatcgttgccaaggtgctggcttgtgtcaaatggttcctacctgaatgagacacatttttctgatgacattgaacaacaggcagacaacatgataacagaactgttgcaaaaggagtacatggacaggcaagggaaaacacccttagggttagtagatctttttgtcttcagcaccagcttttatctcattagcatcttcctccacctgatcaaaatcccaacccacagacatatcacagggaaaccctgccctaaaccacacagacttaaccacatgggcatatgctcatgtggtc-tatacaaacatcctggtgtaccagtcaagtggaaaagataggagacagacccatccatg-------------------------------------------------------ggcccccgtgacccaccgccgaaaggcggtgggtcacgggggcgtccat--ttacaggacgaccttggggcttgaggttctaaacaccatgtctctgggaagaactgctcttaaaactggtatattgagccctcctgacacagctgcatcatacattatgcagtccattaaagcacagtgcggagttatttcttctttgcctcctcttttcttcttttcgacaaccactccagtatgcatatggcataggtctttacactgatcccaaacagcattttcaaatctcctagagtcagccttgctcagtgcaatgtcaataagctttatgtcccttcttccttgggagtctaagagtctcttaatatcatctgaaccttgacaggtcagcaccatattgcgagggagggcttcaataactgcgctggtcaaaccaggttgagcagggaaaagatctgccacatcaatcccatgagaatatttggcatcctgcttgaactgttttaagtctgttggctctctgaagaagtgtatgtaacagcccgacataggttggtaaagagctatttccacagggtcttctggacgaccttcaatgtctatccaggttttggcacttgg-gtcaagctgcatcatt--gagtctttaagtgtcatcaactgagaataggtcagccctgttgggaatcccgctgactgtaaggacttgttggacccagcagagcccattttt---tgcggttttccatctgactcgagatccacagtagtattctcccaagccctacccacaatagaagtccttgaagctatgtagggccagccgtcaccggaaagacagatcttgtaaagtatgttctcataagggtttctctcaccaggtgtatctgaaacaaacatccccaaagatcttttcacttttaaaatagacttcaagatgccatccattgtctgaggtgtaaccttgatggtctccaacatgttccccccatcgagcatgcaggctccagccttcactgcagctcctaagctgaagttgtaaccagaaatgttcagggagcttttcttaatgtccaccatattcagtataggatggctttgggagagtctatctaggtcggagctatttgggtacttagctgtgtatattagacccaggtctgttagtgctaagacggcatcattcaaatcaacttgaccttgtttggtgagacatgctaatgtcagactaggcatggtgccgaactggttgttcaaaagatccggattcttaacatcccacaccctaacaactccgtctcttccaggttgggtgccctgagccccactaaccatgcctatcatgttcagcaatgctcttctctgctcaagctgctgtgtgctcaaattccccatgtaaacacctgagcttagaggcctttctgttctaatgaccttcgactttagtttctctaagtcagctgccaatgtcagcaggtcatctgaagtcaaggtcccaactctcaagatactcttttgttgtgtcgatttgagttctacaagattgttgacagcctgattcaaatctctgagacgtttcagatcactatcatcccttttttgcttgcgcattaagcgctgcacattgctgacttcagaaaagtcaagaccatgaagaagagcctgagcatccttaacaacttgaagttttatgttggagcaatagcctgaaagctccctcctcaatgactgtgtccagagaaatgacttcacttccttggaagcactcatcttggtctggacacttgg-g--------g---------atttactggttg-aaaatatc-----------actcagtaagt------caat------gaa-aagcgcaatccaatagcctaggatccac--------"/>
                        <sequence id="seq_KM821922.11" taxon="KM821922.1" totalcount="4" value="-----ccggggatcctaggcatttaggattgcgc-ttt-tagag-atctttgtgtgagtgggcttcactaagccatgggacaaatcataacatttttccaggaagtaccccatgtcatagaggaagtgatgaacattgtcctgatcgctctcagccttctggcaatattgaaagggatctacaatgttgctacctgtggcctctttggattggtgtcctttcttctcttatgtggaagatcatgttcaacaac---ttacaagggtgtttatgagctacaaactctagagctagacatgacaaacctcaatatgacaatgcccttatcttgcacgaaaaacaacagccaccattacatcatggtcggaaatgagactggtctggagctgactttgacaaatacaagcatcatcaaccacaagttttgtaacctctctgatgcacataaaaagaatctttataaccatgctttaatgagcattatttcaactttccacttatccattcccaactttaatcagtatgaggcaatgagttgtgacttcaatggagggaagataagtgtccagtacaaccttagccacgcttatgctgtagatgcagctaaccactgtgggaccattgccaatggcgtgcttcagacttttatgaggatggcttggggtggcagttacatagcacttgattccggaaaggggagttgggattgtataatgacttcctaccaatatttgataatccaaaacaccacttgggaagatcactgtcagttttctcgcccatcccctattggttatctggggttactgtcacaaaggaccagggacatttacatcagtcgaagacttcttgggacttttacttggactctctctgattctgaaggtaatgaaacaccaggtgggtattgtctaacaagatggatgctgattgaggccgagttgaagtgctttgggaacacagcagttgcgaaatgtaatgagaaacatgatgaagagttttgtgacatgttgagattgtttgactttaacaaacaagctataaggaggctgaagacagaggcacagacgaatatccaactgataaataaagcagtgaacgcactgatcaatgaccagctgatcatgaagaatcatttaagagatatcatgggaattccttactgcaattacagcaagtattggtacttaaatcacactgtgacagggaagacatcgttgccaagatgctggcttgtgtcaaatggttcctacttgaatgagacacacttttctgatgacattgaacaacaagcagacaatatgataacagaactgttgcagaaggagtacatggacaggcaagggaaaacacccttagggttggtagatctttttgtcttcagcaccagcttttatctcattagcatcttcctccacctggttaaaatcccaacccacagacacatcatagggaaaccttgccctaaaccacacagactcaaccacatgggcatatgctcatgtggtc-tgtacaaacatcctggtgtaccagtcaagtggaagagataggagacagacccactcatg-------------------------------------------------------ggcccccgtgacccaccgccgaaaggcggtgggtcacgggggcgtccat--ttacaggacgaccttggggcttgaggttctaaacaccatatctctggggagaactgctcttaaaactggtatattgagtcctcctgacacagctgcatcatacattatacagtccattaaagcacaatgcggggtaatttcttctttgccccctcttttcttcttttcgacgaccactccagtgtgcatatggcatagatctttgcactgatcccaaacagcattttcaaatcttctagagtcagccttgctcagtgcaatgtcaataagctttatgtcccttctcccttgagaatccaagagtctcttaatatcatctgaaccttgacaggtcagcaccatattgcggggaagggcttcaatgactgcactggtcaagccaggttgagcagggaaaagatctgctacatcaatcccatgagaatatttggcatcttgtttgaactgttttaagtctgttggttctctgaagaagtgtatataacagcccgacataggttggtaaagagctatttccacagggtcctctggacgaccttcaatgtctatccaggttttggcacttgg-gtcaagctgcatcatt--gagtctttaagtgtcatcaactgagaataggtcagccctgttggaaaccccgctgactgtaaagacttgttagacccagcagtgcccactttt---tgtggttttccatctgactcgagatccacgatggtattctcccaagctctgcccacaatggaagtcctagaagctatgtagggccagccgtcaccggaaagacagattttgtaaagtatgttctcataagggttcctctccccaggtgtatctgaaacaaacattcccaaggatttttttacctttaaaatagacttcaggatgccatccattgtctgaggtgtaaccttgatggtctccaacatgttccccccatcaagcatacaagctccagctttcactgcagctcctaagctgaagttgtaaccagaaatgttcaaggagcttttcttagtgtccaccatgttcagtataggatgactttgggaaagtctgtccaggtcggagctatttgggtacttagctgtatatatcagacccaggtctgttagtgctaagacggcatcattcaaatcaacttgaccttgtttagtgagacatgccaatgtcagactaggcatggtgccaaactggttgttcaaaagatccggatttttaacatcccacaccctaacaactccgtcccttccaggttgggtgccctgagccccaccaaccatgcctatcatgttcaatagtgctctcctttgctcaagctgctgtgtgctcaaattccccatataaacacctgagctcagtggtctttctgttctaatgacctttgactttagtttctctaagtcagctgccaatgtcaacaggtcatctgaggttaaggtcccaactctcaagatactcttttgttgtgttgatttgagttccacaagattgttgacagcctgattcagatctctgagacgtttcagatcactatcatcccttttttgtttgcgcattaggcgctgcacattgctgacttcagaaaagtcaagaccatgaaggagagcctgagcatctttaacaacttgaagctttatgctggagcaataacctgaaagttcccttctcaatgactgtgtccagaggaatgactttacttccttagaagcactcatcctggtctgaagactcag-g--------g---------atttgctggttg-aaagtgtc-----------acacagtgagt------caat------gaa-aagcgcaatccaatagcctaggatccactgtgc---"/>
                        <sequence id="seq_KM821924.11" taxon="KM821924.1" totalcount="4" value="-----ccggggatcctaggcatttaagattgcgc-ttt-tagag-atctttgtgtgagtgggcttcatcaagccatgggacaaatcataacatttttccaggaagtacctcatgtcatagaggaagtgatgaacattgtcctgattgctctcagccttctggcaatactgaaagggatctacaatgttgctacctgtggcctctttggattggtgtcctttctcctcttatgtgggagatcatgctcaacaac---ttacaagggtgtttatgagctacaaaccctagagctagacatggcgagcctcaacatgacaatgcccttgtcttgcacgaagaacaactcccaccactacatcatggtcggaaatgagaccggcttggagttgactttaacaaatacaagcattatcaaccacaagttttgtaacctttctgatgcacataaaaagaacctttatgaccatgctttgatgagtattatctcaaccttccacttatccattcctaactttaaccagtatgaggcaatgagttgtgacttcaatgggggaaagataagtgttcagtacaaccttagccacacttatgctgtagatgcagctaaccactgtgggaccattgccaatggcgttcttcagacttttatgaggatggcttggggtggcagttatatagcacttgattccggaaaggggagctgggattgcataatgacctcctaccaatatttgataatccaaaacaccacttgggaagatcactgccagttttctcgcccatcccccatcggttacctggggctactgtcacaaaggaccagggacatttacatcagtcgaagacttcttgggacttttacttggactctctctgactctgaaggtaatgaaacaccgggtgggtattgtctaacaagatggatgctgattgcggccgatttgaagtgctttgggaacacagcagttgcaaaatgcaatgagaagcatgatgaggagttttgtgacatgttaagattgtttgactttaacaaacaagctatagagaggctgaagacagaagcacagatgagtatccagctgataaacaaagcagtaaacgcactgatcaatgaccagctgatcatgaagaatcatttgagagatatcatgggaattccttactgcaattacagcaagtattggtatctaaatcacactgtaacagggaggacatcgttgccaagatgctggcttgtgtcaaatggttcctacctgaatgagacacatttttctgatgacattgaacaacaagcagacaacatgataacagaactgttgcaaaaggagtacatggacaggcaagggaaaacacctttagggttagtagatctttttgtcttcagcaccagcttttacctcattagcatcttcctccacctggttagaatcccaacccacagacatgtcatagggaaaccctgccccaaaccacacagacttaaccatatgggcatatgctcatgtggtc-tgtacaaacatcctggtgtgccagtcaagtggaaaagatagaagacagacccactcatg-------------------------------------------------------ggcccccgtgacccaccgccgaaaggcggtgggtcacgggggcgtccat--ttacaggacgaccttggggcttgaggttctaaacaccatgtccctaggaagaactgctcttaaaactggtatattgagtcctcctgacacagctgcatcatacattatgcagtccattaaagcacagtgtggggtaatttcttctttgcctcctcttttcttcttttcgacaaccactccagtatgcatatgacatagatctttgcactgatcccaaacagcattttcaaatctcctagagtcagccttgctcagtgcaatgtcaataagctttatgtccctccttccttgggagtccaagagtctcttgatatcatctgaaccttgacaggttaataccatattgcgagggagagcttcaatgactgcactggttaaaccaggttgagcagggaaaagatctgccacatcaatcccatgagaatatttggcatcttgtttgaactgttttaaatctgttggttctctgaagaagtgtatgtaacagcccgacataggttggtaaagagctatttccacagggtcttctggacgaccttcaatgtctatccaggttttggcactcgg-gtcaagctgcatcatt--gagtctttaagtgtcattaactgagaataggtcagccctgttggaaaccccgctgactgtagagatttgttggacccggcagtacccactttt---tgtggtttcccatctgattcgagatccacagtagtgttctcccaagctctacccacaatagaagttcttgaagctatatagggccagccgtcaccggaaagacagatcttgtagagtatattctcgtaagggttcctctcaccaggtgcatctgatacaaacattcccaaagatcttttaacctttaaaatagacttcaagatgccatccattgtctgaggtgtaaccttaatggtctccaacatgttccccccatcaagcatacaagctccagctttcactgcagcccctaagctgaagttgtaaccagaaatgttcaaggagctcttctttgtgtccaccatattcaatatgggatggctttgggaaagtctgtctaaatcggagctatttggatacttagctgtgtatattaaacccaggtctgttagtgctaagacagcatcattcaaatcaacctgaccttgtttggtgagacatgctagtgtcagactaggcatggtgccgaactgattgttcaaaagatccggattcttaacatcccacaccctaacaactccgtctctcccaggttgagtaccctgagccccaccaaccatgcctatcatgttcagcaatgctcttctttgctcaagctgctgtgcacttaaattccccatataaacacctgagcttaatggcctttctgttctaatgaccttcgacttcagtttctccaggtcagctgccaatgtcagcaggtcatctgaggtcaaggtcccaactctcaagatgctcttttgttgtgtcgacttgagttctacaagattgttgacagcctgattcaaatctctgagacgtttcagatcactatcatccctcttttgtttgcgcattaagcgctgcacattgctgacttcagaaaagtcaagaccatgaaggagagcctgagcatccttaacaacttgaagctttatgttggagcaataacctgaaagctccctcctcaatgactgtgtccagaggaatgacttcacttccttagaagcactcatcttgatctggacacttag-g--------g---------atttactggttg-aaagtttt-----------actcagtaagt------caat------gaa-aagcgcaatccaatagcctaggatccac--------"/>
                        <sequence id="seq_KM821925.11" taxon="KM821925.1" totalcount="4" value="------cggggatcctaggcatttaggattgcgc-ttt-tagag-atctttgtgtgagtgggcttcatcaagccatgggacaaatcataacatttttccaggaggtacctcatgtcatagaggaagtgatgaacattgtcttgattgctctcagccttctggcaatactgaaagggatctacaatgttgccacctgtggcctctttggattggtgtcctttctcctcttatgtggaagatcatgctcaacaac---ttataagggtgtttatgagctacaaactctagagctagacatggcaagtcttaatatgacaatgcccttatcttgcacaaagaacaacagccaccattacatcatggtcggaaatgagactggcttggagttgactttaacaaatacaagtattatcaaccacaagttttgtaacctttctgatgcacataaaaagaatctctatgaccatgctttaatgagtatcatctcaaccttccacttatctattcctaatttcaatcagtatgaagcaatgagctgtgacttcaatggggggaggataagtgttcagtacaacctgagccacacttatgctgtagatgcagccaagcactgtgggactatcgctaatggcgttcttcagacttttatgaggatggcttggggtggcagttacatagcacttgattccggaaaggggagttgggactgtataatgacttcctaccaatatttgataatccaaaacaccacttgggaagatcactgccagttttctcgcccatcccctattggttatctggggctactatcacaaaggaccagagacatttatattagtcgaagacttcttgggacttttacttggactctctctgattctgagggtaatgagacaccgggtgggtattgtctaacaagatggatgctgattgaggccgagttgaagtgttttgggaacacagcagttgcgaaatgcaatgagaaacatgatgaagagttctgtgacatgttgagactgtttgactttaataaacaagctataaggaggctgaagacagaagcacagatgagcatccaactgataaacaaagcagtaaacgcactgatcaatgaccagcttattatgaagaatcacttgagggatatcatgggaattccttactgcaattacagcaagtactggtatctaaatcatactgtaacagggaagacatcgttgccaaggtgctggcttgtgtcaaatggttcctacctgaatgagacacatttctctgatgacattgaacaacaagcagacaacatgataacagaactattgcaaaaggagtacatagacaggcaagggaaaacacccttagggttagtagatctttttgtctttagcaccagcttttatctcattagcatcttcctccacctggtcaaaatcccaacccacagacatgttatagggaaaccttgccctaaaccacacagactcaaccacatgggcatatgctcatgtggtc-tttacaaacatcctggtgttccagtcaagtggaaaagataggagataaacccgcccacg-------------------------------------------------------ggcccccnnnnnnnnnnnnnnnnnnnnnnnnnnnnnngggggcgtccgt--ttacaggacgaccttggggcttgcggttctaaacaccatgtccctggggagaactgctcttaaaactggtatattgagtcctcctgacacagctgcatcatacattatgcagtccattaaagcacagtgcggggttatttcttctttgcctcctcttttcttcttttcgacaaccactccagtatgcatatggcataggtctttgcactgatcccaaacagcattttcaaatctcctagaatcagccttgctcagtgcaatgtcaataagctttatgtcccttcttccttgggaatccaagagtctcttaatatcatctgaaccttgacaggtcagtaccatattgcgagggagggcttcaatgactgcgctggtcaaaccaggttgagcagggaaaagatctgccacatcaattccatgagaatatttggcatcctgcttgaactgttttaagtctgttggttctctgaagaagtgtatgtaacagcctgacataggttggtaaagagctatttccacagggtcttctgggcgaccttcaatgtctatccaggttttggcacttgg-gtcaagctgcatcatt--gagtctttaagtgtcatcaactgagaataggtcagccctgttgggaaccctgctgactgtaaagacttgttggacccagcagtgcccactttt---tgcggtttcccatctgactcgagatccacagtagtattctcccaagctctacccacaatagaagtccttgaagctatgtaaggccagccgtcaccagaaagacagatcttgtaaagtatgttctcataagggttcctctcaccgggtgtatctgaaacaaacattcccaaagacttttttacctttaaaatagacttcaagatgccatccattgtctgaggtgtaaccttgatggtctccaacatgttccctccatcaagcatacaagccccagctttcactgcagctcctaagctgaagttgaaaccagaaatattcaaggagcttttcttagtgtccaccatattcagtatgggatggctttgggaaagtctgtccaggtcggagctatttgggtacttagctgtgtatattaggcccaggtctgttagtgctaagacggcatcattcaaatcaacttgaccttgtttggttagacatgctaatgtcagactaggcatggtgccgaactggttatttaaaagatccggattcttaacatcccacaccctaacaactccgtctcttccaggttgggtgccctgagccccaccaaccatgcctatcatgttcagcaatgctcttctctgctcaagctgctgtgtactcaaattccccatataaacacctgagcttagtggcctctctgttctaatgaccttcgactttagtttctctaagtcagctgccaatgtcagcaggtcatctgaggtcaaggtcccaactctcaagatactcttttgttgtgtcgatttgagttctacaagattgttgacagcctgattcaaatctctgagacgtttcagatcactatcgtctcttttttgtttgcgcattaagcgctgcacattgctgacttcagaaaagtcaagaccatgaaggagagcctgagcatccttaacaacttgaagttttatgttagaacaataacctgaaagctccctcctcaatgactgtgtccagagaaatgacttcacttccttagaagcactcatcttggtctggacacttgg-g--------g---------atttactggttg-aaggtatc-----------actcagtaagt------caat------gaa-aagcgcaatccaatagcctaggat------------"/>
                        <sequence id="seq_KM821927.11" taxon="KM821927.1" totalcount="4" value="-----ccggggatcctaggcatttaggattgcgc-ttt-tagag-atccttttgtgagtgggtttcattaagccatggggcaaatcataacgtttttccaggaagtgcctcatgtcattgaggaggtgatgaacattgtcttaattgctctcagccttctagcaatactaaaagggatttacaatgttgccacctgtggcctctttgggttggtgtcctttcttcttttatgtggaaggtcatgctcaacaac---ttacaagggtgtttatgagcttcaaactctggagctggatatggcaagccttaatatgacaatgcccttatcctgcacgaagaacaacagccaccactacatcatggttggaaatgagactggcttggagctgactttaacaaacacaagtatcatcaaccacaagttctgcaacctttctgatgcacataaaaagaatctctatgaccatgctttaatgagcatcatctcaaccttccacctatccatccctaactttaatcagtatgaagcaatgagttgtgacttcaatggaggaaagataagtgttcagtataacctcagccatgcttatgctgtggatgcagctaaccattgtgggaccattgccaatggagtccttcaaacttttatgaggatggcctggggtggcagttacatagcacttgattctggaaaggggagttgggattgtataatgacgtcctaccaatatttgataatccaaaacaccagttgggaagatcactgccagttttctcgcccgtcccctatcggttatctggggctactgtcacaaagaaccagggacatttacatcagccgaaggctccttggaacttttacttggactctctctgactctgagggcaatgaaacaccgggtgggtattgtttaacaagatggatgctgattgaggccgaattaaagtgctttgggaacacagcagttgcgaaatgcaatgagaaacatgatgaagagttttgtgacatgttaaggttgtttgactttaacaaacaggctataaggaggctaaagacagaagcacagatgagtatccaactaataaacaaagcagtgaacgcattgatcaatgaccagctcattatgaagaatcatttaagagatatcatgggaattccttactgcaattacagcaagtattggtacttaaaccacactgtaacagggaagacatcattgccaagatgctggcttgtatcaaatggttcctacctgaatgaaacacatttttctgatgacattgagcaacaagcagacaacatgataacagaattattacagaaagagtacattgataggcaagggaaaacacccttagggttggtggatctttttgtcttcagcactagcttctaccttattagcatcttcctccacctggtcaaaatcccaacccacagacatgtcatagggaaaccctgccccaagccacacagacttaaccacatgggcatatgctcatgtggtc-tgtacaaacatcctggtgtaccagtcaagtggaaaagataggagacagacccacccatg-------------------------------------------------------ggcccccgtgacccaccgccaaaaggcggtgggtcacgggggcgtccat--ttacaggacgaccttggggcttgatgttctaaacaccatgtctctggggagaactgctctcaaaactggtatattgagtcctcctgacacagctgcatcatacattatgcaatccattagagcacagtgtggggtaatttcttctttgcctcctcttttcttcttttcaacaaccaccccagtatgcatatggcatagatccttgcattgatcccaaacagcattctcaaacctcctagagtcagccttgctcagtgcaatgtcaataagctttatgtcccttcttccttgtgaatctaagagcttcttgatatcgtctgaaccctgacaggtcagtaccatattgcgaggaagggcttcaatgactgcactggtcaagccaggttgagcagggaaaagatctgccacatcaatcccatgagaatatttggcatcttgcttgaactgtttcaagtctgttggttctctgaagaagtgtatgtaacagcccgacataggttggtaaagagctatttccacagggtcttctggacgaccttctatgtctatccaggttttagcacttgg-gtcaagttgcatcatt--gagtctttaagtgtcatcaactgagagtaggtcaaccctgttggaaaccccgctgactgtaaagacttgttggacccagcagtgcccatcttt---tgtggttttccatctgactcgagatccacagtggtgttctcccaagctctacccacaatggaagttcttgaagctatgtagggccaaccgtccccagaaagacagatcttgtaaagtatgttctcataagggttcctctcaccaggtgcatctgagacaaacattcccaaagatctttttacctttaagatagatttcaagatgccatccattgtctgaggtgtaaccttgatggtctccaacatgttccccccatcaagcatacaggctccagctttcactgcagctcctaaactgaagttgtaaccagaaatattcaaggagctcttcttagtgtccaccatattcagtataggatggctttgagaaagtctgtccaggtcggagctgtttgggtacttagctgtgtatattagacccaggtctgttagtgctaagacggcatcatttagatcaacttgaccttgtttggtgagacatgctaatgtcagactaggcatggtgccgaattggttgttcaaaagatccggattcttgacatcccacaccctaacaactccgtcccttccaggttgggtaccctgagccccaccaaccatgcctatcatgttcagcaatgctcttctttgctcaagttgctgtgtactcaaatttcccatataaacacctgagcttagtggcctttctgttctgatgaccttcgacttaagtttctctaagtcagctgccaatgtcagcaggtcatctgaggtcaaggtcccaaccctcagaatactcttttgctgtgttgatttgagttctacaagattgttgacagcctggttcagatctctgagacgtttcagatcactgtcgtcccttttttgtttgcgcattaagcgctgaacattgctgacctcagaaaagtcaagaccatgaaggagagcctgagcatccttaacaacttgaagctttatgctggagcagtaacctgagagctccctcctcaatgactgtgtccaaaggaatgactttacttccttggaagcactcatcctgatctagacactcag-g--------g---------actcactggttg-aaagtatc-----------actcagtaagt------cagt------gaa-atgcgcaatccaatagcctaggatccactgtgc---"/>
                        <sequence id="seq_KM821929.11" taxon="KM821929.1" totalcount="4" value="-----ccggggatcctaggcatttaggattgcgc-ttt-tagag-atctttgtgtgagtgggcttcatcaagccatgggacagatcataacatttttccaggaagtacctcatgtcatagaggaggtgatgaacattgttctgattgctctcagccttctggcaatactgaaggggatctacaatgttgctacctgtggcctctttggattggtgtcttttctcctcctgtgtggaagatcatgctcaacaac---ctacaagggtgtttatgagctacaaactctagagctagacatggcaaaccttaacatgacaatgcccctgtcttgcacgaagaacaactcccaccattacatcagggttggaaatgagactggcttggagctgaccttaacaaatacaagcattatcagccacaagttttgtaacctttctgatgcacataaaaagaatctttatgaccatgctttgatgagtatcatctcaaccttccacttatccattcctaactttaatcagtatgaagcaatgagttgtgacttcaatgggggaaagataagtgttcagtataaccttagtcacacctatgctgtggatgcagccaaccactgtgggaccattgccaatggcgttcttcagacttttatgaggatggcttggggtggcagttatatagcacttgattccggaaaggggagctgggattgcataatgacttcctaccaatatttgataatccaaaacactacttgggaagatcactgccagttttctcgcccatcccccatcggctatctggggctgctgtcacaaaggaccagggacatttacatcagtcgaagacttcttgggacttttacttggactctctccgactctgaaggcaaagaaacaccgggtgggtattgtctaacaagatggatgctgattgaggctgagttgaagtgctttgggaacacagcagtcgcaaagtgcaatgagaaacatgatgaagagttttgtgacatgttgagattatttgacttcaacaaacaagccataaggagactgaaaacagaggcacaaatgaatatccaactgataaacaaagcagtgaacgcactgattaatgaccagctgatcatgaagaatcacttgagggatatcatgggaattccttattgtaattacagcaaatattggtatctaaatcacactgtaacagggaagacatcgttgccaagatgctggcttgtgtcaaatggctcctacctgaatgagacacatttttctgatgacattgagcagcaagcagacaacatgataacagaactgttgcaaaaggagtacatagacaggcaaggaaaaacacccttagggttagtagatctttttgtcttcagcaccagcttctatctcattagcatcttcctccacttggttaaaatcccaacccacagacatgtcatagggaaaccctgccccaaaccacacagactcaaccaaatgggcatatgctcatgtggtt-tgtacaaacaacctggtgtgccagtcaagtggaaaagatagaggacagacccacccatg-------------------------------------------------------ggcccccgtgacccaccgccaagaggcggtgggtcacgggggcgtccat--ttacaagacgaccttggggcttgaggttctaaacaccatgtctctggggagaactgctctaaaaactggtatattgagtcctcctgacacagctgcatcatacattatgcagtccattaaggcacagtgcggagtaatttcttctttgcctcctcttttcttcttttcgacaaccactccagtatgcatatggcataaatctttgcactgatcccaaacagcattttcaaatctcctagagtcagccttgctcagtgcaatgtcaataagctttatatcccttcttccttgggagtccaagagtctcttaatatcatctgaaccttgacaggtcagtaccatattgcgagggagagcttcaatgactgcactggtcaaaccaggttgagcagagaaaagatctgccacatcaatcccatgagaatatttggcatcttgtttgaactgttttaaatctgttggctctctgaagaagtgtatgtaacagcccgacacaggttggtaaagagctatttctacagggtcttctggtcgaccttcaatgtctatccaggttttggcacttgg-gtcaagctgcatcatt--gagtctttaagtgtcatcaactgagaataggtcagccctgttggaaaccctgctgactgtaaagacttattggacccagcagtacccattttt---tgtggtttcccatctgactcgagatccacagtagtattctcccaagctctacctacaatggaagtccttgaagctatgtagggccagccgtcaccggaaagacagatcttgtaaagtatgttctcgtaagggttcctctcaccaggtgtgtctgaaacaaacattcccaaagatctcttcacctttaaaatagactttaagatgccatccattgtctgaggtgtaaccttaatggtctccaacatgttccccccatcaagcatacaagctccagctttcactgcagctcctaaactgaagttgaaaccagaaatattcaaggagctcttcttagtatccaccatattcagaataggatggctttgagaaagtctatctaggtcagagctatttggatacttagctgtgtatattagacccaggtctgttagtgctaagacagcatcattcaaatcaacttgaccttgtttggtgagacatgctaatgtcagactaggcatggtgccgaactgattgttcaaaagatccggattcttaacatcccacaccctaacaactccgtctcttccaggttgggtgccctgagccccaccaaccatgcctatcatgttcagcagtgctcttctttgctcaagctgctgtgtactcaaatttcccatataaacacctgagcttagtggcctttctgttctaatgaccttcgactttagtttctctaagtcagctgccaatgtcagcaggtcatctgaagtcaaggtcccaactctcaagatgctcttttgttgtgtcgatttgagttctacaagattgttgacggcctgattcaaatctctgagacgtttcagatcactatcatccctcttctgtttgcgcattaagcgctgcacattgctgacttcagaaaagtcaagaccatgaaggagagcctgagcatctttaacaacttgaagttttatgctggagcaataacctgaaagctccctcctcaatgactgtgtccagagaaaagacttcacttccttagaagcactcatcctggtctggacacttag-g--------g---------atttactggttg-aaagtttt-----------acacagtaagt------caat------gaa-aagcgcaatccaatagcctaggatccac--------"/>
                        <sequence id="seq_KM821931.11" taxon="KM821931.1" totalcount="4" value="----gccggggatcctaggcatttaggattgcgc-ttt-tagag-atccttttgtgagtgggtttcattaagccatggggcaaatcataacatttttccaggaagtgcctcatgtcattgaggaggtgatgaacattgtcttaattgctctcagccttctagcaatactaaaagggatttacaatgttgctacctgtggcctctttgggttggtgtcctttcttctcttatgtggaaggtcatgctcaacaac---ttacaagggtgtttatgagcttcaaactctggagctggatatggcaagccttaatatgacaatgcccttatcctgcacgaagaacaacagccaccactacatcatggttggaaatgagactggcttggagctgactttaacaaacacaagtatcatcaaccacaagttttgcaacctttctgatgcacatagaaagaatctctatgaccatgctttaatgagcatcatctcaaccttccacctatccatccctaactttaatcagtatgaagcaatgagttgtgacttcaatggggggaagataagtgttcagtacaacctcagccatgcttatgctgtggatgcagctaaccattgtgggaccattgccaatggagtccttcaaacttttatgaggatggcttggggtggcagttacatagcacttgattctggaaaggggagttgggattgtataatgacgtcctaccaatatttgataatccaaaacaccagttgggaagatcactgccagttttctcgcccgtcccctatcggttatctggggctactttcacaaagaaccagggacatttacatcagccgaagactccttggaacttttacttggactctctctgattctgagggcaatgaaacaccgggtggatattgtttaacaagatggatgctgattgaagccgaattgaagtgctttgggaacacagcagttgcgaaatgcaatgagaaacatgatgaagagttttgtgacatgttaaggttgtttgactttaataaacaggctataaggaggctaaagacagaagcacagatgagtatccaactaataaacaaagcagtgaatgcattgatcaatgaccagctcattatgaagaatcatttaagagatatcatgggaattccttactgcaattacagcaagtattggtacttaaaccacactgtaacagggaagacatcgttgccaaggtgttggcttgtatcaaatggttcctacctgaatgaaacacatttttctgatgacattgagcaacaagcagacaacatgataacagaattgttacagaaagagtacattgataggcaagggaaaacacccttagggttggtggatctttttgtcttcagcactagcttctaccttattagcatcttcctccacctggttaaaatcccaacccacagacatgtcatagggaaaccctgccccaagccacacagaatcaaccacatgggcatatgctcatgtggtc-tgtacaaacatcctggtgtaccagtcaagtggaaaagataggagacagacccacccatg-------------------------------------------------------ggcccccgtgacccaccgccgaaaggcggtgggtcacgggggcgtccat--ttacaggacgaccttggggcttgatgttctgaacaccatgtctctggggagaactgctctcaaaactggtatattgagtcctcctgacacagccgcatcatacattatgcaatccattagagcacagtgtggggtaatttcttctttacctcctcttttcttcttttcaacaaccaccccagtatgcatatggcatagatccttgcattgatcccaaacagcattctcaaacctcctagagtcagccttgctcagtgcaatgtcaataagctttatgtcccttcttccttgggagtctaagagtttcttaatatcatctgaaccctgacaggtcagtaccatattgcgaggaagggcttcaatgactgcactggtcaagccaggttgagcagggaaaagatctgctacatcaatcccatgagaatatttggcatcttgcttgaactgtttcaaatctgttggttctctgaagaagtgtatgtaacagcccgacataggttggtaaagagctatttccacagggtcttctggacgaccttcaatgtctatccaggttttagcacttgg-gtcaagttgcatcatt--gagtctttaagtgtcatcaactgagaataggtcaaccctgttggaaaccctgctgactgtaaagacttgttggacccagcagtgcccaccttt---tgtggctttccatctgactcgagatccacagtggtgttctcccaagctctacctacaatggaagttcttgaagctatgtagggccaaccgtccccagaaagacagatcttgtaaagtatgttctcataagggttcctctcaccaggtgcatctgaaacaaacattcccaaagatctttttacctttaagatagatttcaagatgccatccattgtctgaggtgtaaccttgatggtctccaacatgttccccccatcaagcatacaggctccagctttcactgcagctcctaaactgaagttgtaaccagaaatattcaaggagctcttcttagtgtccaccatattcagtataggatggctttgggaaagtctgtccaggtcggaactgtttgggtacttagctgtgtatattagacccaggtctgttagtgctaagacggcatcatttaaatcaacttgaccttgtttggtgagacatgctaatgtcagactaggcatggtgccgaattggttgttcaaaagatccggattcttgacatcccacaccctaacaactccgtcccttccaggttgggtaccctgagccccaccaaccatgcctatcatgttcagtaatgctcttctttgctcaagttgctgtgtactcaaatttcccatgtaaacacctgagcttagtggcctttctgttctgatgacctttgactttagtttctctaagtcagctgccaatgtcagcaggtcatctgaagtcaaggtcccaactctcaggatactcttttgttgtgttgatttgagttctacaagattgttgacagcctggttcagatctctgagacgtttcagatcactgtcgtcccttttttgtttgcgcatcaagcgctgaacattgctgacttcagaaaagtcaagaccatgaaggagagcctgagcatccttaacaacctgaagctttatgctggagcagtaacctgagagctccctcctcaatgactgtgtccaaaggaatgactttacttccttggaagcactcatcctgatctagacactcag-g--------g---------actcactggttg-aaagtatc-----------actcagtaagt------caat------gaa-atgcgcaatccaatagcctaggatccactgtgcg--"/>
                        <sequence id="seq_KM821933.11" taxon="KM821933.1" totalcount="4" value="-----ccggggatcctaggcatttaggattgcgc-ttt-tagaa-atctttgtatgagtgggcttcattaagccatggggcaaatcataacatttttccaggaagtgcctcatgtcatagaagaagtgatgaacattgtcctgattgccctcagccttctggcaatattgaaggggatctacaatgttgctacctgtggcctctttggattggtttcctttcttctcttatgtggaagatcatgctcaacaac---ttacaaaggtgtttatgagctacaaactctagagctagacatggcaagccttaatatgacaatgcccttatcttgcacaaagaataacagccaccattacatcatggtcggaaatgagactggcttggagctgaccttaacaaatacaagtatcattaaccacaagttttgtaacctttctgatgcacataaaaagaatctttacgaccatgctttaatgagtatcatctcaactttccatttatccattcctaattttaatcagtatgaagcaatgagttgtgacttcaatggggggaagataagtgttcagtacaaccttagccacacttatgctgtagatgcagccagccactgtgggaccgttgccaatggcgttcttcagacattcatgaggatggcttggggtggcagttacatagcacttgattctgggaaagggagttgggattgtataatgacttcctaccaatatttgataatccagaacaccacctgggaagaccactgccagttttctcgcccatcccccatcggttatctggggctactgtcacaaaggaccagggacatttacatcagtcgaagactccttgggacttttacttggaccctctctgattctgaaggcaatgaaacaccgggtgggtattgtctaacaagatggatgctgattgaggctgagttgaagtgctttgggaacacagcagttgcgaagtgcaatgagaaacatgatgaagagttttgtgacatgttaagattgtttgattttaacaaacaagctataaggaggctgaagacagaagcacagatgagtatccaactgataaacaaagcagtgaacgcactgatcaacgaccaactgattatgaagaatcatttaagagacatcatgggaattccttactgtaattacagcaaatattggtatttaaatcacactgtaacagggaagacatcgctgccaagatgctggcttgtgtcaaatggttcctacctgaatgagacacatttttctgatgacattgaacaacaagcagacaacatgataacagaactgttgcagaaggagtacatggacaggcaagggaaaacacccttagggttagtagatctttttgtcttcagcaccagtttttatctcattagcattttcctccacctggttaaaatcccaactcacagacatgtcatagggaaaccctgccccaaaccacacagactcaaccacatgggcatatgctcatgtggtc-tgtacaaacatcctggtgtaccagtcaaatggaaaagataggagacggacccatccatg-------------------------------------------------------ggcccccgtgacccaccgccgagaggcggtgggtcacgggggcgtccat--ttacaggacgaccttgggacttgaggttctaaacaccatgtctctggggaggactgcccttaaaaccggtatattgagtcctcctgacacagctgcatcatacattatgcagtccattagagcacagtgtggggtaatttcttctttacctcctcttttcttcttttcgacaaccactccagtgtgcatgtggcatagatctttgcactgatcccaaacagcattttcaaatctcctagaatcagccttgctcagtgcgatgtcaataagctttatgtcccttcttccttgggaatccaagagtcgcttaatgtcatctgaaccctgacaggtcagtaccatattgcgagggagggcctcaataactgcactggtcaatccaggctgagcagggaaaagatctgttacatcaatcccatgagaatatttggcatcttgcttgaactgctttaaatctgttggttctctgaagaagtgtatatagcagcccgacataggctggtaaagagctatttccacagggtcttctggacgaccttcaatgtctatccaggtcttggcacttgg-gtcaagctgcatcatt--gagtctttaagtgtcatcaactgagaataagtcagccctgttggaaaccccgctgactgtaaagacttgttggacccagtagttcccactttt---tgtggttttccatctgactcgagatctacagtagtattctcccaagctctacccacaatagaagtccttgaagctatgtagggccagccgtcaccggaaagacagatcttgtaaagtatgttctcataagggttcctttcaccaggtgtatctgaaacaaacattcccaaggatttttttacctttaaaatggacttcaagatgccatccattgtctgaggtgtaaccttgatggtctccaacatgttccccccatcaagcatacaagctccagctttcaccgcagctcctaagctaaagttgtaaccagaaatgttcaaggagctcttcttggtgtccaccatattcaatataggatggctttgggaaagtctgtccaggtcggagctattggggtacttagctgtgtatatcagacccagatctgttagtgctaagacggcatcattcaaatcaacctgaccttgtttagtgagacatgctaatgtcagactgggcatggtgccgaactggttgttcaaaagatctggattcttgacatcccacaccctaacaactccgtctcttccaggttgggtgccctgagctccaccaaccatgcctatcatgttcagcaatgctcttctttgctcaagttgctgtgtactcaagttccccatataaacacctgagcttagtggcctttctgttctaatgaccttcgattttagtttctctaggtcagctgccagtgtcagcaggtcatctgaggtcaaggtcccaactctcaagatactcttttgttgtgttgatttgagttctacaagattgttgacagcctgattcagatctctgaggcgtttcagatcactatcatctcttttttgtttgcgcatcaagcgctgtacattgctaacttcagaaaagtcaagaccatgaaggagagcttgagcatccttgacaacttgaagctttatgttggagcaataacctgaaagctccctcctcaatgactgtgtccagagaaatgacttcacttccttggaagcactcatcttggtctggacacttta-g--------g---------gttcactggttg-aaagtatt-----------actcagtgagt------caat------gaa-aagcgcaatccaatagcctaggatccactgtg----"/>
                        <sequence id="seq_KM821935.11" taxon="KM821935.1" totalcount="4" value="-----ccggggatcctaggcatttaggattgcgctttt-tggag-acctttgtgtgagtgggcttcatcaagccatgggacaaatcataacatttttccaggaagtacctcatgttatagaggaagtgatgaacattgtcctgattgctctcagccttctggcaatattgaaagggatctacaatgttgctacttgtggcctctttggattggtgtcttttctcctcttatgtggaagatcatgctcaacaac---ttacaagggtgtttatgagctacaaactctagagttagacatggcaagccttaatatgacaatgcccttatcttgcacgaagaacaacagccaccattacatcatggtcggaaatgagactggcttggagctgactttaacaaatacaagtattatcaaccacaagttttgtaacctttctgatgcacataaaaagaatctttatgaccatgctttaatgagcatcatctcaaccttccacttatccattcctaactttaatcagtatgaagcaatgagttgtgacttcaatggagggaagataagtgttcagtacaaccttagccacacttatgctgtagatgcagccaaccactgtgggactatcgccaatggcgttcttcagacctttatgaggatggcctggggtggcagttatatagcacttgattccggaaaggggagttgggactgcataatgacttcctaccaatatttgataatccaaaacaccacttgggaagatcactgccagttttcccgcccatcccctatcggttatttggggctactgtcacaaaggaccagggacatttacatcagtcggagacttcttgggacttttacttggactctctctgattctgaaggcaatgaaacaccgggcgggtattgtctgacaagatggatgctgattgaggccgagttgaagtgcttcgggaacacagcagttgcgaaatgcaatgagaaacatgatgaagagttttgtgacatgttaagattgtttgactttaacaagcaagctataaggaggctgaagacagaagcacagatgagtatccaactgataaacaaagcagtgaacgcactgatcaatgaccagctgattatgaagaatcatttgagagatatcatgggaattccttactgcaattacagcaagtactggtatctaaatcacactgtgacagggaagacatcgttgccgaggtgctggcttgtgtcaaatggttcctacctgaatgaaacacatttttctgatgacattgaacaacaagcagacaacatgataacagaactgttgcaaaaggagtacatagacaggcaagggaaaacacccttagggttagtagatctctttgtcttcagcaccagcttttatctcattagcatcttcctccacctggtcaagatcccaacccacagacatatcatagggaaaccctgccctaaaccacacagactcaaccacatgggcatatgctcatgtggtc-tatacaaacatcctggtgtaccagttaagtggaaaagataggagacagacccactcatg-------------------------------------------------------ggcccccgtgacccaccgccgaaaggcggtgggtcacgggggcgtccat--ttacaggacgaccttggggcttgaagttctaaacaccatgtccctggggagaactgctcttaaaactggtatattgagtcctcctgacacagctgcatcatacattatgcagtccattaaagcacagtgcggggtgatctcctctttgccccctcttttcttcttttcgaccaccactccagtgtgcatatggcatagatctttgcattgatcccaaacagcattttcaaatctcctagagtcagccttgctcagtgcaatgtcaataagttttatatccctccttccttgggagtccaagagtctcttaatatcatctgaaccttggcaggtcagcaccatattgcgagggagggcttcaatgactgcgctggtcaaaccaggttgagcagggaaaagatctgccacatcaatcccatgagaatatttggcatcttgcttgaactgttttaagtctgttggctctctgaaaaagtgtatataacagcctgacataggttggtaaagagctatttccacagggtcttctggacgaccttcaatgtctatccaagttttggcacttgg-gtcaagctgcatcatt--gagtctttaagtgtcatcaactgagagtaggtcagccctgttgggaaccccgctgactgtaaagacttgttggacccagtagtgcccactttt---tgcggttttccatctgactcgagatccacagtagtattctcccaagctctacccacaatagaagttcttgaagctatgtagggccagccgtcaccggaaagacagatcttgtaaagtatgttctcataagggttcctctcaccaggtgtatctgaaacaaacatccccaaagatttttttacctttaaaatagacttcaagatgccatccattgtctgaggtgtaaccttgatggtctccaacatgttccccccatcaagcatacaagctccagcttttactgcagctcctaagctgaagttgtaaccagaaatgtttaaggagcttttcttagtgtccaccatattcagtataggatggctttgggaaagtctatccaggtcagagctatttgggaacttagctgtatatattagacccaggtctgttagtgccaagacggcatcattcaaatcaacttgaccttgtttggtgagacatgctaatgtcagactaggcatggtgccgaactggttgttcaaaaggtctggattcttaacatcccacaccctcacaactccgtctctcccaggttgggtgccctgagccccaccaaccatgcctatcatgttcagcaatgctcttctctgctcaagctgctgtgtgctcaaattccccatataaacacctgagcttagtggcctttctgttctaatgaccttcgactttagtttctctaagtcagctgccaatgtcagcaggtcatctgaggtcaaggtcccaactctcaagatactcttttgttgtgtcgatttgagttctacaagattgttgacagcctgattcaaatctctgagacgtttcagatcactgtcatcccttttttgtttgcgcattaagcgctgcacattgctgacttcagaaaagtcaagaccatgaaggagagcctgagcatccttaacaacttgaagttttatgttggagcagtaacctgaaagctccctcctcaatgactgtgtccagaggaatgacttcacttccttagaagcactcatcttgatctggacacttgg-g--------g---------atttattggttg-aaagtatc-----------aatcagtaagc------caat------gaa-aagcgcaatccaatagcctaggatccactgtgcg--"/>
                        <sequence id="seq_KM821937.11" taxon="KM821937.1" totalcount="4" value="-----ccggggatcctaggcatttaggattgcgc-ttt-tagag-atctttgtgcgagtgggcctcatcaagccatgggacaaatcataacattttttcaggaagtacctcatgtcatagaggaagtgatgaacattgtcctgattgctttcagccttctggcaatactgaaagggatctacaatgttgctacctgtggcctctttggattggtgtcttttctcctcttgtgtggaaggtcatgctcaacaac---ttacaaaggtgtttatgagctacaaactctggagctagacatggcaagccttaatatgacaatgcccttatcttgcacaaagaacaacagccatcattacatcatggtcggaaatgagactggcttagagctgactttaacaaatacaagcatcatcaaccacaagttttgtaacctttctgatgcacataaaaggaatctttatgaccatgctttaatgagtatcatctcaaccttccacttatccattcccaactttaatcagtatgaggcaatgagttgtgatttcaatgggggaaagataagtgttcagtacaatcttagtcacacttatgctgtagatgcagctgggcactgtggaaccattgccaatggcgttcttcagacttttatgaggatggcttggggtggcagttacatagcacttgattctggaaaggggagttgggattgtataatgacctcctaccaatatttgataatccaaaacaccacttgggaagatcactgccagttttcccgcccatcccctataggttatctagggctactgtcacaaagaactagggacatttacatcagtcgaagacttcttgggacttttacttggactctctctgattctgaaggtaatgaaacaccgggtgggtattgtctgacaagatggatgctgattgaggctgagctgaaatgctttgggaacacagcagttgcgaaatgcaatgagaaacatgatgaagagttttgtgacatgttaaggttgtttgactttaacaaacaagctataaggaggctaaagacagaggcacagatgagtatccaactgataaacaaagcagtgaatgcactgatcaatgaccagctaatcatgaagaatcatttgagagatatcatgggaattccttactgcaattacagcaagtattggtatctaaatcacactataacagggaagacatcgttgccaagatgctggctcgtgtcaaatggctcctacctgaatgaaacgcatttttctgatgacattgaacaacaagcagacaacatgataacagaactgttgcagaaggagtacatggacaggcaagggaaaacacccttagggttagtagatctttttgttttcagcaccagcttttatctcattagcatcttcctccacctggttaaaatcccaacccataggcacatcataggaaaaccctgccctaaaccacacagactcaaccacatgggcatatgctcatgtggtc-tgtacaaacatcctggtgtaccggtcagatggaaaagataggagacagacccacccatg-------------------------------------------------------ggcccccgtgacccaccgccgaaaggcggtgggtcacgggggcgtccat--ttacaggacgaccttggggcttgaggttctaaacaccatgtctctggggagaactgctctcagaactggtatattgagtcctcctgacacagctgcatcatacattatgcagtccatcagagcacagtgcggggtaatttcttctttgcctcctcttttcttcttttcaacaaccactccagtatgcatatggcatagatctttgcactgatcccaaacagcattttcaaatctcctggagtcagccttgctcagtgcaatgtcaatgagttttatgtccctccttccttgggagtccaggagtctcttaatatcatctgaaccttgacaggtcagcaccatattgcgagggagggcttcaatgactgcactggtcaaaccaggttgagcagggaaaagatctgctacatcaatcccatgagagtatttagcatcctgcttgaactgttttaagtctgttggttctctgaagaagtgtatgtaacaacctgacataggttggtaaagagctatttccacagggtcttctggacgaccttcaatgtctatccaggttttggcacttgg-gtcaagctgcatcatt--gagtctttaagtgtcatcaactgagaataggtcagccctgttggaaaccccgctgactgtaaagacttgttagacccagcagtgcccactttt---tgtggtttcccgtctgactcgagatccacagtagtattctcccaagctctacccacaatagaagtccttgaagctatatagggccaaccgtcaccagagagacagatcttataaagtatattctcataagggttcctttcaccaggtgtatctgaaacaaacattcccaaggatcttttcaccttcaaaattgacttcaggatgccatccatagtctggggtgtgaccttgatggtctccaacatgtttcccccatcaagcatacaagctccagctttcactgcagcccctaagctgaagttgtaaccagaaatgttcaaggagctcttcttagtgtccaccatattcagtataggatggctttgggaaagtctgtccagatcagagctatttgggtacttagctgtatatattagacccaggtctgttagtgctaagacggcatcattcaaatcaacttgaccttgtttggtgaggcatgctaatgtcagactaggcatggtgccgaattggttgttcaaaagatccggattcttgacatcccacaccctaacaactccatctcttccaggttgggtgccctgagccccaccaaccatgcctatcatgctcagcaatgctcttctttgctcaagctgctgtgtgctcaggttccccatataaacacctgagctaagtggcctttctgttctaatgaccttcgactttagtttctctaagtcggctgccaatgtcagcagatcatctgaggtcaaggtcccaactctcaagacactcttctgttgtgttgatttgagttctacaagattgttgacagcctgattcagatctctgagacgttttagatcactgtcatctcttttttgcttgcgcattaagcgctgcacattgctgacttcagaaaagtcaagaccatgaagaagagcctgagcatccttaacaacttgaagctttatgctggagcaataacctgaaagctccctcctcaatgactgtgtccagagaaatgacttcacttccttagaagcactcatcttagtctagacactcag-g--------g---------atttgctggttg-aaagtatc-----------actcagtgaat------caatg-----gaa-aggcgcaatccaatagcctaggatccactgtgc---"/>
                        <sequence id="seq_KM821939.11" taxon="KM821939.1" totalcount="4" value="-----ccggggatcctaggcatttaggattgcgc-ttt-tagag-atctttgtgtgagtggacttcattgaaccatgggacaaatcataacatttttccaggaagtaccccatgtcatagaagaagtgatgaacattgtcctgattgctctcagccttctggcaatactgaaagggatctacaatgttgctacctgtggcctctttggattggtgtccttcctcctcttgtgtggaagatcatgctcaacaac---ttacaagggtgtttatgagctacaaactctagagctagacatggcaagccttaatatgacaatgcccttatcttgcacgaagaacaactcccaccattacatcatggtcggaaatgagactggcttggagctgactttgacaaatacaagcattatcaaccacaagttttgtaacctttctgatgcgcataaaaagaatctttatgaccatgctttgatgagtatcatctcaaccttccatttatccattcctaactttaatcagtatgaggcaatgagttgtgatttcaatgggggaaagataagtgttcagtacaaccttagccacacttatgctatagatgcagccaaccactgtgggaccattgccaatggcgtccttcagacttttatgagaatggcttggggtggcagttacatagcacttgattccggaaagggaagctgggattgcataatgactacctaccaatatttgataatccaaaacaccacttgggaagatcactgccagttttctcgcccatcccccatcggttatctggggctactatcacaaagaaccagagacatttacattagtcgaagactccttgggactttcacttggactctctctgactctgaaggtaatgaaacaccgggtgggtattgtctaacaagatggatgctgattgaggccgagttgaagtgctttggaaacacagcagttgcaaaatgcaatgagaaacatgatgaagagttttgtgacatgttaagattgtttgactttaacaaacaagctataaggaggctgaagacagaagcacagatgagcatccaactgataaataaagcggtgaacgcactgatcaatgaccagctgatcatgaagaatcatttgagagacatcatgggaattccttactgcaattacagcaagtattggtatctaaaccacactgtaacagggaagacatcattgccaagatgctggcttgtgtcaaatggttcctacctgaatgagacacacttctctgatgacattgaacaacaagcagacaacatgataacagaattgttgcaaaaggagtatatggacaggcaagggaaaacacccttagggttagtagatctttttgtcttcagcactagcttctatctcatcagcatcttcctccacctggttaaaatcccaacccacagacatgtcatagggaaaccctgccctaaaccacatagactcaaccacatgggcatatgctcatgtggtc-tgtacaaacatcctggcgtgccagtcaagtggaaaagatagaggacagatccacccatg-------------------------------------------------------ggcccccgtgacccaccgccgaaaggcggtgggtcacgggggcgtccgt--ttacaggacgactttggggcttgaggttctaaacaccatgtctctggggagaactgctcttagaactggtatattgagtcctcctgacacagctgcatcatacattatgcagtccattaaagcacagtgcggggtaatttcttctttgcctcctcttttcttcttttcgacaaccaccccagtatgcatatggcatagatctttgcactgatcccaaacagcattttcaaatctcctagaatcagccttgctcagtgcaatgtcaataagctttatgtcccttcttccttgggaatccaagagtctcttaatatcatctgaaccttgacaggtcagtaccatattgcgagggagagcttcaatgactgcactggtcaaaccaggttgagcagggaaaagatctgccacatcaatcccatgagaatacttggcatcttgcttgaactgttttaaatctgttggttctctgaagaagtgtatgtaacagccagacacaggttggtaaagagctatttccacagggtcttctggacgaccttcaatgtctatccaggttttggcacttgg-gtcaagctgcatcatc--gagtctttaagtgtcatcaactgagaataggtcagccctgttggaaaccctgctgactgtaaagacttgttggacccagcagtgcccattttc---tgtggttttccatctgactcgagatccacagtagtattctcccaagctctacccacaatagaagtccttgaagctatgtagggccagccgtcgccagaaagacagatcttgtaaagtatgttttcgtaagggttcctctcaccaggtgtatctgaaacaaacattcccaaagatctttttacctttaagatagacttcaagatgccatccattgtctgaggtgtaaccttaatggtctccaacatgtttcccccatcaagcatacaagctccagctttcactgcagctcctaagctgaagttgtagccagaaatgttcagggagctcttcttagtgtccaccatattcagtatagggtggctttgggaaagtctgtccaggtcggagctatttggatacttagctgtgtatattagacccagatctgttagtgctaagacagcatcattcaaatcaacttggccttgtttggtgagacatgctaatgtcagactaggcatggtgccgaactgattgttcaaaagatccggattcttaacatcccacactctaacaactccgtcccttccaggttgggtaccctgggccccgccaaccatgcctatcatgttcagcaatgctcttctttgctcaagttgctgtgtactcaaattccccatataaacacctgagcttagtggcctttctgttctaatgaccttcgactttagtttttccaggtcggctgccaatgtcagcaggtcatccgaggtcaaggtcccaactctcaagatgctcttttgttgtgtcgatttgagttctacaagattgttgacagcctgattcaaatctctgagacgtttcagatcactatcatccctcttttgtttgcgcattaagcgctgcacattgctgacctcagaaaagtcaagaccatgaaggagagcctgagcatccttaacaacttgaagttttatgctggagcaataacctgaaagctccctcctcaatgactgtgtccagagaaatgacttcacttccttagaagcactcatcttggtctggacactcag-a--------g---------atttaccggttg-aaagttct-----------gctcagtgagt------caat------gaa-aagcgcaatccaatagcctaggatccac--------"/>
                        <sequence id="seq_KM821941.11" taxon="KM821941.1" totalcount="4" value="-------ggggatcctaggcatttaggattgcgc-ttt-tagag-atctttgtgtgagtgggcttcattaagccatgggacaaattataacattcttccaggaagtgcctcatgtcatagaggaagtgatgaacattgtcttgattgctctcagccttctggcaatactgaaagggatctacaatgttgccacctgtggcctctttgggctggtgtcctttcttctcttatgtggaagatcatgttcaacaac---ttacaagggtgtttatgagctacaaactctggagctggacatggcaagccttaatatgacaatgcccttatcttgcacgaagaacaacagccaccattacatcatggtcggaaatgaaactggcttggagctgactttaacaaacacaagtatcatcaaccacaagttctgtaacctttctgacgcacataaaaagaacctttatgaccatgctttaatgagtattatctcaaccttccacttgtccattcccaactttaaccagtatgaagcaatgagttgtgacttcaatgggggaaagataagtgtgcagtacaacctcagccatgcttatgctgtggacgcagctaaccactgtgggaccattgccaatggagttcttcagacttttatgaggatggcttggggtggcagttacatagcacttgattccggaaaggggagttgggattgtataatgacttcctaccagtatctaataatccaaaacaccacctgggaagatcactgccagttttctcgtccatcccccatcggttatctggggctgctgtcacaaagaaccagggacatttacatcagtcgaagactccttggaacttttacttggactctctctgactctgaaggtaacgaaacaccaggtggatattgtttaacaagatggatgctgattgaggccgagttgaagtgctttgggaacacagcagttgcgaaatgcaatgagaaacatgatgaagagttttgtgatatgttgagactgtttgactttaacaaacaagctataaggaggctaaagacagaagcacagatgagcattcaactaataaacaaagcagtgaacgcactgatcaatgaccagctaattatgaagaatcatttaagagatattatgggaattccttactgcaattacagcaagtattggtatttaaatcacactgtaacagggaagacatcattgccaaaatgctggcttgtgtcaaatggttcctacctgaatgagacacatttttctgatgacattgaacaacaagcagacaacatgataacagaattgttacagaaggagtacatagacaggcaagggaaaacacccttagggttggtggatctctttgttttcagcaccagcttttatctcattagcatcttcctccacctggtcaaaatcccaacccacagacatgtcatagggaaaccctgccctaagccacacagactcaaccacatgggcatatgctcatgtggtc-tatacaaacatcctggtgtgccagttaagtggaaaagataggacacagacccacccatg-------------------------------------------------------ggcccccgtgacccaccgccgaaaggcggtgggtcacgggggcgtccat--ttacaggacgaccttggggcttgaggttctaaacaccatgtctctggggagaactgctcttaaaactggtatattaagtcctcctgacacagctgcatcatacattatgcagtccattagagcacagtgtggggtaatttcttctttgccccctctcttcttcttttcgacaaccaccccagtatgcatgtggcatagatctttgcactgatcccaaacagcattttcaaatctcctagagtcagccttgctcagtgcaatgtcaataagctttatgtcccttcttccttgggaatctaagagtttcttaatatcatctgagccttgacaagtcagcaccatattgcgaggaagggcttcaatgacagcactggttaagccaggttgagcagggaaaagatctgctacatcaatcccatgagaatatttggcatcctgcttgaactgttttaagtctgttggttctctgaagaagtgtatgtaacagcccgacatgggttggtaaagagctatttccacagggtcttctggacgaccctcaatgtctatccaagttttggcacttgg-gtcaagctgcatcatt--gagtctttaagtgtcatcaactgagaataggtcaatcctgttggaaaccctgctgactgtaaggacctgctggacccagcagtacccactttt---tgtggcttcccgtctgtctcaaggtccacaatagtattctcccaagccctacccacaatagaagttcttgaggctatgtagggccagccgtcaccagaaaggcagatcttgtagagtatgttctcataagggttcctctcaccaggtgtatctgaaacaaacattcccaaagatttcttcacctttaaaatagacttcaagatgccatccattgtctgaggtgtaactttgatggtctccaacatgttccccccatcaagcatacaagccccagctttcactgcagctcctaagctgaagttaaaaccagaaatgttcaaggagctcttcttagtgtccaccatagtcagtataggatggctttgagaaagtctgtccaggtcggaactgtttggatacttagctgtgtatattagacccaggtctgttagtgctaaaacggcatcatttaaatcaacttgaccttgtttggtgagacatgccaatgtcagactaggcatggtgccgaattggttgttcagaagatccggattcttgacatcccacaccctgacaactccgtctcttccaggttgggtgctctgagccccaccaaccatgcctatcatgttcagcaatgctcttctttgctcaagttgctgtgtactcagattccccatatatacacctgagcttagtggcctttctgttctgataacctttgattttagtttctctaggtcagctgccaatgtcagtaggtcatctgaggtcaaggtcccaactctcaagatactcttttgttgtgttgatttgagttctacaagattgttgacagcctgattcaggtctctgagacgtttcagatcactatcgtcccttttatgcttgcgcattaagcgttgcacattgctgacttcagaaaagtcaagaccatgaaggagagcctgagcatccttaacaacttggagctttatgctggagcagtaacctgagagttccctcctcaatgactgtgtccaaaggaatgacttcacttccttggaagcactcatcttgatctgggttctcag-g--------g---------attttctggttg-agagtttc-----------actcagtaagt------caat------gag-aagcgcaatccaatagcctaggatccactgtgcg--"/>
                        <sequence id="seq_KM821943.11" taxon="KM821943.1" totalcount="4" value="-----ccggggatcctaggcatttaggattgcgc-ttt-tagag-atctttgtgtgagtgggcttcatcaagccatgggacaaatcataacatttttccaggaagtacctcaagtcatagaggaagtgatgaacattgtcctgattgctctcagccttctggcaatactgaaagggatctacaatgttgctacctgtggcctctttggattggtgtcctttctcctactgtgcggaagatcatgctcgacaac---ctacaagggcgtttatgagctacaaaccctagagctagacatggcaagccttaatatgacaatgcccttatcttgcacgaagaacaacagccatcattacatcatggtcggaaatgagaccggcttagagctgactttaacaaaccaaagtattatcaaccacaagttttgtaacctttctgatgcacataaaaagaatctttatgaccatgctttaatgagtatcatctcaactttccacttatccattcccaactttaatcagtatgaagcaatgagttgtgacttcaatggaggaaagataagtgttcagtacaaccttagccacacttttgctgtagatgcagctaaccactgtggaaccatcgccaatggtgttcttcagacttttatgaggatggcttggggtggcagttacatagcacttgattccggaagggggagttgggactgcataatgacttcctaccaatatttgataatccaaaacaccacttgggaagatcactgccaattttctcgcccatcccctatcggttatctggggctactgtcacaaaggaccagggatatttacatcagccgaaggcttcttgggacttttacttggactctctctgattctgaaggtaatgaaacaccgggtgggtattgtctaacaagatggatgctgattgaggccgagctgaagtgttttgggaacacagcagttgcgaagtgcaatgagaaacacgatgaagagttttgtgatatgttaaggttgtttgactttaacaaacaagctataaggagactgaagacggaagcacagatgagtatccaactaataaacaaagcagtaaacgcactaatcaatgaccagctgatcatgaagaatcatttgagagatatcatgggaattccctactgcaattacagcaaatactggtatttaaatcatactataacagggaagacatcactgccaagatgctggcttgtgtcaaatggttcctacctgaatgagacacatttttctgatgacattgaacaacaagcagacaacatgataacagaactgttgcaaaaggagtacatggacagacaagggaaaacacccttagggttagtagatctttttgtcttcagcaccagtttttatctcattagcatcttcctccacctggttaaaatcccaacccatagacatgtcatagggaaaccctgccctaaaccacacagactcaaccacatgggcatatgctcatgtggtc-tgtacaaacatcctggtgtaccagttaagtggaaaagataggaggcagacccacccatg-------------------------------------------------------ggcccccgtgacccaccgccgaaaggcggtgggtcacgggggcgtccat--ttacaggacgaccttggggcttgatgttctaaacaccatgtctctagggagaactgctcttaagactggtatattgagtcctcctgacacagctgcatcatacattatgcagtccattaaagcacagtgtggggtaatttcttctttgcctcctcttttcttcttttcaacaaccactccagtatgcatatggcatagatctttgcattgatcccaaacagcattttcaaatctcctagagtcagccttgctcagtgagatgtcaataagctttatgtctcttcttccttgggagtctaagagtctcttgatatcatctgaaccttgacaggtcagtaccatattgcgagggagggcttcgatgactgcactagtcaaaccaggttgagcagggaaaagatctgctacatcaatcccatgagaatatttggcatcttgcttgaactgttttaagtctgttggttctctgaagaagtgtatgtaacagcccgacataggttggtaaagagctatttccacagggtcttctggacgaccttcaatgtctatccaggttttggcacttgg-gtcaagctgcatcatt--gagtctttaagtgtcatcaactgagaataggtcagccctgttgggaatcctgctgactgtaaagacttgttggacccagctgtacccactttt---tgtggctttccatctgactcgagatccacggtggtattctcccaagctctacccacaatggaggtccttgaagctatgtagggccagccgtcaccggaaagacagatcttgtaaagtatgttctcataaggattcctctcaccaggtgtgtctgagacaaacattcctaaggattttttcacctttaaaatagacttcaagatgccatccattgtctgaggtgtaaccttgatggtctccaacatgttccccccatcaagcatacaagctccagctttcactgcagctcccaagctgaagttgtaaccagaaatgttcaaggagctcttcttagtgtccaccatattcagtataggatggctttgagaaagtctgtctaggtcagaactatttggatacttagctgtgtatatcagacccaaatctgttagtgccagaacggcatcattcagatcaacttgaccttgtttggtgagacatgctaatgtcaaactaggcatggtgccgaactggttgttcaaaagatctggattcttaacatcccacaccctaacaactccgtctcttccaggttgggtgccctgagtcccaccaaccatgcctatcatgttcaacaatgctcttctttgttcaagctgctgtgtgctcaaattccccatataaacacctgagctcagtggcctttctgtcctaatgaccttcgactttagtttctctaagtcggctgccaatgtcagcaggtcatctgaagtcaaggtcccaactctcaggatacttttttgttgtgttgatttgagttcaacaagattgttgacagcctgattcagatctctgagacgtttcagatcactatcatcccttttttgtttgcgcatcaaacgctgcacattgctgacttcagaaaagtcaagaccatgaaggagagcctgagcatctttaacaacttgaagctttatgctggagcaataacctgaaagctccctccttaatgactgtgtccagagaaatgacttcacttccttagaagcactcatcttggtctggacacttag-a--------g---------atttactggttg-aaagtatt-----------acccagtaagt------caat------gaa-aagcgcaatccaatagcctaggatccactgtgc---"/>
                        <sequence id="seq_KM821945.11" taxon="KM821945.1" totalcount="4" value="gcgcaccggggatcctaggcatttaggattgcgc-ttt-tagaa-ttctttgtgtgagtgggcttcattaagccatggggcaaatcataacatttttccaggaagtgcctcatgtcatagaggaggtgatgaacattgtcttgattgctctcagccttctagcaatactgaaagggatctacaatgtcgccacctgtggcctttttgggttggtgtcctttcttctcctatgtggaagatcatgctcaacaac---ttacaagggtgtttatgagctacaaactctggaactggacatggcaagcctcaatatgacaatgcccttatcctgcacgaagaataacagccaccactacattatggttggaaatgagactggcttggagctaactttaacaaacacaagcattatcaatcataagttttgtaacctttctgatgcacatagaaagaatctttatgaccatgctttaatgagtatcatctcaacctttcatttatccattcccaactttaatcagtatgaagcaatgagttgtgactttaatgggggaaagataagtgttcagtacaacctcagccatacctatgctgtggatgcagcaaaccactgtgggaccattgccaatggtgttctacagacttttatgaggatggcttggggtggcagctacatagcacttgattccggaaagggaagctgggattgtataatgacttcctaccagtacttgataatccaaaacaccacttgggaagatcactgccagttttcccgcccgtcccccatcggttatctggggctactatcacaaagaactagagacatctacatcagtcgaagacttcttggaactttcacttggactctttctgattctgaaggtaatgaaacaccaggtgggtattgtttaacaagatggatgctgattgaggccgagttgaaatgctttgggaacacagcagttgcaaagtgtaatgagaaacatgatgaagagttttgtgacatgttgagattgtttgactttaacaaacaagctataaggagattgaagacagaagcacagatgagcatccaactgataaacaaagcagtgaacgcattaattaatgaccagttgatcatgaagaaccatttaagagatatcatgggaattccttactgcaattatagcaagtattggtatttaaatcacactgtaacagggaaaacatcgctgccaagatgctggcttgtgtcaaatggttcctacctaaatgagacacatttttctgatgacattgaacaacaagcagacaacatgataacagaattgttacaaaaagagtacatagacaggcaagggaaaacacctttggggttggtagacctttttgttttcagcaccagcttttatctcatcagcatcttcctccacctggttaaaatcccaacccacagacatgtcatagggaaaccctgtcctaaaccacacagactcaaccacatgggcatatgctcatgtggtc-tgtataaacatcccggtgtgccagttaagtggaagagataggaggcagacccacccatg-------------------------------------------------------ggcccccgtgacccaccgccgaaaggcggtgggtcacgggggcgtccat--ttacaggacgaccttggggcttgaggttctgaacaccatgtctctagggagaactgctcttaaaactggtatattgagtcctcctgacacagctgcatcatacataatgcagtccattagagcgcaatgtggtgtgatttcttctttgcctcctcttttcttcttttcgacaactactccagtatgcatgtggcatagatctttgcattgatcccaaacaacattttcaaatttcctggagtcagctttgcttagtgcaatgtcgataagctttatgtctcttctcccttgagaatccaagagtttcttaatgtcatctgacccttgacaggtcagcaccatattgcgagggagggcttcaataactgcactggtcaagccaggttgagcagggaaaagatctgctacatcaatcccatgagaatatttagcatcttgcttgaattgtttcaggtctgttggttctctgaagaagtgtatgtaacagcccgacataggttggtaaagagctatttctacagggtcctctggacgaccttcaatgtctatccaggttttagcgcttgg-gtcaagctgcatcatt--gagtccttaagtgtcatcaactgagaataggtcaatcctgttggaaaccctgctgactgtagggatttgttggatccagtagtacccattttt---tgtggtttgccatctgactcgagatccacagtagtattttcccaagctctacctacaatagaggtccttgaagctatgtagggccagccgtcaccagaaagacagatcttataaagtatgttctcataagggttcctctcaccaggtgtatctgaaacaaacattcccaaagatcttttcacctttaaaatagacttcaagatgccatccattgtctgaggtgtaaccttaatggtctccaacatgttccccccatcaagcatacaagctccagccttcactgcagcccccaaactgaagttgtaaccagaaatgttcagggagctcttcttagtatccaccatgttcagtataggatgactttgggagagtctgtccaggtcagagctgtttggatacttggctgtgtatattagacctaagtctgttagtgccaagacggcatcattcaaatcaacttgaccttgtttggtaagacatgccaatgtaaggctgggcatggtgccaaactggttgttcaaaagatctggattcttgacatcccacaccctaacaactccgtctcttccaggttgggtgccctgggccccaccaaccatgcctatcatgttcagcagtgctcttctttgctcaagttgctgtgtactcaaattccccatataaacacctgaacttagtggcctttctgttctgatgaccttcgactttagtttctctaggtcagctgccagtgtcagcaggtcatctgaagtcaaagtcccaactctcaagatgctcttttgctgtgttgatttaagttcaacaagattgttgacagcctgattcagatctctgagacgtttcagatcgctatcgtctcttttttgtttgcgcattaagcgctgcacattgctgacttcagaaaagtcaagaccatgaaggagagcctgagcgtccttgacaacttgaagctttatgctggagcagtagcctgagagctccctcctcaatgactgtgtccaaaggaatgacttcacttccttggaagcactcatcttgatcttgacactctg-g--------g---------atttactggttg-aaggtatc-----------acccaatgagt------caat------gaa-aagcgcaatccaatagcctaggatccactgtgcg--"/>
                        <sequence id="seq_KM821947.11" taxon="KM821947.1" totalcount="4" value="-----ccggggatcctaggcatttaggattgcgc-ttt-taaag-atctttgtgtgagtgggcctcattaagccatgggacagatcataacatttttccaggaagtacctcatgtcatagaggaagtgatgaacattgtcctgattgctctcagccttctggcaatattgaaagggatctacaatgttgctacctgtggcctctttggattggtgtcctttctcctcctatgtggaaggtcatgctcaacaac---ttataagggtgtttatgagctgcaaactctagagctagacatggcaagcctcaatatgacaatgcccttatcttgcacgaagaacaacagccatcattacatcatggtcggaaatgaaactggcttagagctaaccttaacaaatacaagtatcatcaaccacaagttctgcaacctttctgatgcacataaaaagaatctctatgatcatgctctaatgagtatcatctcaaccttccacttgtccattcccaacttcaatcagtatgaggcaatgagttgtgacttcaatggggggaagataagcattcagtacaaccttagccacacttatgctgtagatgcagctaaccactgtgggaccattgccaatggcgttcttcagacttttatgaggatggcttggggtggcagttacatagcacttgattctggaaaggggagttgggattgtataatgacttcctaccaatatttgataatccaaaacaccacttgggaagatcactgccagttttcccgtccgtcccctataggttatctggggctactgtcacagaggaccagggacatctacatcagtcgaagacttcttgggacttttacttggactctctctgattctgaaggtaatgaaacaccgggtgggtattgcctaacaagatggatgctgattgaggccgagctgaagtgctttgggaacacagcagttgcgaaatgcaatgagaaacatgatgaagagttttgtgacatgttgaggttgtttgactttaacaaacaagctataagaaggctgaagacagaggcacaaatgagtatccaactgataaacaaagcagtgaacgcattgatcaatgaccagctaatcatgaagaatcatttgagagatattatgggaattccttactgcaattacagcaagtactggtatctaaatcacactataacagggaagacatcgttgccaagatgctggcttgtgtcaaatggttcctacctgaatgaaacacatttttctgatgacattgaacaacaagcagacaacatgataacagaactgttgcagaaggagtacatagacaggcaagggaaaacacccttagggttagtagatctttttgtcttcagtactagcttttatctcattagcatcttcctccacctggttaaaatcccaacccacaggcatatcacagggaaaccctgccctaagccacacagactcaaccacatgggcatatgctcatgtggtc-tgtacaaacatcctggtgtgccagttagatggaaaagatagaagacagacccatccacg-------------------------------------------------------ggcccccnnnnnnnnnnnnnnnnnnnnnnngggtcacgggggcgtccat--ttacaggacgactttggggcttgaggttctaaataccatgtctctggggagaactgctcttaaaactggtatattgagtcctcctgacacagctgcatcatacattatgcagtccattaaagcacagtgcggggtgatttcttctttgcctcctcttttcttcttttcgacaaccactccagtatgcatatggcatagatctttgcactgatcccaaacagcattttcaaatctcctggagtcagccttgctcagtgcaatgtcaatgatctttatgtccctccttccttgggagtccaagagtctcttaatatcatctgaaccttgacaggtcagtaccatattgcgagggagagcttcaatgactgcactggtcaaaccaggttgagcagggaaaagatctgttacatcaatcccgtgagagtatttggcatcctgcttgaactgttttaagtctgttggttctctgaagaagtgtatgtaacagcccgatataggttggtaaagagctatttccacagggtcttctggacgaccttcaatgtctatccaggttttggcacttgg-gtcaagctgcatcatt--gagtctttaagtgtcatcaactgagaataggtcagccctgttggaaatcccgctgactgcaaagacttgttggacccagcagtgcccactttt---tgtggtttcccatctgactcgagatccacagtagtattctcccaagctctacccacaatagaagtccttgaagctatatagggccagccgtcaccagaaaggcagatcttgtaaagtatattctcataagggttcctttcaccgggtgtatctgaaacaaacattcctaaggatcttttaacctttaaaattgacttcaagatgccatccattgtctgaggtgttaccttaatggtctccaacatattccccccatcaagcatacaagctccagctttcactgcagctcctaagctgaagttgtaaccagaaatgttcaaggagctcttcttggtgtccaccatattcagtatagggtggctttgggaaagtctgtctagatcggagctatttgggtacttagctgtgtatattagacccagatctgtcagtgctaggacagtatcattcaaatcaacttgaccttgtttggtgagacatgctaatgtcagactaggcatggtgccgaactggttgttcaaaagatccggatttttaacatcccacaccctaacaactccatctcttccaggttgggtgccctgagccccaccaaccatgcctatcatgctcagtaatgctcttctttgctcaagctgctgtgcactcaaattccccatataaacacctgagctaagtggcctttctgtccttatgaccttcgactttagtttctctaagtcggctgccaatgtcagcaggtcatctgaggtcaaggtcccaactctcaaaacactcttttgttgtgttgatttgagttctacaagattgttgacagcctgattcagatccctgagacgtttcagatcactatcgtctctcttttgtttgcgcattaagcgctgcacattgctgacttcagaaaagtcaagaccatgaaggagagcctgagcatccttgacaacttgaagctttatactggagcaataacctgaaagctccctcctcaatgactgtgtccagagaaatgactttacttccttagaagcactcatcttggtctggacactcag-g--------g---------acttactggttg-aaagtatc-----------actcagtaagt------caat------gaa-aagcgcaatccaatagcctaggatccactgtg----"/>
[truncated: 674,531 more chars]
